# Supplementary material for: Instantaneous center of rotation, the first step to build up the digital laboratory of complex motions
Source: PLoS One. 2025 Aug 7;20(8):e0329021. doi: 10.1371/journal.pone.0329021 (PMC12331127; doi:10.1371/journal.pone.0329021)
Supplement: S1 Table — Column “E” labeled “Case” contains the α1 value, the direction and magnitude of the te→ applied on the mesh, in that order. Column “W” labeled “angle_important” contains the registered value identified as (90° − α1/2) during the first inspection of the registered and 3D displayed data. Obj. files can be used for inspection and are available for the data repository. In Obj. files oriented “Forward: -Z & Up: In Y,” some software mixes these orientations during default import. The blender should be set to Y Forward and Z Up. The coordinates of the registered ICRs are also included at the end of the table. (XLSX) [file pone.0329021.s001.xlsx]

## Sheet: Munka1
	Unnamed: 0	Num_of_point_modifier	Base	case			translational_error (mm)	angle_orig_deg (α1)	angle_calc_deg (α2)	Difference	ABS Difference	exec_time	angle_between_axis	rms	starting_rms	D_axis_start	D_axis_end	Difference	D_axis (avg)	EcD_ratio	angle_important	angle_important_should_be (90 – α1/2 )	Angle_Important_difference	Abs_angle_important_difference		MESH I			MESH I												orig_axis_start_x	orig_axis_start_y	orig_axis_start_z	orig_axis_end_x	orig_axis_end_y	orig_axis_end_z			calc_axis_start_x
0	0	1	Case_No_I_0A-I	2.0_u_0.01			0.01	-2	-2	2.21732e-06	2.21732e-06	155.211	0	7.15724e-07	2.54167	0.286423	0.286423	0	0.286423	28.6423	89.0074	89	-0.00743195	0.00743195		Avg Abs_angle_important_difference	SD	ABS_AVG_angle_orig_deg	AVG angle_orig_deg	AVG_ angle_calc_deg - angle_calc_deg	SD		Abs_angle_orig_deg - angle_calc_deg			AVG_EcD_Ratio	SD	AVG_rms	SD		-100.028	-50.5005	34.8376	99.9722	-50.5005	34.8376			-100.028
1	1	1	Case_No_I_0A-I	2.0_u_0.05			0.05	-2	-2	2.0805e-06	2.0805e-06	157.149	0	6.95331e-07	2.57533	1.4324	1.4324	0	1.4324	28.648	89.0014	89	-0.00138	0.00138		0.00140605	0.00328135	2	-2	-2	1.96847e-06		AVG MESH I +MESH II	SD MESH I +MESH II		28.6491	0.00230621	1.33166e-06	5.46862e-07		-100.028	-50.5005	34.8376	99.9722	-50.5005	34.8376			-100.028
2	2	1	Case_No_I_0A-I	2.0_u_0.5			0.5	-2	-2	1.31579e-06	1.31579e-06	151.472	0	1.40927e-06	2.96485	14.3246	14.3246	0	14.3246	28.6492	89	89	2.81659e-05	2.81659e-05				2.5	-2.5	-2.5	2.14797e-06		1.13692e-06	1.11953e-06		22.9198	0.00167478	1.293e-06	4.58935e-07		-100.028	-50.5005	34.8376	99.9722	-50.5005	34.8376			-100.028
3	3	1	Case_No_I_0A-I	2.0_u_1.0			1	-2	-2	2.03965e-06	2.03965e-06	149.897	0	8.91264e-07	3.41514	28.6493	28.6493	0	28.6493	28.6493	89.0001	89	-0.000109271	0.000109271				3	-3	-3	2.32003e-06					19.1006	0.00226874	1.39321e-06	4.82689e-07		-100.028	-50.5005	34.8376	99.9722	-50.5005	34.8376			-100.028
4	4	1	Case_No_I_0A-I	2.0_u_2.0			2	-2	-2	1.10321e-06	1.10321e-06	156.598	0	1.75907e-06	4.34842	57.2986	57.2986	0	57.2986	28.6493	89	89	2.37414e-05	2.37414e-05				3.5	-3.5	-3.5	1.19073e-06					16.3726	0.000648958	6.42164e-07	1.48188e-07		-100.028	-50.5005	34.8376	99.9722	-50.5005	34.8376			-100.028
5	5	1	Case_No_I_0A-I	2.0_u_3.0			3	-2	-2	-2.57136e-07	2.57136e-07	155.453	0	1.39016e-06	5.30607	85.9481	85.9481	0	85.9481	28.6494	89	89	-2.33785e-05	2.33785e-05				4	-4	-4	1.42933e-06		rms			14.3268	0.00110182	8.58596e-07	2.6745e-07		-100.028	-50.5005	34.8376	99.9722	-50.5005	34.8376			-100.028
6	6	1	Case_No_I_0A-I	2.0_uf_0.01			0.01	-2	-2	3.01752e-06	3.01752e-06	147.101	0	1.34177e-06	2.54283	0.286392	0.286392	0	0.286392	28.6392	88.99	89	0.00997207	0.00997207				4.5	-4.5	-4.5	1.24296e-06		AVG MESH I +MESH II	SD MESH I +MESH II		12.7356	0.000401037	6.76085e-07	1.44861e-07		-100.028	-50.5005	34.8376	99.9722	-50.5005	34.8376			-100.028
7	7	1	Case_No_I_0A-I	2.0_uf_0.05			0.05	-2	-2	1.37895e-06	1.37895e-06	159.242	0	1.17463e-06	2.58103	1.43242	1.43242	0	1.43242	28.6484	88.9988	89	0.00123874	0.00123874				6	-6	-6	1.19393e-06		9.2581e-07	4.37386e-07		9.55359	0.000248873	7.23678e-07	1.28961e-07		-100.028	-50.5005	34.8376	99.9722	-50.5005	34.8376			-100.028
8	8	1	Case_No_I_0A-I	2.0_uf_0.5			0.5	-2	-2	-7.56108e-07	7.56108e-07	156.35	0	2.42475e-06	3.01402	14.3247	14.3247	0	14.3247	28.6494	89.0003	89	-0.0002788	0.0002788				9	-9	-9	1.26816e-06					6.3727	0.000145998	8.23763e-07	1.34014e-07		-100.028	-50.5005	34.8376	99.9722	-50.5005	34.8376			-100.028
9	9	1	Case_No_I_0A-I	2.0_uf_1.0			1	-2	-2	-2.54524e-06	2.54524e-06	149.126	0	8.75301e-07	3.50016	28.6495	28.6495	0	28.6495	28.6495	89	89	-3.56576e-05	3.56576e-05																	-100.028	-50.5005	34.8376	99.9722	-50.5005	34.8376			-100.028
10	10	1	Case_No_I_0A-I	2.0_uf_2.0			2	-2	-2	6.76308e-07	6.76308e-07	157.276	0	2.07389e-06	4.48159	57.2986	57.2986	0	57.2986	28.6493	88.9999	89	5.72962e-05	5.72962e-05									Abs_angle_important_difference								-100.028	-50.5005	34.8376	99.9722	-50.5005	34.8376			-100.028
11	11	1	Case_No_I_0A-I	2.0_uf_3.0			3	-2	-2	-5.92917e-07	5.92917e-07	152.357	0	1.43614e-06	5.46975	85.9481	85.9481	0	85.9481	28.6494	89	89	-2.69576e-05	2.69576e-05									AVG MESH I +MESH II	SD MESH I +MESH II							-100.028	-50.5005	34.8376	99.9722	-50.5005	34.8376			-100.028
12	12	1	Case_No_I_0A-I	2.0_f_0.01			0.01	-2	-2	-7.65691e-07	7.65691e-07	150.68	0	5.46267e-07	2.53841	0.286515	0.286515	0	0.286515	28.6515	89.0037	89	-0.00369361	0.00369361		MESH II			MESH II				0.00115696	0.00279407							-100.028	-50.5005	34.8376	99.9722	-50.5005	34.8376			-100.028
13	13	1	Case_No_I_0A-I	2.0_f_0.05			0.05	-2	-2	1.96362e-06	1.96362e-06	159.72	0	1.41227e-06	2.55921	1.43239	1.43239	0	1.43239	28.6479	88.9983	89	0.0016525	0.0016525		Avg Abs_angle_important_difference	SD	ABS_AVG_angle_orig_deg	AVG angle_orig_deg	AVG_ angle_calc_deg	SD					AVG_EcD_Ratio	SD	AVG_rms	SD		-100.028	-50.5005	34.8376	99.9722	-50.5005	34.8376			-100.028
14	14	1	Case_No_I_0A-I	2.0_f_0.5			0.5	-2	-2	-3.84754e-07	3.84754e-07	162.604	0	4.89708e-07	2.8218	14.3247	14.3247	0	14.3247	28.6494	89	89	-4.44724e-05	4.44724e-05		0.000931181	0.00220765	2	-2	-2	1.59231e-06					28.6492	0.00177885	1.28679e-06	3.06618e-07		-100.028	-50.5005	34.8376	99.9722	-50.5005	34.8376			-100.028
15	15	1	Case_No_I_0A-I	2.0_f_1.0			1	-2	-2	-8.51752e-08	8.51752e-08	159.73	0	5.54779e-07	3.16348	28.6493	28.6493	0	28.6493	28.6493	89	89	-1.21329e-05	1.21329e-05				2.5	-2.5	-2.5	1.5574e-06					22.9203	0.000691315	1.18515e-06	5.32195e-07		-100.028	-50.5005	34.8376	99.9722	-50.5005	34.8376			-100.028
16	16	1	Case_No_I_0A-I	2.0_f_2.0			2	-2	-2	-5.06336e-07	5.06336e-07	169.779	0	5.97143e-07	3.94939	57.2987	57.2987	0	57.2987	28.6494	89	89	-1.71499e-05	1.71499e-05				3	-3	-3	1.49716e-06					19.1008	0.00112313	1.33485e-06	4.93369e-07		-100.028	-50.5005	34.8376	99.9722	-50.5005	34.8376			-100.028
17	17	1	Case_No_I_0A-I	2.0_f_3.0			3	-2	-2	5.23876e-07	5.23876e-07	161.369	0	2.30935e-06	4.81536	85.948	85.948	0	85.948	28.6493	89	89	-2.58316e-05	2.58316e-05				3.5	-3.5	-3.5	9.3108e-07					16.3727	0.000450694	7.95534e-07	9.79122e-08		-100.028	-50.5005	34.8376	99.9722	-50.5005	34.8376			-100.028
18	18	1	Case_No_I_0A-I	2.0_df_0.01			0.01	-2	-2	2.09082e-06	2.09082e-06	158.238	0	1.36784e-06	2.531	0.286477	0.286477	0	0.286477	28.6477	88.9836	89	0.0164306	0.0164306				4	-4	-4	9.50001e-07					14.3268	0.000438614	5.84652e-07	1.31492e-07		-100.028	-50.5005	34.8376	99.9722	-50.5005	34.8376			-100.028
19	19	1	Case_No_I_0A-I	2.0_df_0.05			0.05	-2	-2	2.30437e-06	2.30437e-06	169.818	0	1.79415e-06	2.5222	1.43244	1.43244	0	1.43244	28.6488	88.9962	89	0.00376884	0.00376884				4.5	-4.5	-4.5	9.55082e-07					12.7356	0.000397722	5.76928e-07	1.30819e-07		-100.028	-50.5005	34.8376	99.9722	-50.5005	34.8376			-100.028
20	20	1	Case_No_I_0A-I	2.0_df_0.5			0.5	-2	-2	1.46989e-07	1.46989e-07	167.935	0	2.08774e-06	2.46622	14.3247	14.3247	0	14.3247	28.6495	89	89	1.06185e-05	1.06185e-05				6	-6	-6	1.03974e-06					9.5536	0.000322647	5.94755e-07	1.35806e-07		-100.028	-50.5005	34.8376	99.9722	-50.5005	34.8376			-100.028
21	21	1	Case_No_I_0A-I	2.0_df_1.0			1	-2	-2	-2.22195e-06	2.22195e-06	161.26	0	1.33759e-06	2.49938	28.6493	28.6493	0	28.6493	28.6493	89.0002	89	-0.000169474	0.000169474				9	-9	-9	1.08724e-06					6.37271	0.000250918	7.12145e-07	1.53517e-07		-100.028	-50.5005	34.8376	99.9722	-50.5005	34.8376			-100.028
22	22	1	Case_No_I_0A-I	2.0_df_2.0			2	-2	-2	-7.52609e-07	7.52609e-07	171.347	0	1.4984e-06	2.84187	57.2987	57.2987	0	57.2987	28.6494	89	89	-3.74862e-07	3.74862e-07																	-100.028	-50.5005	34.8376	99.9722	-50.5005	34.8376			-100.028
23	23	1	Case_No_I_0A-I	2.0_df_3.0			3	-2	-2	1.21598e-06	1.21598e-06	165.853	0	1.83138e-06	3.45044	85.948	85.948	0	85.948	28.6493	89	89	6.72297e-06	6.72297e-06																	-100.028	-50.5005	34.8376	99.9722	-50.5005	34.8376			-100.028
24	24	1	Case_No_I_0A-I	2.0_d_0.01			0.01	-2	-2	2.78263e-07	2.78263e-07	160.255	0	2.08205e-06	2.52491	0.286536	0.286536	0	0.286536	28.6536	89.0082	89	-0.00824538	0.00824538																	-100.028	-50.5005	34.8376	99.9722	-50.5005	34.8376			-100.028
25	25	1	Case_No_I_0A-I	2.0_d_0.05			0.05	-2	-2	1.2665e-06	1.2665e-06	169.217	0	9.67947e-07	2.49154	1.43249	1.43249	0	1.43249	28.6499	88.9982	89	0.00177071	0.00177071																	-100.028	-50.5005	34.8376	99.9722	-50.5005	34.8376			-100.028
26	26	1	Case_No_I_0A-I	2.0_d_0.5			0.5	-2	-2	-1.30661e-07	1.30661e-07	164.739	0	5.01144e-07	2.13184	14.3247	14.3247	0	14.3247	28.6493	89	89	-1.36633e-05	1.36633e-05																	-100.028	-50.5005	34.8376	99.9722	-50.5005	34.8376			-100.028
27	27	1	Case_No_I_0A-I	2.0_d_1.0			1	-2	-2	-4.76816e-08	4.76816e-08	163.833	0	4.84355e-07	1.78099	28.6493	28.6493	0	28.6493	28.6493	89	89	-3.35085e-07	3.35085e-07					angle_deg	translational_error (mm)	D_axis	EcD_Ratio									-100.028	-50.5005	34.8376	99.9722	-50.5005	34.8376			-100.028
28	28	1	Case_No_I_0A-I	2.0_d_2.0			2	-2	-2	2.31311e-06	2.31311e-06	174.353	0	9.76828e-07	1.38791	57.2987	57.2987	0	57.2987	28.6494	89	89	4.85205e-05	4.85205e-05				Albert Mehl 3.2	3.2	0.5	9	18									-100.028	-50.5005	34.8376	99.9722	-50.5005	34.8376			-100.028
29	29	1	Case_No_I_0A-I	2.0_d_3.0			3	-2	-2	-2.84775e-06	2.84775e-06	172.383	0	1.05113e-06	1.63728	85.9481	85.9481	0	85.9481	28.6494	89	89	-2.87809e-05	2.87809e-05					3.2	1	18	18									-100.028	-50.5005	34.8376	99.9722	-50.5005	34.8376			-100.028
30	30	1	Case_No_I_0A-I	2.0_db_0.01			0.01	-2	-2	1.32741e-07	1.32741e-07	162.374	0	6.44111e-07	2.52375	0.2865	0.2865	0	0.2865	28.65	89	89	1.24726e-05	1.24726e-05					3.2	1.5	26.99	17.9933									-100.028	-50.5005	34.8376	99.9722	-50.5005	34.8376			-100.028
31	31	1	Case_No_I_0A-I	2.0_db_0.05			0.05	-2	-2	-1.36567e-06	1.36567e-06	170.558	0	2.10545e-06	2.48563	1.43241	1.43241	0	1.43241	28.6482	89.0019	89	-0.00191245	0.00191245					3.2	2	35.98	17.99									-100.028	-50.5005	34.8376	99.9722	-50.5005	34.8376			-100.028
32	32	1	Case_No_I_0A-I	2.0_db_0.5			0.5	-2	-2	2.93193e-06	2.93193e-06	166.002	0	9.52495e-07	2.06174	14.3248	14.3248	0	14.3248	28.6495	89.0001	89	-0.000111937	0.000111937				Albert Mehl 6.4	6.4	0.5	4.5	9									-100.028	-50.5005	34.8376	99.9722	-50.5005	34.8376			-100.028
33	33	1	Case_No_I_0A-I	2.0_db_1.0			1	-2	-2.00001	5.86006e-06	5.86006e-06	164.349	0	1.69718e-06	1.60748	28.6495	28.6495	0	28.6495	28.6495	89	89	-4.70064e-05	4.70064e-05					6.4	1	8.98	8.98									-100.028	-50.5005	34.8376	99.9722	-50.5005	34.8376			-100.028
34	34	1	Case_No_I_0A-I	2.0_db_2.0			2	-2	-2.00001	5.58674e-06	5.58674e-06	174.037	0	1.84674e-06	0.866277	57.2987	57.2987	0	57.2987	28.6493	89.0001	89	-6.40016e-05	6.40016e-05					6.4	1.5	13.5	9									-100.028	-50.5005	34.8376	99.9722	-50.5005	34.8376			-100.028
35	35	1	Case_No_I_0A-I	2.0_db_3.0			3	-2	-2	-3.69814e-06	3.69814e-06	167.918	0	1.16796e-06	0.957539	85.9481	85.9481	0	85.9481	28.6494	89	89	2.60803e-05	2.60803e-05					6.4	2	18	9									-100.028	-50.5005	34.8376	99.9722	-50.5005	34.8376			-100.028
36	36	1	Case_No_I_0A-I	2.0_b_0.01			0.01	-2	-2	1.54695e-06	1.54695e-06	163.539	0	1.44033e-06	2.52819	0.286561	0.286561	0	0.286561	28.6561	89.0056	89	-0.00563719	0.00563719				Albert Mehl 9.6	9.6	0.5	3.01	6.02									-100.028	-50.5005	34.8376	99.9722	-50.5005	34.8376			-100.028
37	37	1	Case_No_I_0A-I	2.0_b_0.05			0.05	-2	-2	-9.87302e-07	9.87302e-07	172.75	0	1.68728e-06	2.5081	1.43249	1.43249	0	1.43249	28.6497	88.998	89	0.00200784	0.00200784					9.6	1	6	6									-100.028	-50.5005	34.8376	99.9722	-50.5005	34.8376			-100.028
38	38	1	Case_No_I_0A-I	2.0_b_0.5			0.5	-2	-2	-3.31214e-07	3.31214e-07	173.272	0	2.00299e-06	2.31787	14.3247	14.3247	0	14.3247	28.6494	88.9999	89	0.000114519	0.000114519					9.6	1.5	9	6									-100.028	-50.5005	34.8376	99.9722	-50.5005	34.8376			-100.028
39	39	1	Case_No_I_0A-I	2.0_b_1.0			1	-2	-2	6.161e-08	6.161e-08	165.683	0	9.21184e-07	2.19716	28.6494	28.6494	0	28.6494	28.6494	89	89	-3.51339e-07	3.51339e-07					9.6	2	12.01	6.005									-100.028	-50.5005	34.8376	99.9722	-50.5005	34.8376			-100.028
40	40	1	Case_No_I_0A-I	2.0_b_2.0			2	-2	-2	6.70541e-07	6.70541e-07	175.267	0	1.58841e-06	2.28854	57.2987	57.2987	0	57.2987	28.6494	89	89	-3.67832e-05	3.67832e-05																	-100.028	-50.5005	34.8376	99.9722	-50.5005	34.8376			-100.028
41	41	1	Case_No_I_0A-I	2.0_b_3.0			3	-2	-2	-7.35739e-07	7.35739e-07	186.872	0	1.82104e-06	2.76539	85.948	85.948	0	85.948	28.6493	89	89	3.55328e-05	3.55328e-05																	-100.028	-50.5005	34.8376	99.9722	-50.5005	34.8376			-100.028
42	42	1	Case_No_I_0A-I	2.0_ub_0.01			0.01	-2	-2	-5.16512e-07	5.16512e-07	164.705	0	1.93149e-06	2.53562	0.286446	0.286446	0	0.286446	28.6446	88.9945	89	0.00553092	0.00553092																	-100.028	-50.5005	34.8376	99.9722	-50.5005	34.8376			-100.028
43	43	1	Case_No_I_0A-I	2.0_ub_0.05			0.05	-2	-2	-2.55503e-06	2.55503e-06	174.414	0	1.31891e-06	2.54531	1.43252	1.43252	0	1.43252	28.6503	88.9968	89	0.00323014	0.00323014																	-100.028	-50.5005	34.8376	99.9722	-50.5005	34.8376			-100.028
44	44	1	Case_No_I_0A-I	2.0_ub_0.5			0.5	-2	-2	4.83639e-07	4.83639e-07	169.925	0	6.31617e-07	2.69312	14.3247	14.3247	0	14.3247	28.6493	89.0001	89	-8.16195e-05	8.16195e-05																	-100.028	-50.5005	34.8376	99.9722	-50.5005	34.8376			-100.028
45	45	1	Case_No_I_0A-I	2.0_ub_1.0			1	-2	-2	4.2315e-06	4.2315e-06	168.642	0	1.63263e-06	2.93056	28.6493	28.6493	0	28.6493	28.6493	89.0003	89	-0.000333864	0.000333864																	-100.028	-50.5005	34.8376	99.9722	-50.5005	34.8376			-100.028
46	46	1	Case_No_I_0A-I	2.0_ub_2.0			2	-2	-2	1.04986e-06	1.04986e-06	177.376	0	1.68765e-06	3.57196	57.2986	57.2986	0	57.2986	28.6493	89	89	6.42417e-07	6.42417e-07																	-100.028	-50.5005	34.8376	99.9722	-50.5005	34.8376			-100.028
47	47	1	Case_No_I_0A-I	2.0_ub_3.0			3	-2	-2	-1.57634e-06	1.57634e-06	170.498	0	7.64806e-07	4.35081	85.9481	85.9481	0	85.9481	28.6494	89	89	3.37151e-05	3.37151e-05																	-100.028	-50.5005	34.8376	99.9722	-50.5005	34.8376			-100.028
48	48	1	Case_No_I_0A-I	2.5_u_0.01			0.01	-2.5	-2.5	1.64701e-06	1.64701e-06	175.379	0	8.75536e-07	3.17493	0.229157	0.229157	0	0.229157	22.9157	88.754	88.75	-0.00397783	0.00397783																	-100.028	-50.5005	34.8376	99.9722	-50.5005	34.8376			-100.028
49	49	1	Case_No_I_0A-I	2.5_u_0.05			0.05	-2.5	-2.5	1.45434e-06	1.45434e-06	171.465	0	1.26723e-06	3.20864	1.14599	1.14599	0	1.14599	22.9197	88.7523	88.75	-0.00228228	0.00228228																	-100.028	-50.5005	34.8376	99.9722	-50.5005	34.8376			-100.028
50	50	1	Case_No_I_0A-I	2.5_u_0.5			0.5	-2.5	-2.5	6.92936e-07	6.92936e-07	171.004	0	1.29706e-06	3.59685	11.4601	11.4601	0	11.4601	22.9201	88.7502	88.75	-0.000186647	0.000186647																	-100.028	-50.5005	34.8376	99.9722	-50.5005	34.8376			-100.028
51	51	1	Case_No_I_0A-I	2.5_u_1.0			1	-2.5	-2.5	1.42611e-06	1.42611e-06	174.724	0	1.19005e-06	4.04324	22.9201	22.9201	0	22.9201	22.9201	88.7501	88.75	-0.000111783	0.000111783																	-100.028	-50.5005	34.8376	99.9722	-50.5005	34.8376			-100.028
52	52	1	Case_No_I_0A-I	2.5_u_2.0			2	-2.5	-2.5	2.09632e-06	2.09632e-06	172.797	0	1.97677e-06	4.96676	45.8402	45.8402	0	45.8402	22.9201	88.75	88.75	8.89313e-06	8.89313e-06																	-100.028	-50.5005	34.8376	99.9722	-50.5005	34.8376			-100.028
53	53	1	Case_No_I_0A-I	2.5_u_3.0			3	-2.5	-2.5	1.32857e-06	1.32857e-06	172.823	0	1.97627e-06	5.91521	68.7603	68.7603	0	68.7603	22.9201	88.7501	88.75	-5.28676e-05	5.28676e-05																	-100.028	-50.5005	34.8376	99.9722	-50.5005	34.8376			-100.028
54	54	1	Case_No_I_0A-I	2.5_uf_0.01			0.01	-2.5	-2.5	2.63953e-06	2.63953e-06	171.375	0	1.99543e-06	3.17605	0.229136	0.229136	0	0.229136	22.9136	88.737	88.75	0.0130386	0.0130386					For graph												-100.028	-50.5005	34.8376	99.9722	-50.5005	34.8376			-100.028
55	55	1	Case_No_I_0A-I	2.5_uf_0.05			0.05	-2.5	-2.5	2.21369e-06	2.21369e-06	171.92	0	1.40739e-06	3.2142	1.14594	1.14594	0	1.14594	22.9187	88.7507	88.75	-0.000740057	0.000740057					angle_deg	EcD_Ratio											-100.028	-50.5005	34.8376	99.9722	-50.5005	34.8376			-100.028
56	56	1	Case_No_I_0A-I	2.5_uf_0.5			0.5	-2.5	-2.5	7.70086e-08	7.70086e-08	171.255	0	5.85505e-07	3.64616	11.4601	11.4601	0	11.4601	22.9201	88.75	88.75	-1.02426e-05	1.02426e-05				MESH I	2	28.6491											-100.028	-50.5005	34.8376	99.9722	-50.5005	34.8376			-100.028
57	57	1	Case_No_I_0A-I	2.5_uf_1.0			1	-2.5	-2.5	-9.1333e-07	9.1333e-07	174.893	0	7.89272e-07	4.13064	22.9202	22.9202	0	22.9202	22.9202	88.75	88.75	-4.03576e-05	4.03576e-05					2.5	22.9198											-100.028	-50.5005	34.8376	99.9722	-50.5005	34.8376			-100.028
58	58	1	Case_No_I_0A-I	2.5_uf_2.0			2	-2.5	-2.5	2.34648e-06	2.34648e-06	174.589	0	9.91325e-07	5.10857	45.8401	45.8401	0	45.8401	22.9201	88.75	88.75	8.6096e-07	8.6096e-07					3	19.1006											-100.028	-50.5005	34.8376	99.9722	-50.5005	34.8376			-100.028
59	59	1	Case_No_I_0A-I	2.5_uf_3.0			3	-2.5	-2.5	9.28555e-07	9.28555e-07	171.825	0	7.10738e-07	6.09367	68.7603	68.7603	0	68.7603	22.9201	88.75	88.75	4.0377e-06	4.0377e-06					3.5	16.3726											-100.028	-50.5005	34.8376	99.9722	-50.5005	34.8376			-100.028
60	60	1	Case_No_I_0A-I	2.5_f_0.01			0.01	-2.5	-2.5	2.2256e-06	2.2256e-06	172.546	0	1.06165e-06	3.17161	0.229185	0.229185	0	0.229185	22.9185	88.7345	88.75	0.0155052	0.0155052					4	14.3268											-100.028	-50.5005	34.8376	99.9722	-50.5005	34.8376			-100.028
61	61	1	Case_No_I_0A-I	2.5_f_0.05			0.05	-2.5	-2.50001	5.1775e-06	5.1775e-06	175.326	0	1.52684e-06	3.19219	1.14593	1.14593	0	1.14593	22.9186	88.7436	88.75	0.00641588	0.00641588					4.5	12.7356											-100.028	-50.5005	34.8376	99.9722	-50.5005	34.8376			-100.028
62	62	1	Case_No_I_0A-I	2.5_f_0.5			0.5	-2.5	-2.5	1.04223e-06	1.04223e-06	172.31	0	1.79879e-06	3.44732	11.4601	11.4601	0	11.4601	22.9201	88.7498	88.75	0.000243708	0.000243708					6	9.55359											-100.028	-50.5005	34.8376	99.9722	-50.5005	34.8376			-100.028
63	63	1	Case_No_I_0A-I	2.5_f_1.0			1	-2.5	-2.5	1.33113e-06	1.33113e-06	175.457	0	1.2035e-06	3.77374	22.9201	22.9201	0	22.9201	22.9201	88.7499	88.75	0.000120312	0.000120312					9	6.3727											-100.028	-50.5005	34.8376	99.9722	-50.5005	34.8376			-100.028
64	64	1	Case_No_I_0A-I	2.5_f_2.0			2	-2.5	-2.5	2.01576e-06	2.01576e-06	174.207	0	8.53216e-07	4.52277	45.8402	45.8402	0	45.8402	22.9201	88.7499	88.75	6.92775e-05	6.92775e-05				MESH II	2	28.6492											-100.028	-50.5005	34.8376	99.9722	-50.5005	34.8376			-100.028
65	65	1	Case_No_I_0A-I	2.5_f_3.0			3	-2.5	-2.5	6.15782e-07	6.15782e-07	172.648	0	7.69185e-07	5.35441	68.7604	68.7604	0	68.7604	22.9201	88.75	88.75	1.75386e-05	1.75386e-05					2.5	22.9203											-100.028	-50.5005	34.8376	99.9722	-50.5005	34.8376			-100.028
66	66	1	Case_No_I_0A-I	2.5_df_0.01			0.01	-2.5	-2.5	2.11538e-06	2.11538e-06	172.476	0	1.0165e-06	3.16418	0.22922	0.22922	0	0.22922	22.922	88.7355	88.75	0.0144597	0.0144597					3	19.1008											-100.028	-50.5005	34.8376	99.9722	-50.5005	34.8376			-100.028
67	67	1	Case_No_I_0A-I	2.5_df_0.05			0.05	-2.5	-2.5	3.09871e-06	3.09871e-06	176.365	0	1.87157e-06	3.15513	1.14599	1.14599	0	1.14599	22.9198	88.7452	88.75	0.00482341	0.00482341					3.5	16.3727											-100.028	-50.5005	34.8376	99.9722	-50.5005	34.8376			-100.028
68	68	1	Case_No_I_0A-I	2.5_df_0.5			0.5	-2.5	-2.5	7.35941e-07	7.35941e-07	173.254	0	7.00848e-07	3.0874	11.4601	11.4601	0	11.4601	22.9202	88.7499	88.75	8.87863e-05	8.87863e-05					4	14.3268											-100.028	-50.5005	34.8376	99.9722	-50.5005	34.8376			-100.028
69	69	1	Case_No_I_0A-I	2.5_df_1.0			1	-2.5	-2.5	1.45257e-06	1.45257e-06	175.106	0	7.00359e-07	3.08824	22.9201	22.9201	0	22.9201	22.9201	88.7499	88.75	9.88521e-05	9.88521e-05					4.5	12.7356											-100.028	-50.5005	34.8376	99.9722	-50.5005	34.8376			-100.028
70	70	1	Case_No_I_0A-I	2.5_df_2.0			2	-2.5	-2.5	2.26518e-07	2.26518e-07	178.635	0	2.00414e-06	3.32379	45.8403	45.8403	0	45.8403	22.9201	88.75	88.75	3.49918e-05	3.49918e-05					6	9.5536											-100.028	-50.5005	34.8376	99.9722	-50.5005	34.8376			-100.028
71	71	1	Case_No_I_0A-I	2.5_df_3.0			3	-2.5	-2.5	8.93892e-07	8.93892e-07	174.304	0	1.30565e-06	3.81549	68.7603	68.7603	0	68.7603	22.9201	88.75	88.75	8.21318e-06	8.21318e-06					9	6.37271											-100.028	-50.5005	34.8376	99.9722	-50.5005	34.8376			-100.028
72	72	1	Case_No_I_0A-I	2.5_d_0.01			0.01	-2.5	-2.5	1.44666e-06	1.44666e-06	172.55	0	8.2664e-07	3.15812	0.229243	0.229243	0	0.229243	22.9243	88.7464	88.75	0.0036423	0.0036423				Albert Mehl	3.2	17.9958											-100.028	-50.5005	34.8376	99.9722	-50.5005	34.8376			-100.028
73	73	1	Case_No_I_0A-I	2.5_d_0.05			0.05	-2.5	-2.5	2.34246e-06	2.34246e-06	172.099	0	1.1102e-06	3.12463	1.14605	1.14605	0	1.14605	22.9211	88.7474	88.75	0.00256699	0.00256699					6.4	8.995											-100.028	-50.5005	34.8376	99.9722	-50.5005	34.8376			-100.028
74	74	1	Case_No_I_0A-I	2.5_d_0.5			0.5	-2.5	-2.5	-5.64318e-07	5.64318e-07	171.772	0	9.60754e-07	2.75978	11.46	11.46	0	11.46	22.9201	88.75	88.75	4.80297e-05	4.80297e-05					9.6	6.00625											-100.028	-50.5005	34.8376	99.9722	-50.5005	34.8376			-100.028
75	75	1	Case_No_I_0A-I	2.5_d_1.0			1	-2.5	-2.5	1.3961e-06	1.3961e-06	176.087	0	2.00155e-06	2.3887	22.9202	22.9202	0	22.9202	22.9202	88.75	88.75	-1.60167e-05	1.60167e-05																	-100.028	-50.5005	34.8376	99.9722	-50.5005	34.8376			-100.028
76	76	1	Case_No_I_0A-I	2.5_d_2.0			2	-2.5	-2.5	-1.02252e-06	1.02252e-06	173.764	0	1.60738e-06	1.83982	45.8402	45.8402	0	45.8402	22.9201	88.75	88.75	-1.42484e-06	1.42484e-06																	-100.028	-50.5005	34.8376	99.9722	-50.5005	34.8376			-100.028
77	77	1	Case_No_I_0A-I	2.5_d_3.0			3	-2.5	-2.5	-2.33859e-06	2.33859e-06	173.27	0	8.65396e-07	1.75043	68.7604	68.7604	0	68.7604	22.9201	88.75	88.75	-2.71143e-05	2.71143e-05																	-100.028	-50.5005	34.8376	99.9722	-50.5005	34.8376			-100.028
78	78	1	Case_No_I_0A-I	2.5_db_0.01			0.01	-2.5	-2.5	-1.98406e-06	1.98406e-06	171.429	0	7.64329e-07	3.15699	0.229148	0.229148	0	0.229148	22.9148	88.7468	88.75	0.00323577	0.00323577																	-100.028	-50.5005	34.8376	99.9722	-50.5005	34.8376			-100.028
79	79	1	Case_No_I_0A-I	2.5_db_0.05			0.05	-2.5	-2.5	-1.92718e-06	1.92718e-06	175.736	0	1.80223e-06	3.11891	1.14595	1.14595	0	1.14595	22.9189	88.7512	88.75	-0.00119324	0.00119324																	-100.028	-50.5005	34.8376	99.9722	-50.5005	34.8376			-100.028
80	80	1	Case_No_I_0A-I	2.5_db_0.5			0.5	-2.5	-2.5	4.45702e-06	4.45702e-06	172.928	0	1.50405e-06	2.69429	11.4602	11.4602	0	11.4602	22.9203	88.75	88.75	-2.63069e-05	2.63069e-05																	-100.028	-50.5005	34.8376	99.9722	-50.5005	34.8376			-100.028
81	81	1	Case_No_I_0A-I	2.5_db_1.0			1	-2.5	-2.50001	5.00079e-06	5.00079e-06	176.437	0	1.56813e-06	2.23417	22.9202	22.9202	0	22.9202	22.9202	88.7501	88.75	-9.72726e-05	9.72726e-05																	-100.028	-50.5005	34.8376	99.9722	-50.5005	34.8376			-100.028
82	82	1	Case_No_I_0A-I	2.5_db_2.0			2	-2.5	-2.5	1.89692e-06	1.89692e-06	180.274	0	1.15632e-06	1.39864	45.8403	45.8403	0	45.8403	22.9201	88.75	88.75	-3.35519e-05	3.35519e-05																	-100.028	-50.5005	34.8376	99.9722	-50.5005	34.8376			-100.028
83	83	1	Case_No_I_0A-I	2.5_db_3.0			3	-2.5	-2.49999	-6.45783e-06	6.45783e-06	173.581	0	1.81084e-06	0.959612	68.7604	68.7604	0	68.7604	22.9201	88.7499	88.75	5.25954e-05	5.25954e-05																	-100.028	-50.5005	34.8376	99.9722	-50.5005	34.8376			-100.028
84	84	1	Case_No_I_0A-I	2.5_b_0.01			0.01	-2.5	-2.5	2.5182e-06	2.5182e-06	173.272	0	9.19172e-07	3.16146	0.229237	0.229237	0	0.229237	22.9237	88.7661	88.75	-0.0161451	0.0161451																	-100.028	-50.5005	34.8376	99.9722	-50.5005	34.8376			-100.028
85	85	1	Case_No_I_0A-I	2.5_b_0.05			0.05	-2.5	-2.5	-3.16097e-06	3.16097e-06	178.537	0	1.11131e-06	3.14144	1.14595	1.14595	0	1.14595	22.919	88.7465	88.75	0.0035118	0.0035118																	-100.028	-50.5005	34.8376	99.9722	-50.5005	34.8376			-100.028
86	86	1	Case_No_I_0A-I	2.5_b_0.5			0.5	-2.5	-2.5	-1.67444e-09	1.67444e-09	173.996	0	8.66316e-07	2.94444	11.4601	11.4601	0	11.4601	22.9202	88.75	88.75	3.59831e-05	3.59831e-05																	-100.028	-50.5005	34.8376	99.9722	-50.5005	34.8376			-100.028
87	87	1	Case_No_I_0A-I	2.5_b_1.0			1	-2.5	-2.5	2.88543e-06	2.88543e-06	175.695	0	2.30951e-06	2.79509	22.9201	22.9201	0	22.9201	22.9201	88.7502	88.75	-0.000194391	0.000194391																	-100.028	-50.5005	34.8376	99.9722	-50.5005	34.8376			-100.028
88	88	1	Case_No_I_0A-I	2.5_b_2.0			2	-2.5	-2.5	-1.12917e-06	1.12917e-06	175.241	0	2.03756e-06	2.75649	45.8403	45.8403	0	45.8403	22.9202	88.75	88.75	2.33316e-05	2.33316e-05																	-100.028	-50.5005	34.8376	99.9722	-50.5005	34.8376			-100.028
89	89	1	Case_No_I_0A-I	2.5_b_3.0			3	-2.5	-2.5	-1.38439e-06	1.38439e-06	174.079	0	1.26323e-06	3.06333	68.7604	68.7604	0	68.7604	22.9201	88.75	88.75	3.78701e-05	3.78701e-05																	-100.028	-50.5005	34.8376	99.9722	-50.5005	34.8376			-100.028
90	90	1	Case_No_I_0A-I	2.5_ub_0.01			0.01	-2.5	-2.5	-9.86506e-07	9.86506e-07	178.52	0	8.61783e-07	3.16889	0.229196	0.229196	0	0.229196	22.9196	88.7427	88.75	0.00725093	0.00725093																	-100.028	-50.5005	34.8376	99.9722	-50.5005	34.8376			-100.028
91	91	1	Case_No_I_0A-I	2.5_ub_0.05			0.05	-2.5	-2.5	-6.48869e-07	6.48869e-07	177.479	0	1.36002e-06	3.17865	1.14599	1.14599	0	1.14599	22.9197	88.7487	88.75	0.00128933	0.00128933																	-100.028	-50.5005	34.8376	99.9722	-50.5005	34.8376			-100.028
92	92	1	Case_No_I_0A-I	2.5_ub_0.5			0.5	-2.5	-2.5	2.78375e-06	2.78375e-06	175.915	0	1.51266e-06	3.31989	11.46	11.46	0	11.46	22.92	88.7504	88.75	-0.000351333	0.000351333																	-100.028	-50.5005	34.8376	99.9722	-50.5005	34.8376			-100.028
93	93	1	Case_No_I_0A-I	2.5_ub_1.0			1	-2.5	-2.5	2.96788e-06	2.96788e-06	177.525	0	1.36143e-06	3.53786	22.9201	22.9201	0	22.9201	22.9201	88.7502	88.75	-0.000190338	0.000190338																	-100.028	-50.5005	34.8376	99.9722	-50.5005	34.8376			-100.028
94	94	1	Case_No_I_0A-I	2.5_ub_2.0			2	-2.5	-2.5	2.66146e-07	2.66146e-07	175.402	0	8.8473e-07	4.12385	45.8403	45.8403	0	45.8403	22.9201	88.75	88.75	-2.0908e-05	2.0908e-05																	-100.028	-50.5005	34.8376	99.9722	-50.5005	34.8376			-100.028
95	95	1	Case_No_I_0A-I	2.5_ub_3.0			3	-2.5	-2.5	-1.81464e-06	1.81464e-06	173.514	0	1.72352e-06	4.84724	68.7604	68.7604	0	68.7604	22.9201	88.7499	88.75	5.73051e-05	5.73051e-05																	-100.028	-50.5005	34.8376	99.9722	-50.5005	34.8376			-100.028
96	96	1	Case_No_I_0A-I	3.0_u_0.01			0.01	-3	-3	2.04011e-06	2.04011e-06	167.357	0	2.15997e-06	3.80812	0.190947	0.190947	0	0.190947	19.0947	88.4981	88.5	0.00191366	0.00191366																	-100.028	-50.5005	34.8376	99.9722	-50.5005	34.8376			-100.028
97	97	1	Case_No_I_0A-I	3.0_u_0.05			0.05	-3	-3	2.4071e-06	2.4071e-06	176.694	0	1.49788e-06	3.84191	0.955001	0.955001	0	0.955001	19.1	88.5031	88.5	-0.00310069	0.00310069																	-100.028	-50.5005	34.8376	99.9722	-50.5005	34.8376			-100.028
98	98	1	Case_No_I_0A-I	3.0_u_0.5			0.5	-3	-3	2.8714e-06	2.8714e-06	172.394	0	1.36076e-06	4.22948	9.55031	9.55031	0	9.55031	19.1006	88.5001	88.5	-0.000112318	0.000112318																	-100.028	-50.5005	34.8376	99.9722	-50.5005	34.8376			-100.028
99	99	1	Case_No_I_0A-I	3.0_u_1.0			1	-3	-3	1.11599e-06	1.11599e-06	170.115	0	1.06817e-06	4.67326	19.1007	19.1007	0	19.1007	19.1007	88.5	88.5	-3.36135e-06	3.36135e-06																	-100.028	-50.5005	34.8376	99.9722	-50.5005	34.8376			-100.028
100	100	1	Case_No_I_0A-I	3.0_u_2.0			2	-3	-3	1.22927e-06	1.22927e-06	180.743	0	2.02021e-06	5.58937	38.2015	38.2015	0	38.2015	19.1008	88.5001	88.5	-7.76968e-05	7.76968e-05																	-100.028	-50.5005	34.8376	99.9722	-50.5005	34.8376			-100.028
101	101	1	Case_No_I_0A-I	3.0_u_3.0			3	-3	-3	1.55001e-06	1.55001e-06	177.373	0	9.73085e-07	6.53014	57.3023	57.3023	0	57.3023	19.1008	88.5	88.5	-3.3335e-05	3.3335e-05																	-100.028	-50.5005	34.8376	99.9722	-50.5005	34.8376			-100.028
102	102	1	Case_No_I_0A-I	3.0_uf_0.01			0.01	-3	-3	4.63446e-06	4.63446e-06	174.033	0	1.50722e-06	3.80921	0.190897	0.190897	0	0.190897	19.0897	88.495	88.5	0.00504719	0.00504719																	-100.028	-50.5005	34.8376	99.9722	-50.5005	34.8376			-100.028
103	103	1	Case_No_I_0A-I	3.0_uf_0.05			0.05	-3	-3	4.21547e-06	4.21547e-06	178.116	0	1.90247e-06	3.84732	0.954945	0.954945	0	0.954945	19.0989	88.4973	88.5	0.00274517	0.00274517																	-100.028	-50.5005	34.8376	99.9722	-50.5005	34.8376			-100.028
104	104	1	Case_No_I_0A-I	3.0_uf_0.5			0.5	-3	-3	1.42193e-06	1.42193e-06	181.378	0	1.88253e-06	4.27841	9.55036	9.55036	0	9.55036	19.1007	88.4997	88.5	0.000259075	0.000259075																	-100.028	-50.5005	34.8376	99.9722	-50.5005	34.8376			-100.028
105	105	1	Case_No_I_0A-I	3.0_uf_1.0			1	-3	-3	-1.73744e-06	1.73744e-06	177.846	0	7.06297e-07	4.7615	19.1008	19.1008	0	19.1008	19.1008	88.5	88.5	-1.54756e-05	1.54756e-05																	-100.028	-50.5005	34.8376	99.9722	-50.5005	34.8376			-100.028
106	106	1	Case_No_I_0A-I	3.0_uf_2.0			2	-3	-3	1.92369e-06	1.92369e-06	180.703	0	2.02661e-06	5.73639	38.2015	38.2015	0	38.2015	19.1007	88.5	88.5	-3.8453e-05	3.8453e-05																	-100.028	-50.5005	34.8376	99.9722	-50.5005	34.8376			-100.028
107	107	1	Case_No_I_0A-I	3.0_uf_3.0			3	-3	-3	6.44606e-07	6.44606e-07	177.233	0	1.37363e-06	6.71867	57.3023	57.3023	0	57.3023	19.1008	88.5	88.5	2.67232e-05	2.67232e-05																	-100.028	-50.5005	34.8376	99.9722	-50.5005	34.8376			-100.028
108	108	1	Case_No_I_0A-I	3.0_f_0.01			0.01	-3	-3	1.93993e-06	1.93993e-06	174.76	0	8.53345e-07	3.80474	0.190979	0.190979	0	0.190979	19.0979	88.4891	88.5	0.0108656	0.0108656																	-100.028	-50.5005	34.8376	99.9722	-50.5005	34.8376			-100.028
109	109	1	Case_No_I_0A-I	3.0_f_0.05			0.05	-3	-3	4.9021e-06	4.9021e-06	177.231	0	1.50503e-06	3.82513	0.954968	0.954968	0	0.954968	19.0994	88.4942	88.5	0.00580823	0.00580823																	-100.028	-50.5005	34.8376	99.9722	-50.5005	34.8376			-100.028
110	110	1	Case_No_I_0A-I	3.0_f_0.5			0.5	-3	-3	2.24095e-06	2.24095e-06	180.451	0	1.14762e-06	4.07458	9.55034	9.55034	0	9.55034	19.1007	88.4998	88.5	0.000225145	0.000225145																	-100.028	-50.5005	34.8376	99.9722	-50.5005	34.8376			-100.028
111	111	1	Case_No_I_0A-I	3.0_f_1.0			1	-3	-3	-3.24915e-07	3.24915e-07	171.2	0	6.64536e-07	4.38939	19.1008	19.1008	0	19.1008	19.1008	88.5	88.5	-1.19004e-05	1.19004e-05																	-100.028	-50.5005	34.8376	99.9722	-50.5005	34.8376			-100.028
112	112	1	Case_No_I_0A-I	3.0_f_2.0			2	-3	-3	8.1471e-07	8.1471e-07	181.877	0	1.36486e-06	5.10841	38.2015	38.2015	0	38.2015	19.1008	88.4999	88.5	5.27271e-05	5.27271e-05																	-100.028	-50.5005	34.8376	99.9722	-50.5005	34.8376			-100.028
113	113	1	Case_No_I_0A-I	3.0_f_3.0			3	-3	-3	1.11968e-06	1.11968e-06	178.995	0	1.95666e-06	5.90974	57.3023	57.3023	0	57.3023	19.1008	88.4999	88.5	5.32963e-05	5.32963e-05																	-100.028	-50.5005	34.8376	99.9722	-50.5005	34.8376			-100.028
114	114	1	Case_No_I_0A-I	3.0_df_0.01			0.01	-3	-3	3.91003e-06	3.91003e-06	168.019	0	1.52017e-06	3.79731	0.191044	0.191044	0	0.191044	19.1044	88.4737	88.5	0.0263297	0.0263297																	-100.028	-50.5005	34.8376	99.9722	-50.5005	34.8376			-100.028
115	115	1	Case_No_I_0A-I	3.0_df_0.05			0.05	-3	-3.00001	5.80144e-06	5.80144e-06	177.973	0	1.71017e-06	3.78803	0.955063	0.955063	0	0.955063	19.1013	88.4917	88.5	0.00828343	0.00828343																	-100.028	-50.5005	34.8376	99.9722	-50.5005	34.8376			-100.028
116	116	1	Case_No_I_0A-I	3.0_df_0.5			0.5	-3	-3	3.12926e-07	3.12926e-07	174.306	0	8.7315e-07	3.71189	9.55038	9.55038	0	9.55038	19.1008	88.5	88.5	4.8617e-05	4.8617e-05																	-100.028	-50.5005	34.8376	99.9722	-50.5005	34.8376			-100.028
117	117	1	Case_No_I_0A-I	3.0_df_1.0			1	-3	-3	5.19635e-07	5.19635e-07	180.429	0	1.12529e-06	3.69033	19.1008	19.1008	0	19.1008	19.1008	88.5	88.5	3.8494e-05	3.8494e-05																	-100.028	-50.5005	34.8376	99.9722	-50.5005	34.8376			-100.028
118	118	1	Case_No_I_0A-I	3.0_df_2.0			2	-3	-3	4.59316e-07	4.59316e-07	180.551	0	1.18897e-06	3.84701	38.2015	38.2015	0	38.2015	19.1008	88.5	88.5	1.54089e-05	1.54089e-05																	-100.028	-50.5005	34.8376	99.9722	-50.5005	34.8376			-100.028
119	119	1	Case_No_I_0A-I	3.0_df_3.0			3	-3	-3	8.53019e-07	8.53019e-07	175.096	0	1.70838e-06	4.24033	57.3023	57.3023	0	57.3023	19.1008	88.5	88.5	7.52689e-06	7.52689e-06																	-100.028	-50.5005	34.8376	99.9722	-50.5005	34.8376			-100.028
120	120	1	Case_No_I_0A-I	3.0_d_0.01			0.01	-3	-3	2.3234e-06	2.3234e-06	168.128	0	1.50615e-06	3.79127	0.19107	0.19107	0	0.19107	19.107	88.4972	88.5	0.00277392	0.00277392																	-100.028	-50.5005	34.8376	99.9722	-50.5005	34.8376			-100.028
121	121	1	Case_No_I_0A-I	3.0_d_0.05			0.05	-3	-3	1.49894e-06	1.49894e-06	179.959	0	8.03342e-07	3.75767	0.955074	0.955074	0	0.955074	19.1015	88.4992	88.5	0.00082615	0.00082615																	-100.028	-50.5005	34.8376	99.9722	-50.5005	34.8376			-100.028
122	122	1	Case_No_I_0A-I	3.0_d_0.5			0.5	-3	-3	2.61407e-06	2.61407e-06	173.973	0	1.60503e-06	3.38922	9.55042	9.55042	0	9.55042	19.1008	88.4997	88.5	0.000327052	0.000327052																	-100.028	-50.5005	34.8376	99.9722	-50.5005	34.8376			-100.028
123	123	1	Case_No_I_0A-I	3.0_d_1.0			1	-3	-3	1.70537e-07	1.70537e-07	179.209	0	1.78044e-06	3.00599	19.1008	19.1008	0	19.1008	19.1008	88.4999	88.5	8.58762e-05	8.58762e-05																	-100.028	-50.5005	34.8376	99.9722	-50.5005	34.8376			-100.028
124	124	1	Case_No_I_0A-I	3.0_d_2.0			2	-3	-3	-1.12621e-06	1.12621e-06	181.511	0	1.4342e-06	2.37366	38.2016	38.2016	0	38.2016	19.1008	88.5	88.5	-3.53289e-05	3.53289e-05																	-100.028	-50.5005	34.8376	99.9722	-50.5005	34.8376			-100.028
125	125	1	Case_No_I_0A-I	3.0_d_3.0			3	-3	-3	1.43444e-06	1.43444e-06	175.872	0	6.80609e-07	2.05732	57.3023	57.3023	0	57.3023	19.1008	88.5	88.5	2.26998e-05	2.26998e-05																	-100.028	-50.5005	34.8376	99.9722	-50.5005	34.8376			-100.028
126	126	1	Case_No_I_0A-I	3.0_db_0.01			0.01	-3	-3	-8.51403e-08	8.51403e-08	168.417	0	8.61338e-07	3.79017	0.191004	0.191004	0	0.191004	19.1004	88.5037	88.5	-0.00374484	0.00374484																	-100.028	-50.5005	34.8376	99.9722	-50.5005	34.8376			-100.028
127	127	1	Case_No_I_0A-I	3.0_db_0.05			0.05	-3	-3	-6.08621e-08	6.08621e-08	178.345	0	1.60505e-06	3.75212	0.955032	0.955032	0	0.955032	19.1006	88.5018	88.5	-0.00180676	0.00180676																	-100.028	-50.5005	34.8376	99.9722	-50.5005	34.8376			-100.028
128	128	1	Case_No_I_0A-I	3.0_db_0.5			0.5	-3	-3	3.61603e-06	3.61603e-06	174.242	0	1.68018e-06	3.32724	9.55047	9.55047	0	9.55047	19.1009	88.5	88.5	4.19638e-05	4.19638e-05																	-100.028	-50.5005	34.8376	99.9722	-50.5005	34.8376			-100.028
129	129	1	Case_No_I_0A-I	3.0_db_1.0			1	-3	-3	4.55305e-06	4.55305e-06	171.527	0	1.4305e-06	2.86415	19.1009	19.1009	0	19.1009	19.1009	88.5001	88.5	-7.73824e-05	7.73824e-05																	-100.028	-50.5005	34.8376	99.9722	-50.5005	34.8376			-100.028
130	130	1	Case_No_I_0A-I	3.0_db_2.0			2	-3	-3	-1.74782e-06	1.74782e-06	181.21	0	2.5227e-06	1.99226	38.2016	38.2016	0	38.2016	19.1008	88.4999	88.5	7.58143e-05	7.58143e-05																	-100.028	-50.5005	34.8376	99.9722	-50.5005	34.8376			-100.028
131	131	1	Case_No_I_0A-I	3.0_db_3.0			3	-3	-2.99999	-8.05132e-06	8.05132e-06	179.003	0	2.51136e-06	1.31713	57.3023	57.3023	0	57.3023	19.1008	88.4999	88.5	5.80498e-05	5.80498e-05																	-100.028	-50.5005	34.8376	99.9722	-50.5005	34.8376			-100.028
132	132	1	Case_No_I_0A-I	3.0_b_0.01			0.01	-3	-3	2.65544e-06	2.65544e-06	167.304	0	9.16558e-07	3.79466	0.191048	0.191048	0	0.191048	19.1048	88.5158	88.5	-0.0157753	0.0157753																	-100.028	-50.5005	34.8376	99.9722	-50.5005	34.8376			-100.028
133	133	1	Case_No_I_0A-I	3.0_b_0.05			0.05	-3	-3	-1.25116e-06	1.25116e-06	179.261	0	7.90978e-07	3.77474	0.955015	0.955015	0	0.955015	19.1003	88.4989	88.5	0.00112519	0.00112519																	-100.028	-50.5005	34.8376	99.9722	-50.5005	34.8376			-100.028
134	134	1	Case_No_I_0A-I	3.0_b_0.5			0.5	-3	-3	2.67212e-06	2.67212e-06	181.445	0	1.85901e-06	3.57395	9.55038	9.55038	0	9.55038	19.1008	88.5004	88.5	-0.00040334	0.00040334																	-100.028	-50.5005	34.8376	99.9722	-50.5005	34.8376			-100.028
135	135	1	Case_No_I_0A-I	3.0_b_1.0			1	-3	-3	2.00666e-06	2.00666e-06	171.231	0	1.74428e-06	3.40713	19.1008	19.1008	0	19.1008	19.1008	88.5001	88.5	-0.000146154	0.000146154																	-100.028	-50.5005	34.8376	99.9722	-50.5005	34.8376			-100.028
136	136	1	Case_No_I_0A-I	3.0_b_2.0			2	-3	-3	-2.52868e-09	2.52868e-09	180.613	0	9.31687e-07	3.2832	38.2015	38.2015	0	38.2015	19.1008	88.5	88.5	-7.47305e-07	7.47305e-07																	-100.028	-50.5005	34.8376	99.9722	-50.5005	34.8376			-100.028
137	137	1	Case_No_I_0A-I	3.0_b_3.0			3	-3	-3	-1.89879e-06	1.89879e-06	175.287	0	8.93036e-07	3.45692	57.3024	57.3024	0	57.3024	19.1008	88.5	88.5	3.22534e-05	3.22534e-05																	-100.028	-50.5005	34.8376	99.9722	-50.5005	34.8376			-100.028
138	138	1	Case_No_I_0A-I	3.0_ub_0.01			0.01	-3	-3	1.07934e-06	1.07934e-06	175.024	0	9.20976e-07	3.8021	0.191014	0.191014	0	0.191014	19.1014	88.509	88.5	-0.00897723	0.00897723																	-100.028	-50.5005	34.8376	99.9722	-50.5005	34.8376			-100.028
139	139	1	Case_No_I_0A-I	3.0_ub_0.05			0.05	-3	-3	-1.16106e-06	1.16106e-06	177.665	0	1.14573e-06	3.81197	0.955028	0.955028	0	0.955028	19.1006	88.4981	88.5	0.00185087	0.00185087																	-100.028	-50.5005	34.8376	99.9722	-50.5005	34.8376			-100.028
140	140	1	Case_No_I_0A-I	3.0_ub_0.5			0.5	-3	-3	9.51468e-07	9.51468e-07	181.504	0	6.96009e-07	3.94933	9.55038	9.55038	0	9.55038	19.1008	88.5002	88.5	-0.000163303	0.000163303																	-100.028	-50.5005	34.8376	99.9722	-50.5005	34.8376			-100.028
141	141	1	Case_No_I_0A-I	3.0_ub_1.0			1	-3	-3.00001	5.23917e-06	5.23917e-06	178.643	0	1.5698e-06	4.15412	19.1007	19.1007	0	19.1007	19.1007	88.5004	88.5	-0.000362829	0.000362829																	-100.028	-50.5005	34.8376	99.9722	-50.5005	34.8376			-100.028
142	142	1	Case_No_I_0A-I	3.0_ub_2.0			2	-3	-3	3.69977e-07	3.69977e-07	179.799	0	1.07376e-06	4.69849	38.2016	38.2016	0	38.2016	19.1008	88.5	88.5	-2.94603e-05	2.94603e-05																	-100.028	-50.5005	34.8376	99.9722	-50.5005	34.8376			-100.028
143	143	1	Case_No_I_0A-I	3.0_ub_3.0			3	-3	-3	5.72625e-07	5.72625e-07	174.28	0	1.81428e-06	5.3754	57.3023	57.3023	0	57.3023	19.1008	88.5	88.5	4.59735e-06	4.59735e-06																	-100.028	-50.5005	34.8376	99.9722	-50.5005	34.8376			-100.028
144	144	1	Case_No_I_0A-I	3.5_u_0.01			0.01	-3.5	-3.5	5.01308e-07	5.01308e-07	169.342	0	5.03921e-07	4.44124	0.163719	0.163719	0	0.163719	16.3719	88.2516	88.25	-0.00155769	0.00155769																	-100.028	-50.5005	34.8376	99.9722	-50.5005	34.8376			-100.028
145	145	1	Case_No_I_0A-I	3.5_u_0.05			0.05	-3.5	-3.5	4.90878e-07	4.90878e-07	165.288	0	5.04468e-07	4.4751	0.818629	0.818629	0	0.818629	16.3726	88.2503	88.25	-0.000290482	0.000290482																	-100.028	-50.5005	34.8376	99.9722	-50.5005	34.8376			-100.028
146	146	1	Case_No_I_0A-I	3.5_u_0.5			0.5	-3.5	-3.5	3.90882e-07	3.90882e-07	164.791	0	5.02138e-07	4.86246	8.18638	8.18638	0	8.18638	16.3728	88.25	88.25	-2.39099e-05	2.39099e-05																	-100.028	-50.5005	34.8376	99.9722	-50.5005	34.8376			-100.028
147	147	1	Case_No_I_0A-I	3.5_u_1.0			1	-3.5	-3.5	4.97973e-07	4.97973e-07	165.69	0	5.08631e-07	5.30447	16.3728	16.3728	0	16.3728	16.3728	88.25	88.25	-1.62938e-05	1.62938e-05																	-100.028	-50.5005	34.8376	99.9722	-50.5005	34.8376			-100.028
148	148	1	Case_No_I_0A-I	3.5_u_2.0			2	-3.5	-3.5	6.51933e-07	6.51933e-07	173.489	0	5.23425e-07	6.21491	32.7455	32.7455	0	32.7455	16.3728	88.25	88.25	-9.86857e-06	9.86857e-06																	-100.028	-50.5005	34.8376	99.9722	-50.5005	34.8376			-100.028
149	149	1	Case_No_I_0A-I	3.5_u_3.0			3	-3.5	-3.5	6.00817e-07	6.00817e-07	164.879	0	5.22887e-07	7.14933	49.1183	49.1183	0	49.1183	16.3728	88.25	88.25	-6.23481e-06	6.23481e-06																	-100.028	-50.5005	34.8376	99.9722	-50.5005	34.8376			-100.028
150	150	1	Case_No_I_0A-I	3.5_uf_0.01			0.01	-3.5	-3.5	1.66874e-06	1.66874e-06	169.003	0	7.9638e-07	4.4423	0.163694	0.163694	0	0.163694	16.3694	88.2466	88.25	0.00342807	0.00342807																	-100.028	-50.5005	34.8376	99.9722	-50.5005	34.8376			-100.028
151	151	1	Case_No_I_0A-I	3.5_uf_0.05			0.05	-3.5	-3.5	2.78372e-06	2.78372e-06	165.819	0	9.25119e-07	4.48036	0.818583	0.818583	0	0.818583	16.3717	88.2491	88.25	0.000916492	0.000916492																	-100.028	-50.5005	34.8376	99.9722	-50.5005	34.8376			-100.028
152	152	1	Case_No_I_0A-I	3.5_uf_0.5			0.5	-3.5	-3.5	-3.59401e-07	3.59401e-07	166.54	0	5.54648e-07	4.91068	8.18639	8.18639	0	8.18639	16.3728	88.25	88.25	1.45438e-05	1.45438e-05																	-100.028	-50.5005	34.8376	99.9722	-50.5005	34.8376			-100.028
153	153	1	Case_No_I_0A-I	3.5_uf_1.0			1	-3.5	-3.5	-1.77307e-06	1.77307e-06	171.53	0	7.97086e-07	5.39258	16.3728	16.3728	0	16.3728	16.3728	88.25	88.25	-2.17966e-05	2.17966e-05																	-100.028	-50.5005	34.8376	99.9722	-50.5005	34.8376			-100.028
154	154	1	Case_No_I_0A-I	3.5_uf_2.0			2	-3.5	-3.5	4.95232e-07	4.95232e-07	171.196	0	7.04042e-07	6.36476	32.7455	32.7455	0	32.7455	16.3728	88.25	88.25	2.4721e-06	2.4721e-06																	-100.028	-50.5005	34.8376	99.9722	-50.5005	34.8376			-100.028
155	155	1	Case_No_I_0A-I	3.5_uf_3.0			3	-3.5	-3.5	-1.42087e-07	1.42087e-07	169.599	0	6.70951e-07	7.34442	49.1183	49.1183	0	49.1183	16.3728	88.25	88.25	1.6747e-06	1.6747e-06																	-100.028	-50.5005	34.8376	99.9722	-50.5005	34.8376			-100.028
156	156	1	Case_No_I_0A-I	3.5_f_0.01			0.01	-3.5	-3.5	3.3008e-07	3.3008e-07	173.542	0	5.00963e-07	4.4378	0.163727	0.163727	0	0.163727	16.3727	88.2477	88.25	0.00231728	0.00231728																	-100.028	-50.5005	34.8376	99.9722	-50.5005	34.8376			-100.028
157	157	1	Case_No_I_0A-I	3.5_f_0.05			0.05	-3.5	-3.5	2.47452e-06	2.47452e-06	165.906	0	8.8888e-07	4.45801	0.81861	0.81861	0	0.81861	16.3722	88.2469	88.25	0.00305988	0.00305988																	-100.028	-50.5005	34.8376	99.9722	-50.5005	34.8376			-100.028
158	158	1	Case_No_I_0A-I	3.5_f_0.5			0.5	-3.5	-3.5	2.78297e-07	2.78297e-07	163.294	0	5.31712e-07	4.70286	8.18638	8.18638	0	8.18638	16.3728	88.25	88.25	4.2404e-05	4.2404e-05																	-100.028	-50.5005	34.8376	99.9722	-50.5005	34.8376			-100.028
159	159	1	Case_No_I_0A-I	3.5_f_1.0			1	-3.5	-3.5	2.45745e-07	2.45745e-07	166.454	0	5.57863e-07	5.00841	16.3728	16.3728	0	16.3728	16.3728	88.25	88.25	1.89075e-05	1.89075e-05																	-100.028	-50.5005	34.8376	99.9722	-50.5005	34.8376			-100.028
160	160	1	Case_No_I_0A-I	3.5_f_2.0			2	-3.5	-3.5	3.58938e-07	3.58938e-07	175.947	0	6.20931e-07	5.70251	32.7455	32.7455	0	32.7455	16.3728	88.25	88.25	1.34773e-05	1.34773e-05																	-100.028	-50.5005	34.8376	99.9722	-50.5005	34.8376			-100.028
161	161	1	Case_No_I_0A-I	3.5_f_3.0			3	-3.5	-3.5	2.26778e-07	2.26778e-07	164.771	0	6.63498e-07	6.47712	49.1183	49.1183	0	49.1183	16.3728	88.25	88.25	5.77524e-06	5.77524e-06																	-100.028	-50.5005	34.8376	99.9722	-50.5005	34.8376			-100.028
162	162	1	Case_No_I_0A-I	3.5_df_0.01			0.01	-3.5	-3.5	2.04714e-06	2.04714e-06	168.472	0	8.48428e-07	4.43036	0.163739	0.163739	0	0.163739	16.3739	88.2359	88.25	0.0141285	0.0141285																	-100.028	-50.5005	34.8376	99.9722	-50.5005	34.8376			-100.028
163	163	1	Case_No_I_0A-I	3.5_df_0.05			0.05	-3.5	-3.5	2.31135e-06	2.31135e-06	169.563	0	8.89773e-07	4.42088	0.81865	0.81865	0	0.81865	16.373	88.2467	88.25	0.00333269	0.00333269																	-100.028	-50.5005	34.8376	99.9722	-50.5005	34.8376			-100.028
164	164	1	Case_No_I_0A-I	3.5_df_0.5			0.5	-3.5	-3.5	-1.30267e-07	1.30267e-07	163.581	0	5.58067e-07	4.33822	8.18639	8.18639	0	8.18639	16.3728	88.25	88.25	-3.22618e-05	3.22618e-05																	-100.028	-50.5005	34.8376	99.9722	-50.5005	34.8376			-100.028
165	165	1	Case_No_I_0A-I	3.5_df_1.0			1	-3.5	-3.5	-1.00846e-06	1.00846e-06	170.093	0	7.219e-07	4.30008	16.3728	16.3728	0	16.3728	16.3728	88.2501	88.25	-7.52564e-05	7.52564e-05																	-100.028	-50.5005	34.8376	99.9722	-50.5005	34.8376			-100.028
166	166	1	Case_No_I_0A-I	3.5_df_2.0			2	-3.5	-3.5	-1.59987e-07	1.59987e-07	173.778	0	6.94433e-07	4.39678	32.7455	32.7455	0	32.7455	16.3728	88.25	88.25	-2.56051e-06	2.56051e-06																	-100.028	-50.5005	34.8376	99.9722	-50.5005	34.8376			-100.028
167	167	1	Case_No_I_0A-I	3.5_df_3.0			3	-3.5	-3.5	6.89273e-08	6.89273e-08	175.797	0	6.7701e-07	4.70879	49.1183	49.1183	0	49.1183	16.3728	88.25	88.25	1.39246e-06	1.39246e-06																	-100.028	-50.5005	34.8376	99.9722	-50.5005	34.8376			-100.028
168	168	1	Case_No_I_0A-I	3.5_d_0.01			0.01	-3.5	-3.5	2.62181e-07	2.62181e-07	168.778	0	5.21034e-07	4.42435	0.163734	0.163734	0	0.163734	16.3734	88.2492	88.25	0.00084657	0.00084657																	-100.028	-50.5005	34.8376	99.9722	-50.5005	34.8376			-100.028
169	169	1	Case_No_I_0A-I	3.5_d_0.05			0.05	-3.5	-3.5	2.91859e-07	2.91859e-07	171.341	0	5.2111e-07	4.39064	0.818645	0.818645	0	0.818645	16.3729	88.2498	88.25	0.000226298	0.000226298																	-100.028	-50.5005	34.8376	99.9722	-50.5005	34.8376			-100.028
170	170	1	Case_No_I_0A-I	3.5_d_0.5			0.5	-3.5	-3.5	2.96875e-07	2.96875e-07	165.749	0	4.97643e-07	4.01942	8.18639	8.18639	0	8.18639	16.3728	88.25	88.25	1.92012e-05	1.92012e-05																	-100.028	-50.5005	34.8376	99.9722	-50.5005	34.8376			-100.028
171	171	1	Case_No_I_0A-I	3.5_d_1.0			1	-3.5	-3.5	5.35712e-07	5.35712e-07	174.245	0	5.10675e-07	3.62793	16.3728	16.3728	0	16.3728	16.3728	88.25	88.25	1.69871e-05	1.69871e-05																	-100.028	-50.5005	34.8376	99.9722	-50.5005	34.8376			-100.028
172	172	1	Case_No_I_0A-I	3.5_d_2.0			2	-3.5	-3.5	2.92194e-07	2.92194e-07	179.979	0	5.01951e-07	2.94519	32.7455	32.7455	0	32.7455	16.3728	88.25	88.25	4.74477e-06	4.74477e-06																	-100.028	-50.5005	34.8376	99.9722	-50.5005	34.8376			-100.028
173	173	1	Case_No_I_0A-I	3.5_d_3.0			3	-3.5	-3.5	2.23081e-07	2.23081e-07	170.832	0	5.02761e-07	2.48724	49.1183	49.1183	0	49.1183	16.3728	88.25	88.25	2.76799e-06	2.76799e-06																	-100.028	-50.5005	34.8376	99.9722	-50.5005	34.8376			-100.028
174	174	1	Case_No_I_0A-I	3.5_db_0.01			0.01	-3.5	-3.5	-1.06965e-06	1.06965e-06	174.324	0	6.80721e-07	4.42328	0.163707	0.163707	0	0.163707	16.3707	88.2484	88.25	0.00162427	0.00162427																	-100.028	-50.5005	34.8376	99.9722	-50.5005	34.8376			-100.028
175	175	1	Case_No_I_0A-I	3.5_db_0.05			0.05	-3.5	-3.5	-1.88756e-06	1.88756e-06	165.661	0	7.96352e-07	4.38527	0.818602	0.818602	0	0.818602	16.372	88.2496	88.25	0.0004431	0.0004431																	-100.028	-50.5005	34.8376	99.9722	-50.5005	34.8376			-100.028
176	176	1	Case_No_I_0A-I	3.5_db_0.5			0.5	-3.5	-3.5	9.33948e-07	9.33948e-07	164.638	0	6.14136e-07	3.96036	8.1864	8.1864	0	8.1864	16.3728	88.25	88.25	-1.62207e-05	1.62207e-05																	-100.028	-50.5005	34.8376	99.9722	-50.5005	34.8376			-100.028
177	177	1	Case_No_I_0A-I	3.5_db_1.0			1	-3.5	-3.5	3.10398e-06	3.10398e-06	167.16	0	9.87723e-07	3.49562	16.3728	16.3728	0	16.3728	16.3728	88.2501	88.25	-5.01286e-05	5.01286e-05																	-100.028	-50.5005	34.8376	99.9722	-50.5005	34.8376			-100.028
178	178	1	Case_No_I_0A-I	3.5_db_2.0			2	-3.5	-3.5	-7.89012e-07	7.89012e-07	176.666	0	5.3995e-07	2.60558	32.7455	32.7455	0	32.7455	16.3728	88.25	88.25	1.40157e-06	1.40157e-06																	-100.028	-50.5005	34.8376	99.9722	-50.5005	34.8376			-100.028
179	179	1	Case_No_I_0A-I	3.5_db_3.0			3	-3.5	-3.5	1.09998e-06	1.09998e-06	166.475	0	6.95872e-07	1.83268	49.1183	49.1183	0	49.1183	16.3728	88.25	88.25	-1.80463e-06	1.80463e-06																	-100.028	-50.5005	34.8376	99.9722	-50.5005	34.8376			-100.028
180	180	1	Case_No_I_0A-I	3.5_b_0.01			0.01	-3.5	-3.5	3.04225e-07	3.04225e-07	173.569	0	6.12832e-07	4.4278	0.163733	0.163733	0	0.163733	16.3733	88.2522	88.25	-0.00222392	0.00222392																	-100.028	-50.5005	34.8376	99.9722	-50.5005	34.8376			-100.028
181	181	1	Case_No_I_0A-I	3.5_b_0.05			0.05	-3.5	-3.5	-1.88965e-06	1.88965e-06	166.094	0	7.94766e-07	4.40799	0.818617	0.818617	0	0.818617	16.3723	88.2478	88.25	0.00220317	0.00220317																	-100.028	-50.5005	34.8376	99.9722	-50.5005	34.8376			-100.028
182	182	1	Case_No_I_0A-I	3.5_b_0.5			0.5	-3.5	-3.5	4.28996e-07	4.28996e-07	169.208	0	5.02267e-07	4.20504	8.18639	8.18639	0	8.18639	16.3728	88.2501	88.25	-5.82373e-05	5.82373e-05																	-100.028	-50.5005	34.8376	99.9722	-50.5005	34.8376			-100.028
183	183	1	Case_No_I_0A-I	3.5_b_1.0			1	-3.5	-3.5	5.07507e-07	5.07507e-07	170.702	0	5.07016e-07	4.0268	16.3728	16.3728	0	16.3728	16.3728	88.25	88.25	-3.33848e-05	3.33848e-05																	-100.028	-50.5005	34.8376	99.9722	-50.5005	34.8376			-100.028
184	184	1	Case_No_I_0A-I	3.5_b_2.0			2	-3.5	-3.5	5.71831e-07	5.71831e-07	172.559	0	5.13748e-07	3.84456	32.7455	32.7455	0	32.7455	16.3728	88.25	88.25	-1.82167e-05	1.82167e-05																	-100.028	-50.5005	34.8376	99.9722	-50.5005	34.8376			-100.028
185	185	1	Case_No_I_0A-I	3.5_b_3.0			3	-3.5	-3.5	-3.28231e-08	3.28231e-08	166.824	0	4.98196e-07	3.91741	49.1183	49.1183	0	49.1183	16.3728	88.25	88.25	-3.48775e-07	3.48775e-07																	-100.028	-50.5005	34.8376	99.9722	-50.5005	34.8376			-100.028
186	186	1	Case_No_I_0A-I	3.5_ub_0.01			0.01	-3.5	-3.5	-1.13184e-06	1.13184e-06	166.685	0	6.72982e-07	4.43524	0.163732	0.163732	0	0.163732	16.3732	88.2424	88.25	0.00762508	0.00762508																	-100.028	-50.5005	34.8376	99.9722	-50.5005	34.8376			-100.028
187	187	1	Case_No_I_0A-I	3.5_ub_0.05			0.05	-3.5	-3.5	-2.17959e-06	2.17959e-06	167.366	0	8.5135e-07	4.44523	0.818649	0.818649	0	0.818649	16.373	88.2469	88.25	0.003071	0.003071																	-100.028	-50.5005	34.8376	99.9722	-50.5005	34.8376			-100.028
188	188	1	Case_No_I_0A-I	3.5_ub_0.5			0.5	-3.5	-3.5	1.24645e-06	1.24645e-06	169.246	0	6.39875e-07	4.5803	8.18638	8.18638	0	8.18638	16.3728	88.2502	88.25	-0.00018962	0.00018962																	-100.028	-50.5005	34.8376	99.9722	-50.5005	34.8376			-100.028
189	189	1	Case_No_I_0A-I	3.5_ub_1.0			1	-3.5	-3.5	3.10099e-06	3.10099e-06	166.694	0	1.02071e-06	4.77583	16.3727	16.3727	0	16.3727	16.3727	88.2502	88.25	-0.000217729	0.000217729																	-100.028	-50.5005	34.8376	99.9722	-50.5005	34.8376			-100.028
190	190	1	Case_No_I_0A-I	3.5_ub_2.0			2	-3.5	-3.5	-4.15949e-07	4.15949e-07	179.378	0	5.27079e-07	5.28844	32.7455	32.7455	0	32.7455	16.3728	88.25	88.25	1.70966e-05	1.70966e-05																	-100.028	-50.5005	34.8376	99.9722	-50.5005	34.8376			-100.028
191	191	1	Case_No_I_0A-I	3.5_ub_3.0			3	-3.5	-3.5	7.07659e-07	7.07659e-07	165.824	0	6.45975e-07	5.92677	49.1183	49.1183	0	49.1183	16.3728	88.25	88.25	-1.83874e-05	1.83874e-05																	-100.028	-50.5005	34.8376	99.9722	-50.5005	34.8376			-100.028
192	0	1	Case_No_I_0A-I	4.0_u_0.01			0.01	-4	-4	2.01751e-06	2.01751e-06	165.1	0	7.62827e-07	5.07427	0.143239	0.143239	0	0.143239	14.3239	88.0072	88	-0.00724835	0.00724835																	-100.028	-50.5005	34.8376	99.9722	-50.5005	34.8376			-100.028
193	1	1	Case_No_I_0A-I	4.0_u_0.05			0.05	-4	-4	2.04923e-06	2.04923e-06	163.546	0	7.67836e-07	5.10821	0.716312	0.716312	0	0.716312	14.3262	88.0015	88	-0.00146465	0.00146465																	-100.028	-50.5005	34.8376	99.9722	-50.5005	34.8376			-100.028
194	2	1	Case_No_I_0A-I	4.0_u_0.5			0.5	-4	-4	2.15403e-06	2.15403e-06	151.617	0	7.93902e-07	5.49563	7.16339	7.16339	0	7.16339	14.3268	88.0002	88	-0.000152232	0.000152232																	-100.028	-50.5005	34.8376	99.9722	-50.5005	34.8376			-100.028
195	3	1	Case_No_I_0A-I	4.0_u_1.0			1	-4	-4	2.15445e-06	2.15445e-06	158.227	0	7.94714e-07	5.93645	14.3268	14.3268	0	14.3268	14.3268	88.0001	88	-7.64938e-05	7.64938e-05																	-100.028	-50.5005	34.8376	99.9722	-50.5005	34.8376			-100.028
196	4	1	Case_No_I_0A-I	4.0_u_2.0			2	-4	-4	2.42834e-06	2.42834e-06	158.225	0	8.38947e-07	6.84255	28.6537	28.6537	0	28.6537	14.3268	88	88	-4.27593e-05	4.27593e-05																	-100.028	-50.5005	34.8376	99.9722	-50.5005	34.8376			-100.028
197	5	1	Case_No_I_0A-I	4.0_u_3.0			3	-4	-4	2.32612e-06	2.32612e-06	154.118	0	8.25879e-07	7.77171	42.9805	42.9805	0	42.9805	14.3268	88	88	-2.69225e-05	2.69225e-05																	-100.028	-50.5005	34.8376	99.9722	-50.5005	34.8376			-100.028
198	6	1	Case_No_I_0A-I	4.0_uf_0.01			0.01	-4	-4	2.97968e-06	2.97968e-06	155.899	0	1.16111e-06	5.0753	0.143218	0.143218	0	0.143218	14.3218	87.9948	88	0.0051751	0.0051751																	-100.028	-50.5005	34.8376	99.9722	-50.5005	34.8376			-100.028
199	7	1	Case_No_I_0A-I	4.0_uf_0.05			0.05	-4	-4	4.44886e-06	4.44886e-06	162.623	0	1.38878e-06	5.11332	0.716266	0.716266	0	0.716266	14.3253	87.9986	88	0.00144059	0.00144059																	-100.028	-50.5005	34.8376	99.9722	-50.5005	34.8376			-100.028
200	8	1	Case_No_I_0A-I	4.0_uf_0.5			0.5	-4	-4	1.29007e-06	1.29007e-06	158.453	0	6.94355e-07	5.54293	7.1634	7.1634	0	7.1634	14.3268	87.9999	88	6.65895e-05	6.65895e-05																	-100.028	-50.5005	34.8376	99.9722	-50.5005	34.8376			-100.028
201	9	1	Case_No_I_0A-I	4.0_uf_1.0			1	-4	-4	-1.73709e-07	1.73709e-07	157.783	0	5.79535e-07	6.02376	14.3269	14.3269	0	14.3269	14.3269	88	88	3.06533e-06	3.06533e-06																	-100.028	-50.5005	34.8376	99.9722	-50.5005	34.8376			-100.028
202	10	1	Case_No_I_0A-I	4.0_uf_2.0			2	-4	-4	1.63072e-06	1.63072e-06	156.685	0	9.05001e-07	6.9935	28.6537	28.6537	0	28.6537	14.3268	88	88	9.65272e-06	9.65272e-06																	-100.028	-50.5005	34.8376	99.9722	-50.5005	34.8376			-100.028
203	11	1	Case_No_I_0A-I	4.0_uf_3.0			3	-4	-4	1.40432e-06	1.40432e-06	158.788	0	7.90709e-07	7.97072	42.9805	42.9805	0	42.9805	14.3268	88	88	1.10406e-05	1.10406e-05																	-100.028	-50.5005	34.8376	99.9722	-50.5005	34.8376			-100.028
204	12	1	Case_No_I_0A-I	4.0_f_0.01			0.01	-4	-4	2.24932e-06	2.24932e-06	158.672	0	8.35977e-07	5.07078	0.143251	0.143251	0	0.143251	14.3251	87.9864	88	0.0136289	0.0136289																	-100.028	-50.5005	34.8376	99.9722	-50.5005	34.8376			-100.028
205	13	1	Case_No_I_0A-I	4.0_f_0.05			0.05	-4	-4	4.19483e-06	4.19483e-06	153.589	0	1.35778e-06	5.09081	0.716303	0.716303	0	0.716303	14.3261	87.9949	88	0.00508057	0.00508057																	-100.028	-50.5005	34.8376	99.9722	-50.5005	34.8376			-100.028
206	14	1	Case_No_I_0A-I	4.0_f_0.5			0.5	-4	-4	1.72249e-06	1.72249e-06	152.285	0	7.5361e-07	5.33175	7.16341	7.16341	0	7.16341	14.3268	87.9998	88	0.000209722	0.000209722																	-100.028	-50.5005	34.8376	99.9722	-50.5005	34.8376			-100.028
207	15	1	Case_No_I_0A-I	4.0_f_1.0			1	-4	-4	1.59044e-06	1.59044e-06	154.347	0	7.57458e-07	5.62963	14.3268	14.3268	0	14.3268	14.3268	87.9999	88	9.6683e-05	9.6683e-05																	-100.028	-50.5005	34.8376	99.9722	-50.5005	34.8376			-100.028
208	16	1	Case_No_I_0A-I	4.0_f_2.0			2	-4	-4	1.15041e-06	1.15041e-06	159.849	0	7.5835e-07	6.30263	28.6537	28.6537	0	28.6537	14.3268	88	88	3.47057e-05	3.47057e-05																	-100.028	-50.5005	34.8376	99.9722	-50.5005	34.8376			-100.028
209	17	1	Case_No_I_0A-I	4.0_f_3.0			3	-4	-4	1.11972e-06	1.11972e-06	155.29	0	7.9502e-07	7.05361	42.9805	42.9805	0	42.9805	14.3268	88	88	2.35104e-05	2.35104e-05																	-100.028	-50.5005	34.8376	99.9722	-50.5005	34.8376			-100.028
210	18	1	Case_No_I_0A-I	4.0_df_0.01			0.01	-4	-4	3.47604e-06	3.47604e-06	151.611	0	1.24897e-06	5.06334	0.143283	0.143283	0	0.143283	14.3283	87.9763	88	0.0236546	0.0236546																	-100.028	-50.5005	34.8376	99.9722	-50.5005	34.8376			-100.028
211	19	1	Case_No_I_0A-I	4.0_df_0.05			0.05	-4	-4	4.22787e-06	4.22787e-06	153.407	0	1.3858e-06	5.05365	0.71636	0.71636	0	0.71636	14.3272	87.9941	88	0.00591026	0.00591026																	-100.028	-50.5005	34.8376	99.9722	-50.5005	34.8376			-100.028
212	20	1	Case_No_I_0A-I	4.0_df_0.5			0.5	-4	-4	1.39635e-06	1.39635e-06	149.623	0	7.13365e-07	4.96565	7.16343	7.16343	0	7.16343	14.3269	87.9998	88	0.000173472	0.000173472																	-100.028	-50.5005	34.8376	99.9722	-50.5005	34.8376			-100.028
213	21	1	Case_No_I_0A-I	4.0_df_1.0			1	-4	-4	-1.47319e-07	1.47319e-07	156.493	0	5.65278e-07	4.91458	14.3269	14.3269	0	14.3269	14.3269	88	88	-1.73317e-05	1.73317e-05																	-100.028	-50.5005	34.8376	99.9722	-50.5005	34.8376			-100.028
214	22	1	Case_No_I_0A-I	4.0_df_2.0			2	-4	-4	7.4965e-07	7.4965e-07	157.747	0	8.34552e-07	4.96425	28.6537	28.6537	0	28.6537	14.3269	88	88	2.91189e-05	2.91189e-05																	-100.028	-50.5005	34.8376	99.9722	-50.5005	34.8376			-100.028
215	23	1	Case_No_I_0A-I	4.0_df_3.0			3	-4	-4	6.98085e-07	6.98085e-07	151.928	0	7.34686e-07	5.20908	42.9806	42.9806	0	42.9806	14.3269	88	88	1.66129e-05	1.66129e-05																	-100.028	-50.5005	34.8376	99.9722	-50.5005	34.8376			-100.028
216	24	1	Case_No_I_0A-I	4.0_d_0.01			0.01	-4	-4	1.85608e-06	1.85608e-06	150.113	0	7.76762e-07	5.05734	0.143297	0.143297	0	0.143297	14.3297	87.9931	88	0.00687393	0.00687393																	-100.028	-50.5005	34.8376	99.9722	-50.5005	34.8376			-100.028
217	25	1	Case_No_I_0A-I	4.0_d_0.05			0.05	-4	-4	1.94724e-06	1.94724e-06	153.658	0	7.87835e-07	5.02354	0.716372	0.716372	0	0.716372	14.3274	87.9986	88	0.00140845	0.00140845																	-100.028	-50.5005	34.8376	99.9722	-50.5005	34.8376			-100.028
218	26	1	Case_No_I_0A-I	4.0_d_0.5			0.5	-4	-4	1.91156e-06	1.91156e-06	151.149	0	7.58375e-07	4.65004	7.16345	7.16345	0	7.16345	14.3269	87.9999	88	0.000138307	0.000138307																	-100.028	-50.5005	34.8376	99.9722	-50.5005	34.8376			-100.028
219	27	1	Case_No_I_0A-I	4.0_d_1.0			1	-4	-4	1.56917e-06	1.56917e-06	155.362	0	7.14613e-07	4.25245	14.3269	14.3269	0	14.3269	14.3269	87.9999	88	5.81653e-05	5.81653e-05																	-100.028	-50.5005	34.8376	99.9722	-50.5005	34.8376			-100.028
220	28	1	Case_No_I_0A-I	4.0_d_2.0			2	-4	-4	1.46269e-06	1.46269e-06	157.206	0	7.0299e-07	3.53614	28.6537	28.6537	0	28.6537	14.3269	88	88	2.71402e-05	2.71402e-05																	-100.028	-50.5005	34.8376	99.9722	-50.5005	34.8376			-100.028
221	29	1	Case_No_I_0A-I	4.0_d_3.0			3	-4	-4	9.80892e-07	9.80892e-07	155.311	0	6.5853e-07	2.98751	42.9806	42.9806	0	42.9806	14.3269	88	88	1.30821e-05	1.30821e-05																	-100.028	-50.5005	34.8376	99.9722	-50.5005	34.8376			-100.028
222	30	1	Case_No_I_0A-I	4.0_db_0.01			0.01	-4	-4	8.00899e-07	8.00899e-07	152.191	0	5.83968e-07	5.05631	0.143282	0.143282	0	0.143282	14.3282	88.0012	88	-0.00122535	0.00122535																	-100.028	-50.5005	34.8376	99.9722	-50.5005	34.8376			-100.028
223	31	1	Case_No_I_0A-I	4.0_db_0.05			0.05	-4	-4	-4.79161e-07	4.79161e-07	153.908	0	5.50622e-07	5.01834	0.716334	0.716334	0	0.716334	14.3267	87.9999	88	6.50912e-05	6.50912e-05																	-100.028	-50.5005	34.8376	99.9722	-50.5005	34.8376			-100.028
224	32	1	Case_No_I_0A-I	4.0_db_0.5			0.5	-4	-4	3.13887e-06	3.13887e-06	151.556	0	1.02456e-06	4.59355	7.16348	7.16348	0	7.16348	14.327	88.0001	88	-8.94402e-05	8.94402e-05																	-100.028	-50.5005	34.8376	99.9722	-50.5005	34.8376			-100.028
225	33	1	Case_No_I_0A-I	4.0_db_1.0			1	-4	-4	4.85823e-06	4.85823e-06	153.408	0	1.46848e-06	4.12784	14.3269	14.3269	0	14.3269	14.3269	88.0001	88	-7.61901e-05	7.61901e-05																	-100.028	-50.5005	34.8376	99.9722	-50.5005	34.8376			-100.028
226	34	1	Case_No_I_0A-I	4.0_db_2.0			2	-4	-4	1.85976e-06	1.85976e-06	159.199	0	7.68814e-07	3.22734	28.6537	28.6537	0	28.6537	14.3269	88	88	-1.7648e-05	1.7648e-05																	-100.028	-50.5005	34.8376	99.9722	-50.5005	34.8376			-100.028
227	35	1	Case_No_I_0A-I	4.0_db_3.0			3	-4	-4	4.8129e-06	4.8129e-06	155.52	0	1.51713e-06	2.40675	42.9806	42.9806	0	42.9806	14.3269	88	88	-1.86398e-05	1.86398e-05																	-100.028	-50.5005	34.8376	99.9722	-50.5005	34.8376			-100.028
228	36	1	Case_No_I_0A-I	4.0_b_0.01			0.01	-4	-4	1.84145e-06	1.84145e-06	155.283	0	8.4442e-07	5.06085	0.143287	0.143287	0	0.143287	14.3287	88.011	88	-0.0110457	0.0110457																	-100.028	-50.5005	34.8376	99.9722	-50.5005	34.8376			-100.028
229	37	1	Case_No_I_0A-I	4.0_b_0.05			0.05	-4	-4	-2.60141e-07	2.60141e-07	154.571	0	5.24256e-07	5.04117	0.716338	0.716338	0	0.716338	14.3268	87.9997	88	0.000328181	0.000328181																	-100.028	-50.5005	34.8376	99.9722	-50.5005	34.8376			-100.028
230	38	1	Case_No_I_0A-I	4.0_b_0.5			0.5	-4	-4	2.33242e-06	2.33242e-06	154.682	0	8.23323e-07	4.83706	7.16344	7.16344	0	7.16344	14.3269	88.0003	88	-0.000278984	0.000278984																	-100.028	-50.5005	34.8376	99.9722	-50.5005	34.8376			-100.028
231	39	1	Case_No_I_0A-I	4.0_b_1.0			1	-4	-4	2.47312e-06	2.47312e-06	155.158	0	8.48975e-07	4.65102	14.3269	14.3269	0	14.3269	14.3269	88.0001	88	-0.000146128	0.000146128																	-100.028	-50.5005	34.8376	99.9722	-50.5005	34.8376			-100.028
232	40	1	Case_No_I_0A-I	4.0_b_2.0			2	-4	-4	1.47262e-06	1.47262e-06	159.499	0	7.1131e-07	4.42737	28.6537	28.6537	0	28.6537	14.3269	88	88	-4.27317e-05	4.27317e-05																	-100.028	-50.5005	34.8376	99.9722	-50.5005	34.8376			-100.028
233	41	1	Case_No_I_0A-I	4.0_b_3.0			3	-4	-4	-1.24311e-06	1.24311e-06	152.878	0	7.14122e-07	4.42394	42.9806	42.9806	0	42.9806	14.3269	88	88	2.40838e-05	2.40838e-05																	-100.028	-50.5005	34.8376	99.9722	-50.5005	34.8376			-100.028
234	42	1	Case_No_I_0A-I	4.0_ub_0.01			0.01	-4	-4	7.46468e-07	7.46468e-07	152.659	0	5.63729e-07	5.06829	0.143265	0.143265	0	0.143265	14.3265	88.005	88	-0.00500575	0.00500575																	-100.028	-50.5005	34.8376	99.9722	-50.5005	34.8376			-100.028
235	43	1	Case_No_I_0A-I	4.0_ub_0.05			0.05	-4	-4	-2.95684e-07	2.95684e-07	151.626	0	5.31919e-07	5.07842	0.716344	0.716344	0	0.716344	14.3269	87.9994	88	0.000558015	0.000558015																	-100.028	-50.5005	34.8376	99.9722	-50.5005	34.8376			-100.028
236	44	1	Case_No_I_0A-I	4.0_ub_0.5			0.5	-4	-4	3.1247e-06	3.1247e-06	152.271	0	1.01048e-06	5.2122	7.16341	7.16341	0	7.16341	14.3268	88.0004	88	-0.000439983	0.000439983																	-100.028	-50.5005	34.8376	99.9722	-50.5005	34.8376			-100.028
237	45	1	Case_No_I_0A-I	4.0_ub_1.0			1	-4	-4.00001	5.25041e-06	5.25041e-06	155.019	0	1.5686e-06	5.40108	14.3268	14.3268	0	14.3268	14.3268	88.0004	88	-0.000361082	0.000361082																	-100.028	-50.5005	34.8376	99.9722	-50.5005	34.8376			-100.028
238	46	1	Case_No_I_0A-I	4.0_ub_2.0			2	-4	-4	1.84921e-06	1.84921e-06	157.708	0	7.64581e-07	5.88906	28.6537	28.6537	0	28.6537	14.3268	88.0001	88	-5.71015e-05	5.71015e-05																	-100.028	-50.5005	34.8376	99.9722	-50.5005	34.8376			-100.028
239	47	1	Case_No_I_0A-I	4.0_ub_3.0			3	-4	-4	2.04786e-06	2.04786e-06	153.577	0	9.49802e-07	6.4954	42.9805	42.9805	0	42.9805	14.3268	88	88	-4.76266e-05	4.76266e-05																	-100.028	-50.5005	34.8376	99.9722	-50.5005	34.8376			-100.028
240	48	1	Case_No_I_0A-I	4.5_u_0.01			0.01	-4.5	-4.5	1.75571e-07	1.75571e-07	155.205	0	5.3807e-07	5.70721	0.127356	0.127356	0	0.127356	12.7356	87.7515	87.75	-0.00149938	0.00149938																	-100.028	-50.5005	34.8376	99.9722	-50.5005	34.8376			-100.028
241	49	1	Case_No_I_0A-I	4.5_u_0.05			0.05	-4.5	-4.5	2.75937e-07	2.75937e-07	151.255	0	5.40319e-07	5.74123	0.636781	0.636781	0	0.636781	12.7356	87.7503	87.75	-0.000345215	0.000345215																	-100.028	-50.5005	34.8376	99.9722	-50.5005	34.8376			-100.028
242	50	1	Case_No_I_0A-I	4.5_u_0.5			0.5	-4.5	-4.5	1.0825e-07	1.0825e-07	154.451	0	5.28283e-07	6.12888	6.36783	6.36783	0	6.36783	12.7357	87.75	87.75	-2.45973e-05	2.45973e-05																	-100.028	-50.5005	34.8376	99.9722	-50.5005	34.8376			-100.028
243	51	1	Case_No_I_0A-I	4.5_u_1.0			1	-4.5	-4.5	2.11861e-07	2.11861e-07	152.239	0	5.32277e-07	6.56894	12.7357	12.7357	0	12.7357	12.7357	87.75	87.75	-1.51182e-05	1.51182e-05																	-100.028	-50.5005	34.8376	99.9722	-50.5005	34.8376			-100.028
244	52	1	Case_No_I_0A-I	4.5_u_2.0			2	-4.5	-4.5	1.49801e-07	1.49801e-07	156.987	0	5.33033e-07	7.47171	25.4713	25.4713	0	25.4713	12.7357	87.75	87.75	-7.1261e-06	7.1261e-06																	-100.028	-50.5005	34.8376	99.9722	-50.5005	34.8376			-100.028
245	53	1	Case_No_I_0A-I	4.5_u_3.0			3	-4.5	-4.5	1.74545e-07	1.74545e-07	154.524	0	5.42633e-07	8.39655	38.207	38.207	0	38.207	12.7357	87.75	87.75	-4.83595e-06	4.83595e-06																	-100.028	-50.5005	34.8376	99.9722	-50.5005	34.8376			-100.028
246	54	1	Case_No_I_0A-I	4.5_uf_0.01			0.01	-4.5	-4.5	1.24323e-06	1.24323e-06	155.044	0	8.22266e-07	5.70821	0.127337	0.127337	0	0.127337	12.7337	87.7484	87.75	0.00161095	0.00161095																	-100.028	-50.5005	34.8376	99.9722	-50.5005	34.8376			-100.028
247	55	1	Case_No_I_0A-I	4.5_uf_0.05			0.05	-4.5	-4.5	2.58289e-06	2.58289e-06	154.08	0	9.02648e-07	5.74618	0.636743	0.636743	0	0.636743	12.7349	87.7494	87.75	0.00063778	0.00063778																	-100.028	-50.5005	34.8376	99.9722	-50.5005	34.8376			-100.028
248	56	1	Case_No_I_0A-I	4.5_uf_0.5			0.5	-4.5	-4.5	-7.44704e-07	7.44704e-07	153.179	0	6.25576e-07	6.17512	6.36785	6.36785	0	6.36785	12.7357	87.75	87.75	-2.16165e-05	2.16165e-05																	-100.028	-50.5005	34.8376	99.9722	-50.5005	34.8376			-100.028
249	57	1	Case_No_I_0A-I	4.5_uf_1.0			1	-4.5	-4.5	-2.01047e-06	2.01047e-06	154.307	0	8.60887e-07	6.65497	12.7357	12.7357	0	12.7357	12.7357	87.75	87.75	-3.78355e-05	3.78355e-05																	-100.028	-50.5005	34.8376	99.9722	-50.5005	34.8376			-100.028
250	58	1	Case_No_I_0A-I	4.5_uf_2.0			2	-4.5	-4.5	-2.51615e-07	2.51615e-07	159.093	0	7.9264e-07	7.62246	25.4713	25.4713	0	25.4713	12.7357	87.75	87.75	-1.23438e-05	1.23438e-05																	-100.028	-50.5005	34.8376	99.9722	-50.5005	34.8376			-100.028
251	59	1	Case_No_I_0A-I	4.5_uf_3.0			3	-4.5	-4.5	-2.64966e-08	2.64966e-08	162.997	0	6.97221e-07	8.59739	38.207	38.207	0	38.207	12.7357	87.75	87.75	-9.58869e-07	9.58869e-07																	-100.028	-50.5005	34.8376	99.9722	-50.5005	34.8376			-100.028
252	60	1	Case_No_I_0A-I	4.5_f_0.01			0.01	-4.5	-4.5	5.12804e-07	5.12804e-07	156.135	0	5.47848e-07	5.70366	0.127353	0.127353	0	0.127353	12.7353	87.747	87.75	0.00297727	0.00297727																	-100.028	-50.5005	34.8376	99.9722	-50.5005	34.8376			-100.028
253	61	1	Case_No_I_0A-I	4.5_f_0.05			0.05	-4.5	-4.5	2.54524e-06	2.54524e-06	162.097	0	9.01342e-07	5.72353	0.636759	0.636759	0	0.636759	12.7352	87.7469	87.75	0.0030652	0.0030652																	-100.028	-50.5005	34.8376	99.9722	-50.5005	34.8376			-100.028
254	62	1	Case_No_I_0A-I	4.5_f_0.5			0.5	-4.5	-4.5	-1.35984e-07	1.35984e-07	159.378	0	5.5343e-07	5.96102	6.36783	6.36783	0	6.36783	12.7357	87.75	87.75	-2.3419e-05	2.3419e-05																	-100.028	-50.5005	34.8376	99.9722	-50.5005	34.8376			-100.028
255	63	1	Case_No_I_0A-I	4.5_f_1.0			1	-4.5	-4.5	3.96505e-08	3.96505e-08	164.51	0	5.85249e-07	6.25237	12.7357	12.7357	0	12.7357	12.7357	87.75	87.75	1.62042e-07	1.62042e-07																	-100.028	-50.5005	34.8376	99.9722	-50.5005	34.8376			-100.028
256	64	1	Case_No_I_0A-I	4.5_f_2.0			2	-4.5	-4.5	-2.15698e-08	2.15698e-08	160.056	0	6.36367e-07	6.90716	25.4713	25.4713	0	25.4713	12.7357	87.75	87.75	-1.85826e-06	1.85826e-06																	-100.028	-50.5005	34.8376	99.9722	-50.5005	34.8376			-100.028
257	65	1	Case_No_I_0A-I	4.5_f_3.0			3	-4.5	-4.5	1.29453e-07	1.29453e-07	161.771	0	6.83541e-07	7.63711	38.207	38.207	0	38.207	12.7357	87.75	87.75	2.2949e-06	2.2949e-06																	-100.028	-50.5005	34.8376	99.9722	-50.5005	34.8376			-100.028
258	66	1	Case_No_I_0A-I	4.5_df_0.01			0.01	-4.5	-4.5	1.18741e-06	1.18741e-06	162.597	0	8.27247e-07	5.69621	0.127359	0.127359	0	0.127359	12.7359	87.7414	87.75	0.0086022	0.0086022																	-100.028	-50.5005	34.8376	99.9722	-50.5005	34.8376			-100.028
259	67	1	Case_No_I_0A-I	4.5_df_0.05			0.05	-4.5	-4.5	2.33846e-06	2.33846e-06	163	0	8.86935e-07	5.68634	0.63679	0.63679	0	0.63679	12.7358	87.7465	87.75	0.0034503	0.0034503																	-100.028	-50.5005	34.8376	99.9722	-50.5005	34.8376			-100.028
260	68	1	Case_No_I_0A-I	4.5_df_0.5			0.5	-4.5	-4.5	-5.1684e-07	5.1684e-07	162.463	0	5.98466e-07	5.59378	6.36783	6.36783	0	6.36783	12.7357	87.7501	87.75	-7.81378e-05	7.81378e-05																	-100.028	-50.5005	34.8376	99.9722	-50.5005	34.8376			-100.028
261	69	1	Case_No_I_0A-I	4.5_df_1.0			1	-4.5	-4.5	-1.59994e-06	1.59994e-06	165.809	0	8.24735e-07	5.53222	12.7357	12.7357	0	12.7357	12.7357	87.7501	87.75	-0.000113086	0.000113086																	-100.028	-50.5005	34.8376	99.9722	-50.5005	34.8376			-100.028
262	70	1	Case_No_I_0A-I	4.5_df_2.0			2	-4.5	-4.5	-1.79698e-07	1.79698e-07	167.956	0	7.85377e-07	5.54395	25.4713	25.4713	0	25.4713	12.7357	87.75	87.75	-5.31677e-07	5.31677e-07																	-100.028	-50.5005	34.8376	99.9722	-50.5005	34.8376			-100.028
263	71	1	Case_No_I_0A-I	4.5_df_3.0			3	-4.5	-4.5	8.27005e-08	8.27005e-08	165.15	0	6.85201e-07	5.73283	38.207	38.207	0	38.207	12.7357	87.75	87.75	3.00811e-06	3.00811e-06																	-100.028	-50.5005	34.8376	99.9722	-50.5005	34.8376			-100.028
264	72	1	Case_No_I_0A-I	4.5_d_0.01			0.01	-4.5	-4.5	8.31671e-08	8.31671e-08	165.297	0	5.39237e-07	5.69024	0.127359	0.127359	0	0.127359	12.7359	87.7488	87.75	0.00118726	0.00118726																	-100.028	-50.5005	34.8376	99.9722	-50.5005	34.8376			-100.028
265	73	1	Case_No_I_0A-I	4.5_d_0.05			0.05	-4.5	-4.5	1.9576e-07	1.9576e-07	162.885	0	5.40256e-07	5.65634	0.636786	0.636786	0	0.636786	12.7357	87.7497	87.75	0.000311272	0.000311272																	-100.028	-50.5005	34.8376	99.9722	-50.5005	34.8376			-100.028
266	74	1	Case_No_I_0A-I	4.5_d_0.5			0.5	-4.5	-4.5	4.95063e-08	4.95063e-08	159.43	0	5.25242e-07	5.28088	6.36783	6.36783	0	6.36783	12.7357	87.75	87.75	2.18966e-05	2.18966e-05																	-100.028	-50.5005	34.8376	99.9722	-50.5005	34.8376			-100.028
267	75	1	Case_No_I_0A-I	4.5_d_1.0			1	-4.5	-4.5	4.02679e-08	4.02679e-08	165.69	0	5.25101e-07	4.87852	12.7357	12.7357	0	12.7357	12.7357	87.75	87.75	1.08405e-05	1.08405e-05																	-100.028	-50.5005	34.8376	99.9722	-50.5005	34.8376			-100.028
268	76	1	Case_No_I_0A-I	4.5_d_2.0			2	-4.5	-4.5	-1.0053e-08	1.0053e-08	169.718	0	5.248e-07	4.13817	25.4713	25.4713	0	25.4713	12.7357	87.75	87.75	4.83916e-06	4.83916e-06																	-100.028	-50.5005	34.8376	99.9722	-50.5005	34.8376			-100.028
269	77	1	Case_No_I_0A-I	4.5_d_3.0			3	-4.5	-4.5	5.71367e-08	5.71367e-08	164.789	0	5.23967e-07	3.5283	38.207	38.207	0	38.207	12.7357	87.75	87.75	4.40964e-06	4.40964e-06																	-100.028	-50.5005	34.8376	99.9722	-50.5005	34.8376			-100.028
270	78	1	Case_No_I_0A-I	4.5_db_0.01			0.01	-4.5	-4.5	-9.99405e-07	9.99405e-07	164.526	0	6.79939e-07	5.68924	0.127343	0.127343	0	0.127343	12.7343	87.7472	87.75	0.00284159	0.00284159																	-100.028	-50.5005	34.8376	99.9722	-50.5005	34.8376			-100.028
271	79	1	Case_No_I_0A-I	4.5_db_0.05			0.05	-4.5	-4.5	-2.39226e-06	2.39226e-06	165.13	0	8.96245e-07	5.65131	0.636749	0.636749	0	0.636749	12.735	87.7491	87.75	0.000919609	0.000919609																	-100.028	-50.5005	34.8376	99.9722	-50.5005	34.8376			-100.028
272	80	1	Case_No_I_0A-I	4.5_db_0.5			0.5	-4.5	-4.5	9.34601e-07	9.34601e-07	160.03	0	6.32652e-07	5.22674	6.36785	6.36785	0	6.36785	12.7357	87.75	87.75	3.34508e-06	3.34508e-06																	-100.028	-50.5005	34.8376	99.9722	-50.5005	34.8376			-100.028
273	81	1	Case_No_I_0A-I	4.5_db_1.0			1	-4.5	-4.5	2.90293e-06	2.90293e-06	164.871	0	9.58122e-07	4.76048	12.7357	12.7357	0	12.7357	12.7357	87.75	87.75	-3.75764e-05	3.75764e-05																	-100.028	-50.5005	34.8376	99.9722	-50.5005	34.8376			-100.028
274	82	1	Case_No_I_0A-I	4.5_db_2.0			2	-4.5	-4.5	-8.50276e-07	8.50276e-07	170.331	0	5.95866e-07	3.85344	25.4713	25.4713	0	25.4713	12.7357	87.75	87.75	5.7156e-06	5.7156e-06																	-100.028	-50.5005	34.8376	99.9722	-50.5005	34.8376			-100.028
275	83	1	Case_No_I_0A-I	4.5_db_3.0			3	-4.5	-4.5	2.13905e-06	2.13905e-06	167.878	0	8.26994e-07	3.00596	38.207	38.207	0	38.207	12.7357	87.75	87.75	-6.36749e-06	6.36749e-06																	-100.028	-50.5005	34.8376	99.9722	-50.5005	34.8376			-100.028
276	84	1	Case_No_I_0A-I	4.5_b_0.01			0.01	-4.5	-4.5	-2.75093e-07	2.75093e-07	163.611	0	7.30796e-07	5.6938	0.127358	0.127358	0	0.127358	12.7358	87.7481	87.75	0.00194735	0.00194735																	-100.028	-50.5005	34.8376	99.9722	-50.5005	34.8376			-100.028
277	85	1	Case_No_I_0A-I	4.5_b_0.05			0.05	-4.5	-4.5	-2.35135e-06	2.35135e-06	165.461	0	8.93845e-07	5.67425	0.636766	0.636766	0	0.636766	12.7353	87.7471	87.75	0.00292653	0.00292653																	-100.028	-50.5005	34.8376	99.9722	-50.5005	34.8376			-100.028
278	86	1	Case_No_I_0A-I	4.5_b_0.5			0.5	-4.5	-4.5	4.75823e-07	4.75823e-07	163.447	0	5.36207e-07	5.46965	6.36784	6.36784	0	6.36784	12.7357	87.7501	87.75	-5.35013e-05	5.35013e-05																	-100.028	-50.5005	34.8376	99.9722	-50.5005	34.8376			-100.028
279	87	1	Case_No_I_0A-I	4.5_b_1.0			1	-4.5	-4.5	2.85707e-07	2.85707e-07	165.556	0	5.30995e-07	5.27814	12.7357	12.7357	0	12.7357	12.7357	87.75	87.75	-1.50099e-05	1.50099e-05																	-100.028	-50.5005	34.8376	99.9722	-50.5005	34.8376			-100.028
280	88	1	Case_No_I_0A-I	4.5_b_2.0			2	-4.5	-4.5	8.11989e-07	8.11989e-07	171.308	0	5.61719e-07	5.02415	25.4713	25.4713	0	25.4713	12.7357	87.75	87.75	-2.26498e-05	2.26498e-05																	-100.028	-50.5005	34.8376	99.9722	-50.5005	34.8376			-100.028
281	89	1	Case_No_I_0A-I	4.5_b_3.0			3	-4.5	-4.5	6.37723e-07	6.37723e-07	166.907	0	5.49379e-07	4.96239	38.207	38.207	0	38.207	12.7357	87.75	87.75	-1.12648e-05	1.12648e-05																	-100.028	-50.5005	34.8376	99.9722	-50.5005	34.8376			-100.028
282	90	1	Case_No_I_0A-I	4.5_ub_0.01			0.01	-4.5	-4.5	-8.33667e-07	8.33667e-07	170.794	0	6.81684e-07	5.70125	0.127361	0.127361	0	0.127361	12.7361	87.7447	87.75	0.00527821	0.00527821																	-100.028	-50.5005	34.8376	99.9722	-50.5005	34.8376			-100.028
283	91	1	Case_No_I_0A-I	4.5_ub_0.05			0.05	-4.5	-4.5	-2.13666e-06	2.13666e-06	165.904	0	8.80737e-07	5.71152	0.636794	0.636794	0	0.636794	12.7359	87.747	87.75	0.00297131	0.00297131																	-100.028	-50.5005	34.8376	99.9722	-50.5005	34.8376			-100.028
284	92	1	Case_No_I_0A-I	4.5_ub_0.5			0.5	-4.5	-4.5	1.21502e-06	1.21502e-06	167.253	0	6.50261e-07	5.84469	6.36783	6.36783	0	6.36783	12.7357	87.7502	87.75	-0.000190368	0.000190368																	-100.028	-50.5005	34.8376	99.9722	-50.5005	34.8376			-100.028
285	93	1	Case_No_I_0A-I	4.5_ub_1.0			1	-4.5	-4.5	2.83442e-06	2.83442e-06	168.538	0	9.65581e-07	6.02872	12.7357	12.7357	0	12.7357	12.7357	87.7502	87.75	-0.000202879	0.000202879																	-100.028	-50.5005	34.8376	99.9722	-50.5005	34.8376			-100.028
286	94	1	Case_No_I_0A-I	4.5_ub_2.0			2	-4.5	-4.5	-6.19745e-07	6.19745e-07	172.996	0	5.75202e-07	6.49734	25.4713	25.4713	0	25.4713	12.7357	87.75	87.75	2.25471e-05	2.25471e-05																	-100.028	-50.5005	34.8376	99.9722	-50.5005	34.8376			-100.028
287	95	1	Case_No_I_0A-I	4.5_ub_3.0			3	-4.5	-4.5	1.19744e-06	1.19744e-06	167.653	0	6.95645e-07	7.07711	38.207	38.207	0	38.207	12.7357	87.75	87.75	-2.96832e-05	2.96832e-05																	-100.028	-50.5005	34.8376	99.9722	-50.5005	34.8376			-100.028
288	96	1	Case_No_I_0A-I	6.0_u_0.01			0.01	-6	-6	1.94175e-07	1.94175e-07	166.883	0	5.89577e-07	7.60533	0.0955342	0.0955342	0	0.0955342	9.55342	86.9999	87	0.000101208	0.000101208																	-100.028	-50.5005	34.8376	99.9722	-50.5005	34.8376			-100.028
289	97	1	Case_No_I_0A-I	6.0_u_0.05			0.05	-6	-6	-1.25818e-08	1.25818e-08	170.554	0	5.87155e-07	7.63959	0.477683	0.477683	0	0.477683	9.55365	86.9999	87	0.000137277	0.000137277																	-100.028	-50.5005	34.8376	99.9722	-50.5005	34.8376			-100.028
290	98	1	Case_No_I_0A-I	6.0_u_0.5			0.5	-6	-6	1.42105e-07	1.42105e-07	167.329	0	5.79284e-07	8.02861	4.77683	4.77683	0	4.77683	9.55365	87	87	6.44247e-06	6.44247e-06																	-100.028	-50.5005	34.8376	99.9722	-50.5005	34.8376			-100.028
291	99	1	Case_No_I_0A-I	6.0_u_1.0			1	-6	-6	3.22626e-08	3.22626e-08	171.269	0	5.81753e-07	8.46794	9.55366	9.55366	0	9.55366	9.55366	87	87	5.16726e-06	5.16726e-06																	-100.028	-50.5005	34.8376	99.9722	-50.5005	34.8376			-100.028
292	100	1	Case_No_I_0A-I	6.0_u_2.0			2	-6	-6	9.53411e-08	9.53411e-08	170.782	0	5.91989e-07	9.36488	19.1073	19.1073	0	19.1073	9.55366	87	87	1.76753e-06	1.76753e-06																	-100.028	-50.5005	34.8376	99.9722	-50.5005	34.8376			-100.028
293	101	1	Case_No_I_0A-I	6.0_u_3.0			3	-6	-6	-1.12548e-07	1.12548e-07	165.656	0	6.03145e-07	10.2809	28.661	28.661	0	28.661	9.55366	87	87	3.27031e-06	3.27031e-06																	-100.028	-50.5005	34.8376	99.9722	-50.5005	34.8376			-100.028
294	102	1	Case_No_I_0A-I	6.0_uf_0.01			0.01	-6	-6	8.13848e-07	8.13848e-07	164.92	0	7.9489e-07	7.60623	0.0955272	0.0955272	0	0.0955272	9.55272	86.9973	87	0.00266675	0.00266675																	-100.028	-50.5005	34.8376	99.9722	-50.5005	34.8376			-100.028
295	103	1	Case_No_I_0A-I	6.0_uf_0.05			0.05	-6	-6	2.39515e-06	2.39515e-06	171.301	0	9.20652e-07	7.64406	0.477656	0.477656	0	0.477656	9.55311	86.999	87	0.00099296	0.00099296																	-100.028	-50.5005	34.8376	99.9722	-50.5005	34.8376			-100.028
296	104	1	Case_No_I_0A-I	6.0_uf_0.5			0.5	-6	-6	-5.18334e-07	5.18334e-07	163.198	0	6.7083e-07	8.07111	4.77684	4.77684	0	4.77684	9.55368	87	87	2.58152e-05	2.58152e-05																	-100.028	-50.5005	34.8376	99.9722	-50.5005	34.8376			-100.028
297	105	1	Case_No_I_0A-I	6.0_uf_1.0			1	-6	-6	-2.10501e-06	2.10501e-06	165.619	0	8.9282e-07	8.54836	9.55369	9.55369	0	9.55369	9.55369	87	87	-2.07019e-05	2.07019e-05																	-100.028	-50.5005	34.8376	99.9722	-50.5005	34.8376			-100.028
298	106	1	Case_No_I_0A-I	6.0_uf_2.0			2	-6	-6	-8.36896e-07	8.36896e-07	170.983	0	8.18972e-07	9.50988	19.1073	19.1073	0	19.1073	9.55367	87	87	-8.09268e-06	8.09268e-06																	-100.028	-50.5005	34.8376	99.9722	-50.5005	34.8376			-100.028
299	107	1	Case_No_I_0A-I	6.0_uf_3.0			3	-6	-6	1.64746e-07	1.64746e-07	167.117	0	8.43257e-07	10.4786	28.661	28.661	0	28.661	9.55366	87	87	7.4966e-06	7.4966e-06																	-100.028	-50.5005	34.8376	99.9722	-50.5005	34.8376			-100.028
300	108	1	Case_No_I_0A-I	6.0_f_0.01			0.01	-6	-6	5.7543e-07	5.7543e-07	169.383	0	7.49665e-07	7.6016	0.0955357	0.0955357	0	0.0955357	9.55357	86.9954	87	0.0045556	0.0045556																	-100.028	-50.5005	34.8376	99.9722	-50.5005	34.8376			-100.028
301	109	1	Case_No_I_0A-I	6.0_f_0.05			0.05	-6	-6	2.10413e-06	2.10413e-06	166.147	0	8.76232e-07	7.62099	0.477671	0.477671	0	0.477671	9.55341	86.9972	87	0.00277763	0.00277763																	-100.028	-50.5005	34.8376	99.9722	-50.5005	34.8376			-100.028
302	110	1	Case_No_I_0A-I	6.0_f_0.5			0.5	-6	-6	1.31684e-07	1.31684e-07	163.539	0	6.05116e-07	7.84984	4.77683	4.77683	0	4.77683	9.55366	87	87	3.54914e-05	3.54914e-05																	-100.028	-50.5005	34.8376	99.9722	-50.5005	34.8376			-100.028
303	111	1	Case_No_I_0A-I	6.0_f_1.0			1	-6	-6	2.66033e-08	2.66033e-08	168.138	0	6.28489e-07	8.12582	9.55366	9.55366	0	9.55366	9.55366	87	87	1.11482e-05	1.11482e-05																	-100.028	-50.5005	34.8376	99.9722	-50.5005	34.8376			-100.028
304	112	1	Case_No_I_0A-I	6.0_f_2.0			2	-6	-6	3.72896e-08	3.72896e-08	172.358	0	6.73319e-07	8.73767	19.1073	19.1073	0	19.1073	9.55366	87	87	6.15944e-06	6.15944e-06																	-100.028	-50.5005	34.8376	99.9722	-50.5005	34.8376			-100.028
305	113	1	Case_No_I_0A-I	6.0_f_3.0			3	-6	-6	7.97996e-08	7.97996e-08	169.309	0	7.21159e-07	9.4162	28.661	28.661	0	28.661	9.55366	87	87	5.30679e-06	5.30679e-06																	-100.028	-50.5005	34.8376	99.9722	-50.5005	34.8376			-100.028
306	114	1	Case_No_I_0A-I	6.0_df_0.01			0.01	-6	-6	4.05879e-07	4.05879e-07	169.288	0	7.97441e-07	7.59414	0.0955394	0.0955394	0	0.0955394	9.55394	86.9969	87	0.00310348	0.00310348																	-100.028	-50.5005	34.8376	99.9722	-50.5005	34.8376			-100.028
307	115	1	Case_No_I_0A-I	6.0_df_0.05			0.05	-6	-6	2.2737e-06	2.2737e-06	168.647	0	9.0918e-07	7.58372	0.477692	0.477692	0	0.477692	9.55385	86.9967	87	0.00331358	0.00331358																	-100.028	-50.5005	34.8376	99.9722	-50.5005	34.8376			-100.028
308	116	1	Case_No_I_0A-I	6.0_df_0.5			0.5	-6	-6	-8.45238e-07	8.45238e-07	169.021	0	6.62461e-07	7.48023	4.77683	4.77683	0	4.77683	9.55366	87.0001	87	-0.000126613	0.000126613																	-100.028	-50.5005	34.8376	99.9722	-50.5005	34.8376			-100.028
309	117	1	Case_No_I_0A-I	6.0_df_1.0			1	-6	-6	-1.73637e-06	1.73637e-06	168.413	0	8.53406e-07	7.39573	9.55366	9.55366	0	9.55366	9.55366	87.0001	87	-0.000126723	0.000126723																	-100.028	-50.5005	34.8376	99.9722	-50.5005	34.8376			-100.028
310	118	1	Case_No_I_0A-I	6.0_df_2.0			2	-6	-6	-4.55834e-07	4.55834e-07	171.604	0	8.04645e-07	7.32683	19.1073	19.1073	0	19.1073	9.55366	87	87	-1.24285e-05	1.24285e-05																	-100.028	-50.5005	34.8376	99.9722	-50.5005	34.8376			-100.028
311	119	1	Case_No_I_0A-I	6.0_df_3.0			3	-6	-6	2.37305e-07	2.37305e-07	170.824	0	8.26289e-07	7.39379	28.661	28.661	0	28.661	9.55366	87	87	5.55559e-06	5.55559e-06																	-100.028	-50.5005	34.8376	99.9722	-50.5005	34.8376			-100.028
312	120	1	Case_No_I_0A-I	6.0_d_0.01			0.01	-6	-6	-6.009e-09	6.009e-09	167.159	0	5.88384e-07	7.58823	0.0955393	0.0955393	0	0.0955393	9.55393	87.0007	87	-0.000658556	0.000658556																	-100.028	-50.5005	34.8376	99.9722	-50.5005	34.8376			-100.028
313	121	1	Case_No_I_0A-I	6.0_d_0.05			0.05	-6	-6	-1.61301e-07	1.61301e-07	171.807	0	5.88454e-07	7.55406	0.477684	0.477684	0	0.477684	9.55368	87.0002	87	-0.000226879	0.000226879																	-100.028	-50.5005	34.8376	99.9722	-50.5005	34.8376			-100.028
314	122	1	Case_No_I_0A-I	6.0_d_0.5			0.5	-6	-6	1.90736e-07	1.90736e-07	165.317	0	5.78094e-07	7.17381	4.77683	4.77683	0	4.77683	9.55367	87	87	-8.88188e-07	8.88188e-07																	-100.028	-50.5005	34.8376	99.9722	-50.5005	34.8376			-100.028
315	123	1	Case_No_I_0A-I	6.0_d_1.0			1	-6	-6	3.30475e-07	3.30475e-07	170.141	0	5.82471e-07	6.76136	9.55367	9.55367	0	9.55367	9.55367	87	87	2.41567e-06	2.41567e-06																	-100.028	-50.5005	34.8376	99.9722	-50.5005	34.8376			-100.028
316	124	1	Case_No_I_0A-I	6.0_d_2.0			2	-6	-6	7.71277e-09	7.71277e-09	175.792	0	5.76441e-07	5.97671	19.1073	19.1073	0	19.1073	9.55366	87	87	-3.47773e-06	3.47773e-06																	-100.028	-50.5005	34.8376	99.9722	-50.5005	34.8376			-100.028
317	125	1	Case_No_I_0A-I	6.0_d_3.0			3	-6	-6	7.1333e-08	7.1333e-08	167.321	0	5.76677e-07	5.26555	28.661	28.661	0	28.661	9.55366	87	87	-1.58007e-06	1.58007e-06																	-100.028	-50.5005	34.8376	99.9722	-50.5005	34.8376			-100.028
318	126	1	Case_No_I_0A-I	6.0_db_0.01			0.01	-6	-6	-1.01136e-06	1.01136e-06	166.132	0	8.08419e-07	7.58732	0.0955258	0.0955258	0	0.0955258	9.55258	86.9989	87	0.00111565	0.00111565																	-100.028	-50.5005	34.8376	99.9722	-50.5005	34.8376			-100.028
319	127	1	Case_No_I_0A-I	6.0_db_0.05			0.05	-6	-6	-2.19872e-06	2.19872e-06	167.102	0	8.93432e-07	7.54953	0.477659	0.477659	0	0.477659	9.55318	86.9996	87	0.000418486	0.000418486																	-100.028	-50.5005	34.8376	99.9722	-50.5005	34.8376			-100.028
320	128	1	Case_No_I_0A-I	6.0_db_0.5			0.5	-6	-6	1.03022e-06	1.03022e-06	167.419	0	6.90054e-07	7.12596	4.77684	4.77684	0	4.77684	9.55369	87	87	-4.47287e-05	4.47287e-05																	-100.028	-50.5005	34.8376	99.9722	-50.5005	34.8376			-100.028
321	129	1	Case_No_I_0A-I	6.0_db_1.0			1	-6	-6	2.77618e-06	2.77618e-06	171.17	0	9.74931e-07	6.6594	9.55369	9.55369	0	9.55369	9.55369	87.0001	87	-5.731e-05	5.731e-05																	-100.028	-50.5005	34.8376	99.9722	-50.5005	34.8376			-100.028
322	130	1	Case_No_I_0A-I	6.0_db_2.0			2	-6	-6	-3.20059e-07	3.20059e-07	176.279	0	6.78226e-07	5.74318	19.1073	19.1073	0	19.1073	9.55366	87	87	-7.59564e-06	7.59564e-06																	-100.028	-50.5005	34.8376	99.9722	-50.5005	34.8376			-100.028
323	131	1	Case_No_I_0A-I	6.0_db_3.0			3	-6	-6	1.75789e-06	1.75789e-06	166.944	0	8.08227e-07	4.86012	28.661	28.661	0	28.661	9.55366	87	87	-1.22837e-05	1.22837e-05																	-100.028	-50.5005	34.8376	99.9722	-50.5005	34.8376			-100.028
324	132	1	Case_No_I_0A-I	6.0_b_0.01			0.01	-6	-6	-6.96476e-07	6.96476e-07	167.678	0	7.53264e-07	7.59197	0.095533	0.095533	0	0.095533	9.5533	86.9965	87	0.0034666	0.0034666																	-100.028	-50.5005	34.8376	99.9722	-50.5005	34.8376			-100.028
325	133	1	Case_No_I_0A-I	6.0_b_0.05			0.05	-6	-6	-2.33096e-06	2.33096e-06	172.627	0	9.07621e-07	7.57282	0.477667	0.477667	0	0.477667	9.55335	86.9973	87	0.00267699	0.00267699																	-100.028	-50.5005	34.8376	99.9722	-50.5005	34.8376			-100.028
326	134	1	Case_No_I_0A-I	6.0_b_0.5			0.5	-6	-6	-2.59621e-07	2.59621e-07	167.18	0	5.80402e-07	7.36899	4.77683	4.77683	0	4.77683	9.55366	87	87	1.4619e-05	1.4619e-05																	-100.028	-50.5005	34.8376	99.9722	-50.5005	34.8376			-100.028
327	135	1	Case_No_I_0A-I	6.0_b_1.0			1	-6	-6	2.14901e-07	2.14901e-07	171.586	0	5.78675e-07	7.1689	9.55366	9.55366	0	9.55366	9.55366	87	87	-2.30052e-05	2.30052e-05																	-100.028	-50.5005	34.8376	99.9722	-50.5005	34.8376			-100.028
328	136	1	Case_No_I_0A-I	6.0_b_2.0			2	-6	-6	-6.28184e-08	6.28184e-08	173.752	0	5.76794e-07	6.86113	19.1073	19.1073	0	19.1073	9.55366	87	87	-2.73704e-06	2.73704e-06																	-100.028	-50.5005	34.8376	99.9722	-50.5005	34.8376			-100.028
329	137	1	Case_No_I_0A-I	6.0_b_3.0			3	-6	-6	-1.74587e-09	1.74587e-09	170.599	0	5.76377e-07	6.69008	28.661	28.661	0	28.661	9.55366	87	87	-3.12202e-06	3.12202e-06																	-100.028	-50.5005	34.8376	99.9722	-50.5005	34.8376			-100.028
330	138	1	Case_No_I_0A-I	6.0_ub_0.01			0.01	-6	-6	-6.01367e-07	6.01367e-07	168.02	0	8.08453e-07	7.59943	0.0955364	0.0955364	0	0.0955364	9.55364	86.996	87	0.00397974	0.00397974																	-100.028	-50.5005	34.8376	99.9722	-50.5005	34.8376			-100.028
331	139	1	Case_No_I_0A-I	6.0_ub_0.05			0.05	-6	-6	-2.26148e-06	2.26148e-06	171.601	0	9.07589e-07	7.61014	0.477689	0.477689	0	0.477689	9.55377	86.9968	87	0.00322283	0.00322283																	-100.028	-50.5005	34.8376	99.9722	-50.5005	34.8376			-100.028
332	140	1	Case_No_I_0A-I	6.0_ub_0.5			0.5	-6	-6	1.48851e-06	1.48851e-06	165.927	0	7.00205e-07	7.74391	4.77682	4.77682	0	4.77682	9.55365	87.0002	87	-0.000218138	0.000218138																	-100.028	-50.5005	34.8376	99.9722	-50.5005	34.8376			-100.028
333	141	1	Case_No_I_0A-I	6.0_ub_1.0			1	-6	-6	2.56476e-06	2.56476e-06	169.093	0	9.49369e-07	7.91993	9.55365	9.55365	0	9.55365	9.55365	87.0002	87	-0.000183223	0.000183223																	-100.028	-50.5005	34.8376	99.9722	-50.5005	34.8376			-100.028
334	142	1	Case_No_I_0A-I	6.0_ub_2.0			2	-6	-6	-8.9229e-07	8.9229e-07	173.097	0	6.93869e-07	8.35102	19.1073	19.1073	0	19.1073	9.55366	87	87	3.10147e-05	3.10147e-05																	-100.028	-50.5005	34.8376	99.9722	-50.5005	34.8376			-100.028
335	143	1	Case_No_I_0A-I	6.0_ub_3.0			3	-6	-6	1.5003e-06	1.5003e-06	168.602	0	7.78392e-07	8.87434	28.661	28.661	0	28.661	9.55366	87	87	-3.50073e-05	3.50073e-05																	-100.028	-50.5005	34.8376	99.9722	-50.5005	34.8376			-100.028
336	144	1	Case_No_I_0A-I	9.0_u_0.01			0.01	-9	-9	-8.15955e-08	8.15955e-08	166.213	0	6.74418e-07	11.3973	0.0637271	0.0637271	0	0.0637271	6.37271	85.4999	85.5	0.000108134	0.000108134																	-100.028	-50.5005	34.8376	99.9722	-50.5005	34.8376			-100.028
337	145	1	Case_No_I_0A-I	9.0_u_0.05			0.05	-9	-9	2.0125e-07	2.0125e-07	169.728	0	6.8696e-07	11.4321	0.318635	0.318635	0	0.318635	6.37269	85.5001	85.5	-0.000129525	0.000129525																	-100.028	-50.5005	34.8376	99.9722	-50.5005	34.8376			-100.028
338	146	1	Case_No_I_0A-I	9.0_u_0.5			0.5	-9	-9	7.68809e-08	7.68809e-08	167.212	0	6.72455e-07	11.8251	3.18637	3.18637	0	3.18637	6.37274	85.5	85.5	-6.14329e-06	6.14329e-06																	-100.028	-50.5005	34.8376	99.9722	-50.5005	34.8376			-100.028
339	147	1	Case_No_I_0A-I	9.0_u_1.0			1	-9	-9	-1.7321e-07	1.7321e-07	172.22	0	6.78578e-07	12.2664	6.37275	6.37275	0	6.37275	6.37275	85.5	85.5	2.46159e-06	2.46159e-06																	-100.028	-50.5005	34.8376	99.9722	-50.5005	34.8376			-100.028
340	148	1	Case_No_I_0A-I	9.0_u_2.0			2	-9	-9	1.49662e-07	1.49662e-07	172.231	0	6.86933e-07	13.1615	12.7455	12.7455	0	12.7455	6.37275	85.5	85.5	-2.34968e-06	2.34968e-06																	-100.028	-50.5005	34.8376	99.9722	-50.5005	34.8376			-100.028
341	149	1	Case_No_I_0A-I	9.0_u_3.0			3	-9	-9	-1.88791e-07	1.88791e-07	170.37	0	6.94367e-07	14.0708	19.1182	19.1182	0	19.1182	6.37275	85.5	85.5	1.21312e-06	1.21312e-06																	-100.028	-50.5005	34.8376	99.9722	-50.5005	34.8376			-100.028
342	150	1	Case_No_I_0A-I	9.0_uf_0.01			0.01	-9	-9	6.08085e-07	6.08085e-07	166.161	0	9.14208e-07	11.398	0.063722	0.063722	0	0.063722	6.3722	85.4977	85.5	0.00225355	0.00225355																	-100.028	-50.5005	34.8376	99.9722	-50.5005	34.8376			-100.028
343	151	1	Case_No_I_0A-I	9.0_uf_0.05			0.05	-9	-9	2.74095e-06	2.74095e-06	169.952	0	1.03764e-06	11.4356	0.318616	0.318616	0	0.318616	6.37231	85.4987	85.5	0.00129085	0.00129085																	-100.028	-50.5005	34.8376	99.9722	-50.5005	34.8376			-100.028
344	152	1	Case_No_I_0A-I	9.0_uf_0.5			0.5	-9	-9	-6.07559e-07	6.07559e-07	168.056	0	7.71027e-07	11.859	3.18638	3.18638	0	3.18638	6.37276	85.5	85.5	5.98419e-06	5.98419e-06																	-100.028	-50.5005	34.8376	99.9722	-50.5005	34.8376			-100.028
345	153	1	Case_No_I_0A-I	9.0_uf_1.0			1	-9	-9	-2.16023e-06	2.16023e-06	172.309	0	9.76736e-07	12.3316	6.37276	6.37276	0	6.37276	6.37276	85.5	85.5	-2.40603e-05	2.40603e-05																	-100.028	-50.5005	34.8376	99.9722	-50.5005	34.8376			-100.028
346	154	1	Case_No_I_0A-I	9.0_uf_2.0			2	-9	-9	-1.272e-06	1.272e-06	175.302	0	9.65546e-07	13.283	12.7455	12.7455	0	12.7455	6.37275	85.5	85.5	-1.2235e-05	1.2235e-05																	-100.028	-50.5005	34.8376	99.9722	-50.5005	34.8376			-100.028
347	155	1	Case_No_I_0A-I	9.0_uf_3.0			3	-9	-9	9.30196e-07	9.30196e-07	172.107	0	1.00411e-06	14.241	19.1182	19.1182	0	19.1182	6.37274	85.5	85.5	1.52036e-05	1.52036e-05																	-100.028	-50.5005	34.8376	99.9722	-50.5005	34.8376			-100.028
348	156	1	Case_No_I_0A-I	9.0_f_0.01			0.01	-9	-9	1.17274e-06	1.17274e-06	165.83	0	9.15528e-07	11.3933	0.063724	0.063724	0	0.063724	6.3724	85.4906	85.5	0.00940336	0.00940336																	-100.028	-50.5005	34.8376	99.9722	-50.5005	34.8376			-100.028
349	157	1	Case_No_I_0A-I	9.0_f_0.05			0.05	-9	-9	2.5663e-06	2.5663e-06	169.423	0	9.9033e-07	11.4117	0.318627	0.318627	0	0.318627	6.37254	85.4964	85.5	0.00361772	0.00361772																	-100.028	-50.5005	34.8376	99.9722	-50.5005	34.8376			-100.028
350	158	1	Case_No_I_0A-I	9.0_f_0.5			0.5	-9	-9	2.2947e-07	2.2947e-07	169.051	0	6.88778e-07	11.6267	3.18637	3.18637	0	3.18637	6.37275	85.4999	85.5	6.93924e-05	6.93924e-05																	-100.028	-50.5005	34.8376	99.9722	-50.5005	34.8376			-100.028
351	159	1	Case_No_I_0A-I	9.0_f_1.0			1	-9	-9	8.787e-08	8.787e-08	169.89	0	7.05271e-07	11.881	6.37275	6.37275	0	6.37275	6.37275	85.5	85.5	2.44148e-05	2.44148e-05																	-100.028	-50.5005	34.8376	99.9722	-50.5005	34.8376			-100.028
352	160	1	Case_No_I_0A-I	9.0_f_2.0			2	-9	-9	-7.37085e-09	7.37085e-09	175.23	0	7.51156e-07	12.4344	12.7455	12.7455	0	12.7455	6.37275	85.5	85.5	9.18897e-06	9.18897e-06																	-100.028	-50.5005	34.8376	99.9722	-50.5005	34.8376			-100.028
353	161	1	Case_No_I_0A-I	9.0_f_3.0			3	-9	-9	5.64929e-08	5.64929e-08	169.723	0	7.8747e-07	13.0412	19.1182	19.1182	0	19.1182	6.37275	85.5	85.5	7.65075e-06	7.65075e-06																	-100.028	-50.5005	34.8376	99.9722	-50.5005	34.8376			-100.028
354	162	1	Case_No_I_0A-I	9.0_df_0.01			0.01	-9	-9	-8.00401e-08	8.00401e-08	170.473	0	9.13541e-07	11.3858	0.0637292	0.0637292	0	0.0637292	6.37292	85.4986	85.5	0.00141132	0.00141132																	-100.028	-50.5005	34.8376	99.9722	-50.5005	34.8376			-100.028
355	163	1	Case_No_I_0A-I	9.0_df_0.05			0.05	-9	-9	2.42651e-06	2.42651e-06	170.4	0	9.72311e-07	11.3743	0.318645	0.318645	0	0.318645	6.3729	85.4962	85.5	0.00375313	0.00375313																	-100.028	-50.5005	34.8376	99.9722	-50.5005	34.8376			-100.028
356	164	1	Case_No_I_0A-I	9.0_df_0.5			0.5	-9	-9	-1.39466e-06	1.39466e-06	166.333	0	7.76404e-07	11.2544	3.18637	3.18637	0	3.18637	6.37275	85.5002	85.5	-0.000164204	0.000164204																	-100.028	-50.5005	34.8376	99.9722	-50.5005	34.8376			-100.028
357	165	1	Case_No_I_0A-I	9.0_df_1.0			1	-9	-9	-2.03133e-06	2.03133e-06	170.696	0	9.37784e-07	11.141	6.37275	6.37275	0	6.37275	6.37275	85.5001	85.5	-0.000135374	0.000135374																	-100.028	-50.5005	34.8376	99.9722	-50.5005	34.8376			-100.028
358	166	1	Case_No_I_0A-I	9.0_df_2.0			2	-9	-9	-6.12083e-07	6.12083e-07	175.4	0	9.51956e-07	10.9792	12.7455	12.7455	0	12.7455	6.37275	85.5	85.5	-1.27509e-05	1.27509e-05																	-100.028	-50.5005	34.8376	99.9722	-50.5005	34.8376			-100.028
359	167	1	Case_No_I_0A-I	9.0_df_3.0			3	-9	-9	7.60908e-07	7.60908e-07	173.606	0	9.7915e-07	10.907	19.1182	19.1182	0	19.1182	6.37275	85.5	85.5	2.16867e-05	2.16867e-05																	-100.028	-50.5005	34.8376	99.9722	-50.5005	34.8376			-100.028
360	168	1	Case_No_I_0A-I	9.0_d_0.01			0.01	-9	-9	-1.88602e-07	1.88602e-07	166.477	0	6.75362e-07	11.38	0.0637293	0.0637293	0	0.0637293	6.37293	85.5003	85.5	-0.000348335	0.000348335																	-100.028	-50.5005	34.8376	99.9722	-50.5005	34.8376			-100.028
361	169	1	Case_No_I_0A-I	9.0_d_0.05			0.05	-9	-9	6.9567e-08	6.9567e-08	170.376	0	6.82663e-07	11.3453	0.318641	0.318641	0	0.318641	6.37281	85.4999	85.5	7.42978e-05	7.42978e-05																	-100.028	-50.5005	34.8376	99.9722	-50.5005	34.8376			-100.028
362	170	1	Case_No_I_0A-I	9.0_d_0.5			0.5	-9	-9	-1.23624e-08	1.23624e-08	166.785	0	6.67392e-07	10.9577	3.18638	3.18638	0	3.18638	6.37275	85.5	85.5	-1.33763e-06	1.33763e-06																	-100.028	-50.5005	34.8376	99.9722	-50.5005	34.8376			-100.028
363	171	1	Case_No_I_0A-I	9.0_d_1.0			1	-9	-9	-1.78374e-07	1.78374e-07	171.898	0	6.68157e-07	10.5328	6.37275	6.37275	0	6.37275	6.37275	85.5	85.5	-2.1887e-06	2.1887e-06																	-100.028	-50.5005	34.8376	99.9722	-50.5005	34.8376			-100.028
364	172	1	Case_No_I_0A-I	9.0_d_2.0			2	-9	-9	4.2487e-08	4.2487e-08	173.743	0	6.6651e-07	9.70452	12.7455	12.7455	0	12.7455	6.37275	85.5	85.5	1.12057e-06	1.12057e-06																	-100.028	-50.5005	34.8376	99.9722	-50.5005	34.8376			-100.028
365	173	1	Case_No_I_0A-I	9.0_d_3.0			3	-9	-9	4.8462e-08	4.8462e-08	170.593	0	6.66596e-07	8.91156	19.1182	19.1182	0	19.1182	6.37275	85.5	85.5	7.81653e-07	7.81653e-07																	-100.028	-50.5005	34.8376	99.9722	-50.5005	34.8376			-100.028
366	174	1	Case_No_I_0A-I	9.0_db_0.01			0.01	-9	-9	-5.07971e-07	5.07971e-07	171.561	0	9.15484e-07	11.3793	0.0637259	0.0637259	0	0.0637259	6.37259	85.5007	85.5	-0.000669895	0.000669895																	-100.028	-50.5005	34.8376	99.9722	-50.5005	34.8376			-100.028
367	175	1	Case_No_I_0A-I	9.0_db_0.05			0.05	-9	-9	-2.466e-06	2.466e-06	171.32	0	9.97079e-07	11.3418	0.318621	0.318621	0	0.318621	6.37242	85.4994	85.5	0.000645153	0.000645153																	-100.028	-50.5005	34.8376	99.9722	-50.5005	34.8376			-100.028
368	176	1	Case_No_I_0A-I	9.0_db_0.5			0.5	-9	-9	4.99835e-07	4.99835e-07	167.089	0	7.54613e-07	10.921	3.18638	3.18638	0	3.18638	6.37276	85.5	85.5	-3.18121e-05	3.18121e-05																	-100.028	-50.5005	34.8376	99.9722	-50.5005	34.8376			-100.028
369	177	1	Case_No_I_0A-I	9.0_db_1.0			1	-9	-9	2.66027e-06	2.66027e-06	171.136	0	1.01231e-06	10.4563	6.37277	6.37277	0	6.37277	6.37277	85.5001	85.5	-6.06438e-05	6.06438e-05																	-100.028	-50.5005	34.8376	99.9722	-50.5005	34.8376			-100.028
370	178	1	Case_No_I_0A-I	9.0_db_2.0			2	-9	-9	3.54756e-07	3.54756e-07	175.588	0	8.42216e-07	9.53759	12.7455	12.7455	0	12.7455	6.37275	85.5	85.5	-1.34896e-05	1.34896e-05																	-100.028	-50.5005	34.8376	99.9722	-50.5005	34.8376			-100.028
371	179	1	Case_No_I_0A-I	9.0_db_3.0			3	-9	-9	7.49793e-07	7.49793e-07	170.744	0	8.57988e-07	8.637	19.1182	19.1182	0	19.1182	6.37275	85.5	85.5	-7.78327e-06	7.78327e-06																	-100.028	-50.5005	34.8376	99.9722	-50.5005	34.8376			-100.028
372	180	1	Case_No_I_0A-I	9.0_b_0.01			0.01	-9	-9	-1.41957e-06	1.41957e-06	167.653	0	9.35064e-07	11.3841	0.0637238	0.0637238	0	0.0637238	6.37238	85.4927	85.5	0.00730978	0.00730978																	-100.028	-50.5005	34.8376	99.9722	-50.5005	34.8376			-100.028
373	181	1	Case_No_I_0A-I	9.0_b_0.05			0.05	-9	-9	-2.47651e-06	2.47651e-06	170.656	0	9.77327e-07	11.3658	0.318628	0.318628	0	0.318628	6.37256	85.4972	85.5	0.00275967	0.00275967																	-100.028	-50.5005	34.8376	99.9722	-50.5005	34.8376			-100.028
374	182	1	Case_No_I_0A-I	9.0_b_0.5			0.5	-9	-9	-3.00941e-08	3.00941e-08	169.338	0	6.6668e-07	11.1679	3.18637	3.18637	0	3.18637	6.37275	85.5	85.5	-3.46262e-05	3.46262e-05																	-100.028	-50.5005	34.8376	99.9722	-50.5005	34.8376			-100.028
375	183	1	Case_No_I_0A-I	9.0_b_1.0			1	-9	-9	-6.73413e-08	6.73413e-08	170.26	0	6.66596e-07	10.9656	6.37275	6.37275	0	6.37275	6.37275	85.5	85.5	-1.42695e-05	1.42695e-05																	-100.028	-50.5005	34.8376	99.9722	-50.5005	34.8376			-100.028
376	184	1	Case_No_I_0A-I	9.0_b_2.0			2	-9	-9	1.64944e-08	1.64944e-08	172.47	0	6.66356e-07	10.6202	12.7455	12.7455	0	12.7455	6.37275	85.5	85.5	-9.85283e-06	9.85283e-06																	-100.028	-50.5005	34.8376	99.9722	-50.5005	34.8376			-100.028
377	185	1	Case_No_I_0A-I	9.0_b_3.0			3	-9	-9	-1.85838e-07	1.85838e-07	169.257	0	6.6794e-07	10.3601	19.1182	19.1182	0	19.1182	6.37275	85.5	85.5	-2.3944e-06	2.3944e-06																	-100.028	-50.5005	34.8376	99.9722	-50.5005	34.8376			-100.028
378	186	1	Case_No_I_0A-I	9.0_ub_0.01			0.01	-9	-9	2.54458e-07	2.54458e-07	166.047	0	9.15555e-07	11.3916	0.0637257	0.0637257	0	0.0637257	6.37257	85.5025	85.5	-0.00253707	0.00253707																	-100.028	-50.5005	34.8376	99.9722	-50.5005	34.8376			-100.028
379	187	1	Case_No_I_0A-I	9.0_ub_0.05			0.05	-9	-9	-2.45822e-06	2.45822e-06	170.48	0	9.76304e-07	11.4032	0.318642	0.318642	0	0.318642	6.37285	85.4968	85.5	0.0032295	0.0032295																	-100.028	-50.5005	34.8376	99.9722	-50.5005	34.8376			-100.028
380	188	1	Case_No_I_0A-I	9.0_ub_0.5			0.5	-9	-9	1.44072e-06	1.44072e-06	169.677	0	7.74572e-07	11.543	3.18637	3.18637	0	3.18637	6.37274	85.5002	85.5	-0.000224843	0.000224843																	-100.028	-50.5005	34.8376	99.9722	-50.5005	34.8376			-100.028
381	189	1	Case_No_I_0A-I	9.0_ub_1.0			1	-9	-9	2.69342e-06	2.69342e-06	168.964	0	1.01252e-06	11.7167	6.37274	6.37274	0	6.37274	6.37274	85.5002	85.5	-0.000202661	0.000202661																	-100.028	-50.5005	34.8376	99.9722	-50.5005	34.8376			-100.028
382	190	1	Case_No_I_0A-I	9.0_ub_2.0			2	-9	-9	-4.18532e-07	4.18532e-07	174.385	0	8.49491e-07	12.1186	12.7455	12.7455	0	12.7455	6.37275	85.5	85.5	5.56321e-06	5.56321e-06																	-100.028	-50.5005	34.8376	99.9722	-50.5005	34.8376			-100.028
383	191	1	Case_No_I_0A-I	9.0_ub_3.0			3	-9	-9	1.0176e-06	1.0176e-06	171.749	0	8.93174e-07	12.5873	19.1182	19.1182	0	19.1182	6.37275	85.5	85.5	-2.74771e-05	2.74771e-05																	-100.028	-50.5005	34.8376	99.9722	-50.5005	34.8376			-100.028
384	0	1	Case_No_II_0A-I	2.0_u_0.01			0.01	-2	-2	1.64042e-06	1.64042e-06	161.194	0	8.21307e-07	2.11263	0.286455	0.286455	0	0.286455	28.6455	89.0053	89	-0.0052723	0.0052723					AVG angle_orig_deg	AVG_ angle_calc_deg	SD					AVG_EcD_Ratio	SD	AVG_rms	SD		-99.1904	-43.1154	30.6072	100.81	-43.1154	30.6072			-99.1904
385	1	1	Case_No_II_0A-I	2.0_u_0.05			0.05	-2	-2	-2.62924e-07	2.62924e-07	167.335	0	8.01294e-07	2.14498	1.43248	1.43248	0	1.43248	28.6496	89.0002	89	-0.000213061	0.000213061					-2	-2	1.59231e-06					28.6492	0.00177885	1.28679e-06	3.06618e-07		-99.1904	-43.1154	30.6072	100.81	-43.1154	30.6072			-99.1904
386	2	1	Case_No_II_0A-I	2.0_u_0.5			0.5	-2	-2	-1.6566e-06	1.6566e-06	161.414	0	1.26198e-06	2.5241	14.3247	14.3247	0	14.3247	28.6494	88.9998	89	0.000196751	0.000196751					-2.5	-2.5	1.5574e-06					22.9203	0.000691315	1.18515e-06	5.32195e-07		-99.1904	-43.1154	30.6072	100.81	-43.1154	30.6072			-99.1904
387	3	1	Case_No_II_0A-I	2.0_u_1.0			1	-2	-2	2.74652e-07	2.74652e-07	160.66	0	1.31862e-06	2.96865	28.6493	28.6493	0	28.6493	28.6493	89.0001	89	-6.80324e-05	6.80324e-05					-3	-3	1.49716e-06					19.1008	0.00112313	1.33485e-06	4.93369e-07		-99.1904	-43.1154	30.6072	100.81	-43.1154	30.6072			-99.1904
388	4	1	Case_No_II_0A-I	2.0_u_2.0			2	-2	-2	8.9251e-07	8.9251e-07	166.608	0	1.18092e-06	3.89827	57.2986	57.2986	0	57.2986	28.6493	89	89	1.12862e-05	1.12862e-05					-3.5	-3.5	9.3108e-07					16.3727	0.000450694	7.95534e-07	9.79122e-08		-99.1904	-43.1154	30.6072	100.81	-43.1154	30.6072			-99.1904
389	5	1	Case_No_II_0A-I	2.0_u_3.0			3	-2	-2	4.25416e-07	4.25416e-07	164.832	0	8.77661e-07	4.85594	85.948	85.948	0	85.948	28.6493	89	89	4.94877e-06	4.94877e-06					-4	-4	9.50001e-07					14.3268	0.000438614	5.84652e-07	1.31492e-07		-99.1904	-43.1154	30.6072	100.81	-43.1154	30.6072			-99.1904
390	6	1	Case_No_II_0A-I	2.0_uf_0.01			0.01	-2	-2	2.63498e-06	2.63498e-06	171.782	0	1.18413e-06	2.11409	0.28642	0.28642	0	0.28642	28.642	88.9939	89	0.00605657	0.00605657					-4.5	-4.5	9.55082e-07					12.7356	0.000397722	5.76928e-07	1.30819e-07		-99.1904	-43.1154	30.6072	100.81	-43.1154	30.6072			-99.1904
391	7	1	Case_No_II_0A-I	2.0_uf_0.05			0.05	-2	-2	1.10264e-07	1.10264e-07	167.398	0	1.56355e-06	2.15218	1.43247	1.43247	0	1.43247	28.6494	88.9986	89	0.0013648	0.0013648					-6	-6	1.03974e-06					9.5536	0.000322647	5.94755e-07	1.35806e-07		-99.1904	-43.1154	30.6072	100.81	-43.1154	30.6072			-99.1904
392	8	1	Case_No_II_0A-I	2.0_uf_0.5			0.5	-2	-2	-1.06669e-06	1.06669e-06	160.165	0	1.22615e-06	2.58467	14.3247	14.3247	0	14.3247	28.6494	88.9999	89	0.000103737	0.000103737					-9	-9	1.08724e-06					6.37271	0.000250918	7.12145e-07	1.53517e-07		-99.1904	-43.1154	30.6072	100.81	-43.1154	30.6072			-99.1904
393	9	1	Case_No_II_0A-I	2.0_uf_1.0			1	-2	-2	-3.36632e-07	3.36632e-07	162.158	0	1.53387e-06	3.07112	28.6494	28.6494	0	28.6494	28.6494	88.9999	89	8.04829e-05	8.04829e-05																	-99.1904	-43.1154	30.6072	100.81	-43.1154	30.6072			-99.1904
394	10	1	Case_No_II_0A-I	2.0_uf_2.0			2	-2	-2	6.48179e-07	6.48179e-07	167.373	0	1.31221e-06	4.05392	57.2986	57.2986	0	57.2986	28.6493	89	89	3.04301e-05	3.04301e-05																	-99.1904	-43.1154	30.6072	100.81	-43.1154	30.6072			-99.1904
395	11	1	Case_No_II_0A-I	2.0_uf_3.0			3	-2	-2	-1.35427e-06	1.35427e-06	163.664	0	1.19975e-06	5.04349	85.9481	85.9481	0	85.9481	28.6494	89	89	-1.9415e-05	1.9415e-05																	-99.1904	-43.1154	30.6072	100.81	-43.1154	30.6072			-99.1904
396	12	1	Case_No_II_0A-I	2.0_f_0.01			0.01	-2	-2	-2.5714e-06	2.5714e-06	159.408	0	1.11614e-06	2.11001	0.286552	0.286552	0	0.286552	28.6552	89.0102	89	-0.0101613	0.0101613																	-99.1904	-43.1154	30.6072	100.81	-43.1154	30.6072			-99.1904
397	13	1	Case_No_II_0A-I	2.0_f_0.05			0.05	-2	-2	2.49649e-06	2.49649e-06	168.861	0	1.10856e-06	2.13204	1.43243	1.43243	0	1.43243	28.6486	88.9973	89	0.00266931	0.00266931																	-99.1904	-43.1154	30.6072	100.81	-43.1154	30.6072			-99.1904
398	14	1	Case_No_II_0A-I	2.0_f_0.5			0.5	-2	-2	9.97451e-07	9.97451e-07	163.689	0	1.07984e-06	2.41198	14.3246	14.3246	0	14.3246	28.6493	89	89	3.94223e-05	3.94223e-05																	-99.1904	-43.1154	30.6072	100.81	-43.1154	30.6072			-99.1904
399	15	1	Case_No_II_0A-I	2.0_f_1.0			1	-2	-2	-8.96641e-07	8.96641e-07	165.682	0	1.52437e-06	2.77598	28.6494	28.6494	0	28.6494	28.6494	89	89	1.83844e-05	1.83844e-05																	-99.1904	-43.1154	30.6072	100.81	-43.1154	30.6072			-99.1904
400	16	1	Case_No_II_0A-I	2.0_f_2.0			2	-2	-2	-5.09475e-07	5.09475e-07	169.371	0	1.05717e-06	3.60317	57.2987	57.2987	0	57.2987	28.6494	89	89	-3.08723e-05	3.08723e-05																	-99.1904	-43.1154	30.6072	100.81	-43.1154	30.6072			-99.1904
401	17	1	Case_No_II_0A-I	2.0_f_3.0			3	-2	-2	7.91729e-07	7.91729e-07	165.084	0	8.44094e-07	4.50107	85.948	85.948	0	85.948	28.6493	89	89	2.08298e-05	2.08298e-05																	-99.1904	-43.1154	30.6072	100.81	-43.1154	30.6072			-99.1904
402	18	1	Case_No_II_0A-I	2.0_df_0.01			0.01	-2	-2	2.85367e-06	2.85367e-06	164.756	0	1.29603e-06	2.10274	0.286528	0.286528	0	0.286528	28.6528	88.9844	89	0.0156469	0.0156469																	-99.1904	-43.1154	30.6072	100.81	-43.1154	30.6072			-99.1904
403	19	1	Case_No_II_0A-I	2.0_df_0.05			0.05	-2	-2	1.53072e-07	1.53072e-07	168.216	0	1.29856e-06	2.09586	1.43249	1.43249	0	1.43249	28.6499	88.9998	89	0.00021172	0.00021172																	-99.1904	-43.1154	30.6072	100.81	-43.1154	30.6072			-99.1904
404	20	1	Case_No_II_0A-I	2.0_df_0.5			0.5	-2	-2	-2.44327e-06	2.44327e-06	163.886	0	1.11798e-06	2.07073	14.3247	14.3247	0	14.3247	28.6493	89.0003	89	-0.000302263	0.000302263																	-99.1904	-43.1154	30.6072	100.81	-43.1154	30.6072			-99.1904
405	21	1	Case_No_II_0A-I	2.0_df_1.0			1	-2	-2	-1.39776e-06	1.39776e-06	162.239	0	1.14215e-06	2.1556	28.6494	28.6494	0	28.6494	28.6494	89.0001	89	-7.55152e-05	7.55152e-05																	-99.1904	-43.1154	30.6072	100.81	-43.1154	30.6072			-99.1904
406	22	1	Case_No_II_0A-I	2.0_df_2.0			2	-2	-2	-1.41715e-07	1.41715e-07	172.723	0	1.75463e-06	2.61991	57.2987	57.2987	0	57.2987	28.6494	89	89	2.89071e-05	2.89071e-05																	-99.1904	-43.1154	30.6072	100.81	-43.1154	30.6072			-99.1904
407	23	1	Case_No_II_0A-I	2.0_df_3.0			3	-2	-2	-8.43983e-07	8.43983e-07	163.681	0	1.42502e-06	3.32885	85.948	85.948	0	85.948	28.6493	89	89	-3.56088e-05	3.56088e-05																	-99.1904	-43.1154	30.6072	100.81	-43.1154	30.6072			-99.1904
408	24	1	Case_No_II_0A-I	2.0_d_0.01			0.01	-2	-2	-9.51178e-07	9.51178e-07	162.432	0	1.30279e-06	2.09655	0.286456	0.286456	0	0.286456	28.6456	88.998	89	0.002043	0.002043																	-99.1904	-43.1154	30.6072	100.81	-43.1154	30.6072			-99.1904
409	25	1	Case_No_II_0A-I	2.0_d_0.05			0.05	-2	-2	5.75193e-07	5.75193e-07	168.882	0	1.14096e-06	2.0646	1.43247	1.43247	0	1.43247	28.6494	88.9988	89	0.00116803	0.00116803																	-99.1904	-43.1154	30.6072	100.81	-43.1154	30.6072			-99.1904
410	26	1	Case_No_II_0A-I	2.0_d_0.5			0.5	-2	-2	-1.30871e-06	1.30871e-06	163.566	0	1.09547e-06	1.72842	14.3247	14.3247	0	14.3247	28.6493	89.0001	89	-0.000141429	0.000141429																	-99.1904	-43.1154	30.6072	100.81	-43.1154	30.6072			-99.1904
411	27	1	Case_No_II_0A-I	2.0_d_1.0			1	-2	-2	3.39752e-06	3.39752e-06	163.615	0	1.26181e-06	1.43025	28.6494	28.6494	0	28.6494	28.6494	88.9999	89	0.000106386	0.000106386																	-99.1904	-43.1154	30.6072	100.81	-43.1154	30.6072			-99.1904
412	28	1	Case_No_II_0A-I	2.0_d_2.0			2	-2	-2	3.18998e-07	3.18998e-07	170.294	0	2.09405e-06	1.28918	57.2987	57.2987	0	57.2987	28.6494	89	89	1.68912e-05	1.68912e-05																	-99.1904	-43.1154	30.6072	100.81	-43.1154	30.6072			-99.1904
413	29	1	Case_No_II_0A-I	2.0_d_3.0			3	-2	-2	-1.13879e-07	1.13879e-07	164.157	0	8.35651e-07	1.81062	85.948	85.948	0	85.948	28.6493	89	89	4.96529e-06	4.96529e-06																	-99.1904	-43.1154	30.6072	100.81	-43.1154	30.6072			-99.1904
414	30	1	Case_No_II_0A-I	2.0_db_0.01			0.01	-2	-2	1.04784e-06	1.04784e-06	163.593	0	1.21326e-06	2.09507	0.286527	0.286527	0	0.286527	28.6527	88.9969	89	0.00310076	0.00310076																	-99.1904	-43.1154	30.6072	100.81	-43.1154	30.6072			-99.1904
415	31	1	Case_No_II_0A-I	2.0_db_0.05			0.05	-2	-2	-2.16065e-06	2.16065e-06	166.522	0	1.09802e-06	2.05709	1.43241	1.43241	0	1.43241	28.6482	88.9992	89	0.000845087	0.000845087																	-99.1904	-43.1154	30.6072	100.81	-43.1154	30.6072			-99.1904
416	32	1	Case_No_II_0A-I	2.0_db_0.5			0.5	-2	-2	-2.62731e-06	2.62731e-06	161.453	0	1.11024e-06	1.63646	14.3246	14.3246	0	14.3246	28.6492	89	89	2.56123e-05	2.56123e-05																	-99.1904	-43.1154	30.6072	100.81	-43.1154	30.6072			-99.1904
417	33	1	Case_No_II_0A-I	2.0_db_1.0			1	-2	-2	4.05263e-06	4.05263e-06	162.907	0	1.42642e-06	1.19446	28.6494	28.6494	0	28.6494	28.6494	89.0001	89	-6.40037e-05	6.40037e-05																	-99.1904	-43.1154	30.6072	100.81	-43.1154	30.6072			-99.1904
418	34	1	Case_No_II_0A-I	2.0_db_2.0			2	-2	-2	-2.59889e-07	2.59889e-07	168.612	0	1.51783e-06	0.651326	57.2987	57.2987	0	57.2987	28.6494	89	89	-1.33707e-05	1.33707e-05																	-99.1904	-43.1154	30.6072	100.81	-43.1154	30.6072			-99.1904
419	35	1	Case_No_II_0A-I	2.0_db_3.0			3	-2	-2	3.64599e-06	3.64599e-06	164.5	0	1.52188e-06	1.19235	85.948	85.948	0	85.948	28.6493	89	89	1.68317e-06	1.68317e-06																	-99.1904	-43.1154	30.6072	100.81	-43.1154	30.6072			-99.1904
420	36	1	Case_No_II_0A-I	2.0_b_0.01			0.01	-2	-2	-4.80644e-07	4.80644e-07	163.771	0	1.19376e-06	2.09919	0.28647	0.28647	0	0.28647	28.647	89.0012	89	-0.00115568	0.00115568																	-99.1904	-43.1154	30.6072	100.81	-43.1154	30.6072			-99.1904
421	37	1	Case_No_II_0A-I	2.0_b_0.05			0.05	-2	-2	-7.4363e-07	7.4363e-07	166.798	0	1.74901e-06	2.07796	1.43242	1.43242	0	1.43242	28.6483	89.0004	89	-0.000373928	0.000373928																	-99.1904	-43.1154	30.6072	100.81	-43.1154	30.6072			-99.1904
422	38	1	Case_No_II_0A-I	2.0_b_0.5			0.5	-2	-2	1.50836e-06	1.50836e-06	161.588	0	8.90154e-07	1.88172	14.3247	14.3247	0	14.3247	28.6494	89.0001	89	-0.000126662	0.000126662																	-99.1904	-43.1154	30.6072	100.81	-43.1154	30.6072			-99.1904
423	39	1	Case_No_II_0A-I	2.0_b_1.0			1	-2	-2	-9.85079e-07	9.85079e-07	163.627	0	1.20701e-06	1.77552	28.6494	28.6494	0	28.6494	28.6494	89	89	4.42429e-05	4.42429e-05																	-99.1904	-43.1154	30.6072	100.81	-43.1154	30.6072			-99.1904
424	40	1	Case_No_II_0A-I	2.0_b_2.0			2	-2	-2	-8.20835e-07	8.20835e-07	170.764	0	1.0643e-06	1.96868	57.2987	57.2987	0	57.2987	28.6493	89	89	2.93719e-05	2.93719e-05																	-99.1904	-43.1154	30.6072	100.81	-43.1154	30.6072			-99.1904
425	41	1	Case_No_II_0A-I	2.0_b_3.0			3	-2	-2	-1.06485e-07	1.06485e-07	163.534	0	2.07655e-06	2.56884	85.9481	85.9481	0	85.9481	28.6494	89	89	-2.79382e-05	2.79382e-05																	-99.1904	-43.1154	30.6072	100.81	-43.1154	30.6072			-99.1904
426	42	1	Case_No_II_0A-I	2.0_ub_0.01			0.01	-2	-2	6.09599e-07	6.09599e-07	162.062	0	9.3212e-07	2.10646	0.2865	0.2865	0	0.2865	28.65	89.0039	89	-0.00389079	0.00389079																	-99.1904	-43.1154	30.6072	100.81	-43.1154	30.6072			-99.1904
427	43	1	Case_No_II_0A-I	2.0_ub_0.05			0.05	-2	-2	-8.64659e-07	8.64659e-07	165.347	0	1.59801e-06	2.11445	1.43251	1.43251	0	1.43251	28.6502	88.9992	89	0.00077939	0.00077939																	-99.1904	-43.1154	30.6072	100.81	-43.1154	30.6072			-99.1904
428	44	1	Case_No_II_0A-I	2.0_ub_0.5			0.5	-2	-2	1.74823e-06	1.74823e-06	160.34	0	1.4947e-06	2.2518	14.3247	14.3247	0	14.3247	28.6494	89.0003	89	-0.00027056	0.00027056																	-99.1904	-43.1154	30.6072	100.81	-43.1154	30.6072			-99.1904
429	45	1	Case_No_II_0A-I	2.0_ub_1.0			1	-2	-2	2.19457e-06	2.19457e-06	161.145	0	1.3742e-06	2.49237	28.6493	28.6493	0	28.6493	28.6493	89.0001	89	-9.94244e-05	9.94244e-05																	-99.1904	-43.1154	30.6072	100.81	-43.1154	30.6072			-99.1904
430	46	1	Case_No_II_0A-I	2.0_ub_2.0			2	-2	-2	-3.42308e-07	3.42308e-07	167.431	0	1.88902e-06	3.16142	57.2987	57.2987	0	57.2987	28.6493	88.9999	89	5.20611e-05	5.20611e-05																	-99.1904	-43.1154	30.6072	100.81	-43.1154	30.6072			-99.1904
431	47	1	Case_No_II_0A-I	2.0_ub_3.0			3	-2	-2	-2.83458e-07	2.83458e-07	163.668	0	1.63291e-06	3.97206	85.948	85.948	0	85.948	28.6493	89	89	2.58785e-05	2.58785e-05																	-99.1904	-43.1154	30.6072	100.81	-43.1154	30.6072			-99.1904
432	48	1	Case_No_II_0A-I	2.5_u_0.01			0.01	-2.5	-2.5	-5.35519e-07	5.35519e-07	163.436	0	1.84277e-06	2.63872	0.229237	0.229237	0	0.229237	22.9237	88.7561	88.75	-0.00614492	0.00614492																	-99.1904	-43.1154	30.6072	100.81	-43.1154	30.6072			-99.1904
433	49	1	Case_No_II_0A-I	2.5_u_0.05			0.05	-2.5	-2.5	1.0947e-07	1.0947e-07	165.8	0	2.24944e-06	2.67113	1.14603	1.14603	0	1.14603	22.9207	88.752	88.75	-0.0020312	0.0020312																	-99.1904	-43.1154	30.6072	100.81	-43.1154	30.6072			-99.1904
434	50	1	Case_No_II_0A-I	2.5_u_0.5			0.5	-2.5	-2.5	1.50498e-06	1.50498e-06	162.638	0	6.17941e-07	3.04815	11.46	11.46	0	11.46	22.9201	88.7501	88.75	-5.77406e-05	5.77406e-05																	-99.1904	-43.1154	30.6072	100.81	-43.1154	30.6072			-99.1904
435	51	1	Case_No_II_0A-I	2.5_u_1.0			1	-2.5	-2.5	-2.5442e-08	2.5442e-08	165.411	0	1.2753e-06	3.48742	22.9201	22.9201	0	22.9201	22.9201	88.7501	88.75	-5.64424e-05	5.64424e-05																	-99.1904	-43.1154	30.6072	100.81	-43.1154	30.6072			-99.1904
436	52	1	Case_No_II_0A-I	2.5_u_2.0			2	-2.5	-2.5	-7.98229e-07	7.98229e-07	167.826	0	1.68066e-06	4.40499	45.8403	45.8403	0	45.8403	22.9201	88.7499	88.75	5.85548e-05	5.85548e-05																	-99.1904	-43.1154	30.6072	100.81	-43.1154	30.6072			-99.1904
437	53	1	Case_No_II_0A-I	2.5_u_3.0			3	-2.5	-2.5	-1.25199e-07	1.25199e-07	164.541	0	1.44426e-06	5.35217	68.7604	68.7604	0	68.7604	22.9201	88.75	88.75	-2.23976e-05	2.23976e-05																	-99.1904	-43.1154	30.6072	100.81	-43.1154	30.6072			-99.1904
438	54	1	Case_No_II_0A-I	2.5_uf_0.01			0.01	-2.5	-2.5	-1.90683e-07	1.90683e-07	164.124	0	6.01258e-07	2.64015	0.229206	0.229206	0	0.229206	22.9206	88.7505	88.75	-0.000504497	0.000504497																	-99.1904	-43.1154	30.6072	100.81	-43.1154	30.6072			-99.1904
439	55	1	Case_No_II_0A-I	2.5_uf_0.05			0.05	-2.5	-2.5	-4.17415e-07	4.17415e-07	165.651	0	7.82004e-07	2.6782	1.14602	1.14602	0	1.14602	22.9203	88.7507	88.75	-0.000743563	0.000743563																	-99.1904	-43.1154	30.6072	100.81	-43.1154	30.6072			-99.1904
440	56	1	Case_No_II_0A-I	2.5_uf_0.5			0.5	-2.5	-2.5	5.49358e-07	5.49358e-07	159.407	0	1.12141e-06	3.10961	11.4601	11.4601	0	11.4601	22.9201	88.7498	88.75	0.000155293	0.000155293																	-99.1904	-43.1154	30.6072	100.81	-43.1154	30.6072			-99.1904
441	57	1	Case_No_II_0A-I	2.5_uf_1.0			1	-2.5	-2.5	-5.0228e-07	5.0228e-07	165.534	0	1.64737e-06	3.5943	22.9201	22.9201	0	22.9201	22.9201	88.7501	88.75	-7.95256e-05	7.95256e-05																	-99.1904	-43.1154	30.6072	100.81	-43.1154	30.6072			-99.1904
442	58	1	Case_No_II_0A-I	2.5_uf_2.0			2	-2.5	-2.5	-3.90104e-07	3.90104e-07	167.464	0	5.10318e-07	4.57359	45.8403	45.8403	0	45.8403	22.9201	88.75	88.75	-8.87833e-06	8.87833e-06																	-99.1904	-43.1154	30.6072	100.81	-43.1154	30.6072			-99.1904
443	59	1	Case_No_II_0A-I	2.5_uf_3.0			3	-2.5	-2.5	-4.81813e-07	4.81813e-07	160.932	0	2.252e-06	5.56025	68.7604	68.7604	0	68.7604	22.9201	88.75	88.75	-4.01104e-05	4.01104e-05																	-99.1904	-43.1154	30.6072	100.81	-43.1154	30.6072			-99.1904
444	60	1	Case_No_II_0A-I	2.5_f_0.01			0.01	-2.5	-2.5	-1.57325e-06	1.57325e-06	165.392	0	1.35703e-06	2.63604	0.229205	0.229205	0	0.229205	22.9205	88.7618	88.75	-0.0117575	0.0117575																	-99.1904	-43.1154	30.6072	100.81	-43.1154	30.6072			-99.1904
445	61	1	Case_No_II_0A-I	2.5_f_0.05			0.05	-2.5	-2.5	-8.80549e-07	8.80549e-07	163.434	0	7.23202e-07	2.65785	1.14602	1.14602	0	1.14602	22.9204	88.7507	88.75	-0.000700222	0.000700222																	-99.1904	-43.1154	30.6072	100.81	-43.1154	30.6072			-99.1904
446	62	1	Case_No_II_0A-I	2.5_f_0.5			0.5	-2.5	-2.5	2.3605e-07	2.3605e-07	160.91	0	6.84494e-07	2.92985	11.4601	11.4601	0	11.4601	22.9201	88.7499	88.75	6.307e-05	6.307e-05																	-99.1904	-43.1154	30.6072	100.81	-43.1154	30.6072			-99.1904
447	63	1	Case_No_II_0A-I	2.5_f_1.0			1	-2.5	-2.5	-2.45438e-07	2.45438e-07	162.842	0	1.2017e-06	3.27837	22.9201	22.9201	0	22.9201	22.9201	88.7501	88.75	-6.20495e-05	6.20495e-05																	-99.1904	-43.1154	30.6072	100.81	-43.1154	30.6072			-99.1904
448	64	1	Case_No_II_0A-I	2.5_f_2.0			2	-2.5	-2.5	3.91207e-07	3.91207e-07	167.797	0	4.84375e-07	4.07126	45.8403	45.8403	0	45.8403	22.9201	88.75	88.75	1.25369e-05	1.25369e-05																	-99.1904	-43.1154	30.6072	100.81	-43.1154	30.6072			-99.1904
449	65	1	Case_No_II_0A-I	2.5_f_3.0			3	-2.5	-2.5	-3.98288e-07	3.98288e-07	162.757	0	2.13717e-06	4.93989	68.7604	68.7604	0	68.7604	22.9201	88.75	88.75	2.84942e-05	2.84942e-05																	-99.1904	-43.1154	30.6072	100.81	-43.1154	30.6072			-99.1904
450	66	1	Case_No_II_0A-I	2.5_df_0.01			0.01	-2.5	-2.5	2.78969e-06	2.78969e-06	160.722	0	9.38911e-07	2.62877	0.229213	0.229213	0	0.229213	22.9213	88.7348	88.75	0.015179	0.015179																	-99.1904	-43.1154	30.6072	100.81	-43.1154	30.6072			-99.1904
451	67	1	Case_No_II_0A-I	2.5_df_0.05			0.05	-2.5	-2.5	-3.83718e-07	3.83718e-07	163.703	0	7.04323e-07	2.62161	1.146	1.146	0	1.146	22.9199	88.7503	88.75	-0.000328466	0.000328466																	-99.1904	-43.1154	30.6072	100.81	-43.1154	30.6072			-99.1904
452	68	1	Case_No_II_0A-I	2.5_df_0.5			0.5	-2.5	-2.5	-2.25203e-06	2.25203e-06	159.799	0	7.74003e-07	2.58269	11.4601	11.4601	0	11.4601	22.9201	88.7503	88.75	-0.000287571	0.000287571																	-99.1904	-43.1154	30.6072	100.81	-43.1154	30.6072			-99.1904
453	69	1	Case_No_II_0A-I	2.5_df_1.0			1	-2.5	-2.5	-2.34883e-06	2.34883e-06	164.754	0	1.46255e-06	2.63063	22.9202	22.9202	0	22.9202	22.9202	88.7501	88.75	-0.000134265	0.000134265																	-99.1904	-43.1154	30.6072	100.81	-43.1154	30.6072			-99.1904
454	70	1	Case_No_II_0A-I	2.5_df_2.0			2	-2.5	-2.5	1.23077e-06	1.23077e-06	166.558	0	1.58843e-06	2.98665	45.8402	45.8402	0	45.8402	22.9201	88.75	88.75	1.66695e-05	1.66695e-05																	-99.1904	-43.1154	30.6072	100.81	-43.1154	30.6072			-99.1904
455	71	1	Case_No_II_0A-I	2.5_df_3.0			3	-2.5	-2.5	-2.19243e-07	2.19243e-07	160.898	0	5.97783e-07	3.59443	68.7604	68.7604	0	68.7604	22.9201	88.75	88.75	-6.42769e-06	6.42769e-06																	-99.1904	-43.1154	30.6072	100.81	-43.1154	30.6072			-99.1904
456	72	1	Case_No_II_0A-I	2.5_d_0.01			0.01	-2.5	-2.5	8.33958e-07	8.33958e-07	165.864	0	5.32301e-07	2.62259	0.229216	0.229216	0	0.229216	22.9216	88.7471	88.75	0.00291853	0.00291853																	-99.1904	-43.1154	30.6072	100.81	-43.1154	30.6072			-99.1904
457	73	1	Case_No_II_0A-I	2.5_d_0.05			0.05	-2.5	-2.5	-2.13642e-06	2.13642e-06	164.391	0	7.23797e-07	2.59051	1.14597	1.14597	0	1.14597	22.9194	88.7516	88.75	-0.00160434	0.00160434																	-99.1904	-43.1154	30.6072	100.81	-43.1154	30.6072			-99.1904
458	74	1	Case_No_II_0A-I	2.5_d_0.5			0.5	-2.5	-2.5	-1.6054e-06	1.6054e-06	160.335	0	6.04776e-07	2.24709	11.46	11.46	0	11.46	22.9201	88.7501	88.75	-0.000122707	0.000122707																	-99.1904	-43.1154	30.6072	100.81	-43.1154	30.6072			-99.1904
459	75	1	Case_No_II_0A-I	2.5_d_1.0			1	-2.5	-2.5	1.31843e-06	1.31843e-06	163.783	0	9.86872e-07	1.91795	22.9202	22.9202	0	22.9202	22.9202	88.75	88.75	1.22878e-05	1.22878e-05																	-99.1904	-43.1154	30.6072	100.81	-43.1154	30.6072			-99.1904
460	76	1	Case_No_II_0A-I	2.5_d_2.0			2	-2.5	-2.5	8.95101e-07	8.95101e-07	167.464	0	1.47838e-06	1.561	45.8403	45.8403	0	45.8403	22.9201	88.75	88.75	1.11741e-05	1.11741e-05																	-99.1904	-43.1154	30.6072	100.81	-43.1154	30.6072			-99.1904
461	77	1	Case_No_II_0A-I	2.5_d_3.0			3	-2.5	-2.5	8.13945e-07	8.13945e-07	160.794	0	6.83222e-07	1.78744	68.7604	68.7604	0	68.7604	22.9201	88.75	88.75	1.16761e-05	1.16761e-05																	-99.1904	-43.1154	30.6072	100.81	-43.1154	30.6072			-99.1904
462	78	1	Case_No_II_0A-I	2.5_db_0.01			0.01	-2.5	-2.5	-6.54769e-07	6.54769e-07	164.795	0	1.96532e-06	2.62115	0.229191	0.229191	0	0.229191	22.9191	88.7392	88.75	0.0107879	0.0107879																	-99.1904	-43.1154	30.6072	100.81	-43.1154	30.6072			-99.1904
463	79	1	Case_No_II_0A-I	2.5_db_0.05			0.05	-2.5	-2.5	3.91706e-07	3.91706e-07	164.28	0	6.74204e-07	2.58319	1.14601	1.14601	0	1.14601	22.9202	88.7506	88.75	-0.000625315	0.000625315																	-99.1904	-43.1154	30.6072	100.81	-43.1154	30.6072			-99.1904
464	80	1	Case_No_II_0A-I	2.5_db_0.5			0.5	-2.5	-2.5	1.24593e-06	1.24593e-06	160.682	0	1.90529e-06	2.16124	11.4601	11.4601	0	11.4601	22.9202	88.7502	88.75	-0.000219726	0.000219726																	-99.1904	-43.1154	30.6072	100.81	-43.1154	30.6072			-99.1904
465	81	1	Case_No_II_0A-I	2.5_db_1.0			1	-2.5	-2.5	3.71605e-06	3.71605e-06	165.428	0	1.4413e-06	1.70928	22.9202	22.9202	0	22.9202	22.9202	88.75	88.75	1.29242e-05	1.29242e-05																	-99.1904	-43.1154	30.6072	100.81	-43.1154	30.6072			-99.1904
466	82	1	Case_No_II_0A-I	2.5_db_2.0			2	-2.5	-2.5	-4.48831e-06	4.48831e-06	166.478	0	2.30115e-06	0.960703	45.8403	45.8403	0	45.8403	22.9201	88.7499	88.75	5.59488e-05	5.59488e-05																	-99.1904	-43.1154	30.6072	100.81	-43.1154	30.6072			-99.1904
467	83	1	Case_No_II_0A-I	2.5_db_3.0			3	-2.5	-2.5	4.01786e-06	4.01786e-06	161.641	0	1.43043e-06	0.961386	68.7604	68.7604	0	68.7604	22.9201	88.75	88.75	-1.41061e-05	1.41061e-05																	-99.1904	-43.1154	30.6072	100.81	-43.1154	30.6072			-99.1904
468	84	1	Case_No_II_0A-I	2.5_b_0.01			0.01	-2.5	-2.5	1.66874e-06	1.66874e-06	160.351	0	6.36247e-07	2.62529	0.22922	0.22922	0	0.22922	22.922	88.7585	88.75	-0.00851615	0.00851615																	-99.1904	-43.1154	30.6072	100.81	-43.1154	30.6072			-99.1904
469	85	1	Case_No_II_0A-I	2.5_b_0.05			0.05	-2.5	-2.5	-4.0307e-07	4.0307e-07	164.722	0	1.18648e-06	2.60412	1.14601	1.14601	0	1.14601	22.9203	88.749	88.75	0.00104219	0.00104219																	-99.1904	-43.1154	30.6072	100.81	-43.1154	30.6072			-99.1904
470	86	1	Case_No_II_0A-I	2.5_b_0.5			0.5	-2.5	-2.5	3.49854e-07	3.49854e-07	158.914	0	1.01936e-06	2.39929	11.46	11.46	0	11.46	22.9201	88.7501	88.75	-7.5095e-05	7.5095e-05																	-99.1904	-43.1154	30.6072	100.81	-43.1154	30.6072			-99.1904
471	87	1	Case_No_II_0A-I	2.5_b_1.0			1	-2.5	-2.5	-7.91585e-07	7.91585e-07	165.224	0	1.17589e-06	2.25675	22.9201	22.9201	0	22.9201	22.9201	88.75	88.75	4.80172e-05	4.80172e-05																	-99.1904	-43.1154	30.6072	100.81	-43.1154	30.6072			-99.1904
472	88	1	Case_No_II_0A-I	2.5_b_2.0			2	-2.5	-2.5	-2.40996e-06	2.40996e-06	167.5	0	9.05053e-07	2.29467	45.8403	45.8403	0	45.8403	22.9201	88.7499	88.75	5.08154e-05	5.08154e-05																	-99.1904	-43.1154	30.6072	100.81	-43.1154	30.6072			-99.1904
473	89	1	Case_No_II_0A-I	2.5_b_3.0			3	-2.5	-2.5	-1.66742e-07	1.66742e-07	161.7	0	1.58838e-06	2.72729	68.7604	68.7604	0	68.7604	22.9201	88.75	88.75	-1.61823e-05	1.61823e-05																	-99.1904	-43.1154	30.6072	100.81	-43.1154	30.6072			-99.1904
474	90	1	Case_No_II_0A-I	2.5_ub_0.01			0.01	-2.5	-2.5	3.10208e-07	3.10208e-07	162.879	0	6.21101e-07	2.63257	0.229193	0.229193	0	0.229193	22.9193	88.751	88.75	-0.000980625	0.000980625																	-99.1904	-43.1154	30.6072	100.81	-43.1154	30.6072			-99.1904
475	91	1	Case_No_II_0A-I	2.5_ub_0.05			0.05	-2.5	-2.5	-1.57319e-06	1.57319e-06	165.994	0	1.87933e-06	2.64061	1.14605	1.14605	0	1.14605	22.921	88.7484	88.75	0.00162067	0.00162067																	-99.1904	-43.1154	30.6072	100.81	-43.1154	30.6072			-99.1904
476	92	1	Case_No_II_0A-I	2.5_ub_0.5			0.5	-2.5	-2.5	1.76742e-06	1.76742e-06	160.506	0	9.70165e-07	2.76955	11.4601	11.4601	0	11.4601	22.9201	88.7502	88.75	-0.000233783	0.000233783																	-99.1904	-43.1154	30.6072	100.81	-43.1154	30.6072			-99.1904
477	93	1	Case_No_II_0A-I	2.5_ub_1.0			1	-2.5	-2.5	1.19488e-06	1.19488e-06	165.343	0	1.41852e-06	2.98671	22.9201	22.9201	0	22.9201	22.9201	88.75	88.75	-3.18054e-05	3.18054e-05																	-99.1904	-43.1154	30.6072	100.81	-43.1154	30.6072			-99.1904
478	94	1	Case_No_II_0A-I	2.5_ub_2.0			2	-2.5	-2.5	-1.87108e-06	1.87108e-06	167.417	0	7.03228e-07	3.59452	45.8403	45.8403	0	45.8403	22.9201	88.7499	88.75	5.5638e-05	5.5638e-05																	-99.1904	-43.1154	30.6072	100.81	-43.1154	30.6072			-99.1904
479	95	1	Case_No_II_0A-I	2.5_ub_3.0			3	-2.5	-2.5	-1.67794e-06	1.67794e-06	163.078	0	1.37778e-06	4.34979	68.7605	68.7605	0	68.7605	22.9202	88.75	88.75	1.07682e-05	1.07682e-05																	-99.1904	-43.1154	30.6072	100.81	-43.1154	30.6072			-99.1904
480	96	1	Case_No_II_0A-I	3.0_u_0.01			0.01	-3	-3	2.06526e-08	2.06526e-08	160.78	0	1.88948e-06	3.16476	0.190991	0.190991	0	0.190991	19.0991	88.4924	88.5	0.00764343	0.00764343																	-99.1904	-43.1154	30.6072	100.81	-43.1154	30.6072			-99.1904
481	97	1	Case_No_II_0A-I	3.0_u_0.05			0.05	-3	-3	2.6794e-06	2.6794e-06	166.536	0	8.85379e-07	3.19723	0.954999	0.954999	0	0.954999	19.1	88.5019	88.5	-0.00187837	0.00187837																	-99.1904	-43.1154	30.6072	100.81	-43.1154	30.6072			-99.1904
482	98	1	Case_No_II_0A-I	3.0_u_0.5			0.5	-3	-3	4.01082e-07	4.01082e-07	161.156	0	8.17052e-07	3.57308	9.55039	9.55039	0	9.55039	19.1008	88.5001	88.5	-9.92941e-05	9.92941e-05																	-99.1904	-43.1154	30.6072	100.81	-43.1154	30.6072			-99.1904
483	99	1	Case_No_II_0A-I	3.0_u_1.0			1	-3	-3	-8.27288e-07	8.27288e-07	160.376	0	7.15778e-07	4.00865	19.1008	19.1008	0	19.1008	19.1008	88.5	88.5	-4.13354e-06	4.13354e-06																	-99.1904	-43.1154	30.6072	100.81	-43.1154	30.6072			-99.1904
484	100	1	Case_No_II_0A-I	3.0_u_2.0			2	-3	-3	3.17083e-08	3.17083e-08	168.012	0	8.49861e-07	4.91671	38.2016	38.2016	0	38.2016	19.1008	88.5	88.5	-2.18607e-05	2.18607e-05																	-99.1904	-43.1154	30.6072	100.81	-43.1154	30.6072			-99.1904
485	101	1	Case_No_II_0A-I	3.0_u_3.0			3	-3	-3	1.14617e-06	1.14617e-06	163.193	0	1.99747e-06	5.85481	57.3023	57.3023	0	57.3023	19.1008	88.5	88.5	2.11826e-05	2.11826e-05																	-99.1904	-43.1154	30.6072	100.81	-43.1154	30.6072			-99.1904
486	102	1	Case_No_II_0A-I	3.0_uf_0.01			0.01	-3	-3	1.52293e-06	1.52293e-06	161.681	0	2.38598e-06	3.16616	0.190971	0.190971	0	0.190971	19.0971	88.5118	88.5	-0.0117633	0.0117633																	-99.1904	-43.1154	30.6072	100.81	-43.1154	30.6072			-99.1904
487	103	1	Case_No_II_0A-I	3.0_uf_0.05			0.05	-3	-3	2.40386e-06	2.40386e-06	167.055	0	1.94299e-06	3.20417	0.954998	0.954998	0	0.954998	19.1	88.4979	88.5	0.00212069	0.00212069																	-99.1904	-43.1154	30.6072	100.81	-43.1154	30.6072			-99.1904
488	104	1	Case_No_II_0A-I	3.0_uf_0.5			0.5	-3	-3	-1.0299e-06	1.0299e-06	167.405	0	1.46898e-06	3.6347	9.55042	9.55042	0	9.55042	19.1008	88.4999	88.5	0.000128658	0.000128658																	-99.1904	-43.1154	30.6072	100.81	-43.1154	30.6072			-99.1904
489	105	1	Case_No_II_0A-I	3.0_uf_1.0			1	-3	-3	-8.32365e-07	8.32365e-07	165.421	0	7.87394e-07	4.11795	19.1008	19.1008	0	19.1008	19.1008	88.5	88.5	1.82351e-05	1.82351e-05																	-99.1904	-43.1154	30.6072	100.81	-43.1154	30.6072			-99.1904
490	106	1	Case_No_II_0A-I	3.0_uf_2.0			2	-3	-3	1.51216e-06	1.51216e-06	168.79	0	1.17436e-06	5.09415	38.2015	38.2015	0	38.2015	19.1008	88.5	88.5	2.69667e-05	2.69667e-05																	-99.1904	-43.1154	30.6072	100.81	-43.1154	30.6072			-99.1904
491	107	1	Case_No_II_0A-I	3.0_uf_3.0			3	-3	-3	1.26645e-06	1.26645e-06	167.5	0	7.61476e-07	6.0781	57.3023	57.3023	0	57.3023	19.1008	88.5	88.5	-3.45483e-07	3.45483e-07																	-99.1904	-43.1154	30.6072	100.81	-43.1154	30.6072			-99.1904
492	108	1	Case_No_II_0A-I	3.0_f_0.01			0.01	-3	-3	-1.81583e-06	1.81583e-06	161.667	0	7.65123e-07	3.16202	0.191031	0.191031	0	0.191031	19.1031	88.5085	88.5	-0.00848	0.00848																	-99.1904	-43.1154	30.6072	100.81	-43.1154	30.6072			-99.1904
493	109	1	Case_No_II_0A-I	3.0_f_0.05			0.05	-3	-3	2.21469e-06	2.21469e-06	165.806	0	1.72814e-06	3.18364	0.955032	0.955032	0	0.955032	19.1006	88.497	88.5	0.00296747	0.00296747																	-99.1904	-43.1154	30.6072	100.81	-43.1154	30.6072			-99.1904
494	110	1	Case_No_II_0A-I	3.0_f_0.5			0.5	-3	-3	3.00083e-06	3.00083e-06	167.192	0	9.46709e-07	3.44961	9.55035	9.55035	0	9.55035	19.1007	88.4997	88.5	0.000293177	0.000293177																	-99.1904	-43.1154	30.6072	100.81	-43.1154	30.6072			-99.1904
495	111	1	Case_No_II_0A-I	3.0_f_1.0			1	-3	-3	-1.00603e-06	1.00603e-06	158.89	0	6.79604e-07	3.78617	19.1008	19.1008	0	19.1008	19.1008	88.5001	88.5	-6.80338e-05	6.80338e-05																	-99.1904	-43.1154	30.6072	100.81	-43.1154	30.6072			-99.1904
496	112	1	Case_No_II_0A-I	3.0_f_2.0			2	-3	-3	-4.48688e-07	4.48688e-07	168.407	0	9.39424e-07	4.55034	38.2016	38.2016	0	38.2016	19.1008	88.5	88.5	3.64013e-06	3.64013e-06																	-99.1904	-43.1154	30.6072	100.81	-43.1154	30.6072			-99.1904
497	113	1	Case_No_II_0A-I	3.0_f_3.0			3	-3	-3	-3.51416e-07	3.51416e-07	162.734	0	1.06632e-06	5.39223	57.3023	57.3023	0	57.3023	19.1008	88.5	88.5	7.24555e-06	7.24555e-06																	-99.1904	-43.1154	30.6072	100.81	-43.1154	30.6072			-99.1904
498	114	1	Case_No_II_0A-I	3.0_df_0.01			0.01	-3	-3	2.03586e-07	2.03586e-07	162.598	0	9.15686e-07	3.15474	0.190995	0.190995	0	0.190995	19.0995	88.4982	88.5	0.00184073	0.00184073																	-99.1904	-43.1154	30.6072	100.81	-43.1154	30.6072			-99.1904
499	115	1	Case_No_II_0A-I	3.0_df_0.05			0.05	-3	-3	1.71618e-06	1.71618e-06	166.177	0	9.73518e-07	3.14734	0.955036	0.955036	0	0.955036	19.1007	88.4979	88.5	0.00214249	0.00214249																	-99.1904	-43.1154	30.6072	100.81	-43.1154	30.6072			-99.1904
500	116	1	Case_No_II_0A-I	3.0_df_0.5			0.5	-3	-3	1.0952e-06	1.0952e-06	167.193	0	1.34121e-06	3.09862	9.55037	9.55037	0	9.55037	19.1007	88.4999	88.5	0.000106846	0.000106846																	-99.1904	-43.1154	30.6072	100.81	-43.1154	30.6072			-99.1904
501	117	1	Case_No_II_0A-I	3.0_df_1.0			1	-3	-3	-3.74342e-07	3.74342e-07	164.898	0	1.99155e-06	3.12063	19.1007	19.1007	0	19.1007	19.1007	88.5	88.5	-4.46181e-05	4.46181e-05																	-99.1904	-43.1154	30.6072	100.81	-43.1154	30.6072			-99.1904
502	118	1	Case_No_II_0A-I	3.0_df_2.0			2	-3	-3	1.70636e-06	1.70636e-06	170.403	0	1.36577e-06	3.39294	38.2015	38.2015	0	38.2015	19.1008	88.4999	88.5	7.06135e-05	7.06135e-05																	-99.1904	-43.1154	30.6072	100.81	-43.1154	30.6072			-99.1904
503	119	1	Case_No_II_0A-I	3.0_df_3.0			3	-3	-3	-9.81524e-07	9.81524e-07	169.267	0	1.20017e-06	3.9097	57.3024	57.3024	0	57.3024	19.1008	88.5	88.5	-1.07586e-05	1.07586e-05																	-99.1904	-43.1154	30.6072	100.81	-43.1154	30.6072			-99.1904
504	120	1	Case_No_II_0A-I	3.0_d_0.01			0.01	-3	-3	1.66933e-06	1.66933e-06	155.72	0	1.74205e-06	3.14859	0.191052	0.191052	0	0.191052	19.1052	88.5017	88.5	-0.00168948	0.00168948																	-99.1904	-43.1154	30.6072	100.81	-43.1154	30.6072			-99.1904
505	121	1	Case_No_II_0A-I	3.0_d_0.05			0.05	-3	-3	-1.067e-07	1.067e-07	166.12	0	1.67554e-06	3.11638	0.955018	0.955018	0	0.955018	19.1004	88.4984	88.5	0.00155539	0.00155539																	-99.1904	-43.1154	30.6072	100.81	-43.1154	30.6072			-99.1904
506	122	1	Case_No_II_0A-I	3.0_d_0.5			0.5	-3	-3	1.34474e-06	1.34474e-06	162.803	0	1.9046e-06	2.76807	9.55043	9.55043	0	9.55043	19.1009	88.5001	88.5	-5.3996e-05	5.3996e-05																	-99.1904	-43.1154	30.6072	100.81	-43.1154	30.6072			-99.1904
507	123	1	Case_No_II_0A-I	3.0_d_1.0			1	-3	-3	1.46322e-06	1.46322e-06	161.288	0	1.90537e-06	2.42071	19.1008	19.1008	0	19.1008	19.1008	88.5	88.5	-8.94486e-06	8.94486e-06																	-99.1904	-43.1154	30.6072	100.81	-43.1154	30.6072			-99.1904
508	124	1	Case_No_II_0A-I	3.0_d_2.0			2	-3	-3	-2.98104e-07	2.98104e-07	170.089	0	7.17534e-07	1.93781	38.2015	38.2015	0	38.2015	19.1008	88.5	88.5	7.72198e-07	7.72198e-07																	-99.1904	-43.1154	30.6072	100.81	-43.1154	30.6072			-99.1904
509	125	1	Case_No_II_0A-I	3.0_d_3.0			3	-3	-3	2.24233e-06	2.24233e-06	164.161	0	1.36003e-06	1.91059	57.3023	57.3023	0	57.3023	19.1008	88.5	88.5	3.41064e-05	3.41064e-05																	-99.1904	-43.1154	30.6072	100.81	-43.1154	30.6072			-99.1904
510	126	1	Case_No_II_0A-I	3.0_db_0.01			0.01	-3	-3	-7.83911e-07	7.83911e-07	163.473	0	1.20421e-06	3.14718	0.190997	0.190997	0	0.190997	19.0997	88.4925	88.5	0.00751984	0.00751984																	-99.1904	-43.1154	30.6072	100.81	-43.1154	30.6072			-99.1904
511	127	1	Case_No_II_0A-I	3.0_db_0.05			0.05	-3	-3	-1.25533e-06	1.25533e-06	166.958	0	6.94595e-07	3.10925	0.955015	0.955015	0	0.955015	19.1003	88.5	88.5	4.70674e-05	4.70674e-05																	-99.1904	-43.1154	30.6072	100.81	-43.1154	30.6072			-99.1904
512	128	1	Case_No_II_0A-I	3.0_db_0.5			0.5	-3	-3	1.78782e-06	1.78782e-06	168.213	0	1.13553e-06	2.68665	9.55041	9.55041	0	9.55041	19.1008	88.5001	88.5	-9.76374e-05	9.76374e-05																	-99.1904	-43.1154	30.6072	100.81	-43.1154	30.6072			-99.1904
513	129	1	Case_No_II_0A-I	3.0_db_1.0			1	-3	-3	2.50317e-08	2.50317e-08	160.821	0	8.54232e-07	2.22972	19.1008	19.1008	0	19.1008	19.1008	88.5	88.5	3.02388e-05	3.02388e-05																	-99.1904	-43.1154	30.6072	100.81	-43.1154	30.6072			-99.1904
514	130	1	Case_No_II_0A-I	3.0_db_2.0			2	-3	-3	-1.20328e-06	1.20328e-06	171.052	0	7.94639e-07	1.40667	38.2015	38.2015	0	38.2015	19.1008	88.5	88.5	-6.49291e-06	6.49291e-06																	-99.1904	-43.1154	30.6072	100.81	-43.1154	30.6072			-99.1904
515	131	1	Case_No_II_0A-I	3.0_db_3.0			3	-3	-3	3.24988e-06	3.24988e-06	169.451	0	1.615e-06	0.992878	57.3023	57.3023	0	57.3023	19.1008	88.5	88.5	-2.77423e-05	2.77423e-05																	-99.1904	-43.1154	30.6072	100.81	-43.1154	30.6072			-99.1904
516	132	1	Case_No_II_0A-I	3.0_b_0.01			0.01	-3	-3	7.18569e-07	7.18569e-07	162.691	0	9.95283e-07	3.15134	0.191009	0.191009	0	0.191009	19.1009	88.5056	88.5	-0.00559412	0.00559412																	-99.1904	-43.1154	30.6072	100.81	-43.1154	30.6072			-99.1904
517	133	1	Case_No_II_0A-I	3.0_b_0.05			0.05	-3	-3	-4.42437e-07	4.42437e-07	166.594	0	2.02702e-06	3.13026	0.955064	0.955064	0	0.955064	19.1013	88.4982	88.5	0.00175396	0.00175396																	-99.1904	-43.1154	30.6072	100.81	-43.1154	30.6072			-99.1904
518	134	1	Case_No_II_0A-I	3.0_b_0.5			0.5	-3	-3	1.15046e-07	1.15046e-07	169.356	0	1.89784e-06	2.9205	9.55036	9.55036	0	9.55036	19.1007	88.5001	88.5	-9.37918e-05	9.37918e-05																	-99.1904	-43.1154	30.6072	100.81	-43.1154	30.6072			-99.1904
519	135	1	Case_No_II_0A-I	3.0_b_1.0			1	-3	-3	-1.71596e-07	1.71596e-07	160.111	0	1.78519e-06	2.75573	19.1007	19.1007	0	19.1007	19.1007	88.5	88.5	-1.33253e-05	1.33253e-05																	-99.1904	-43.1154	30.6072	100.81	-43.1154	30.6072			-99.1904
520	136	1	Case_No_II_0A-I	3.0_b_2.0			2	-3	-3	8.52542e-08	8.52542e-08	169.379	0	1.82095e-06	2.68766	38.2015	38.2015	0	38.2015	19.1008	88.5	88.5	1.00401e-05	1.00401e-05																	-99.1904	-43.1154	30.6072	100.81	-43.1154	30.6072			-99.1904
521	137	1	Case_No_II_0A-I	3.0_b_3.0			3	-3	-3	-1.83708e-08	1.83708e-08	162.31	0	1.7853e-06	2.97539	57.3024	57.3024	0	57.3024	19.1008	88.5	88.5	-1.55797e-05	1.55797e-05																	-99.1904	-43.1154	30.6072	100.81	-43.1154	30.6072			-99.1904
522	138	1	Case_No_II_0A-I	3.0_ub_0.01			0.01	-3	-3	-9.1979e-07	9.1979e-07	161.777	0	1.72546e-06	3.15863	0.191044	0.191044	0	0.191044	19.1044	88.4966	88.5	0.00336552	0.00336552																	-99.1904	-43.1154	30.6072	100.81	-43.1154	30.6072			-99.1904
523	139	1	Case_No_II_0A-I	3.0_ub_0.05			0.05	-3	-3	-2.36497e-06	2.36497e-06	165.897	0	1.0341e-06	3.16676	0.955062	0.955062	0	0.955062	19.1012	88.4974	88.5	0.00260182	0.00260182																	-99.1904	-43.1154	30.6072	100.81	-43.1154	30.6072			-99.1904
524	140	1	Case_No_II_0A-I	3.0_ub_0.5			0.5	-3	-3	3.37954e-06	3.37954e-06	162.234	0	1.31804e-06	3.29055	9.55038	9.55038	0	9.55038	19.1008	88.5004	88.5	-0.000422805	0.000422805																	-99.1904	-43.1154	30.6072	100.81	-43.1154	30.6072			-99.1904
525	141	1	Case_No_II_0A-I	3.0_ub_1.0			1	-3	-3	4.43762e-06	4.43762e-06	160.152	0	2.21126e-06	3.49154	19.1007	19.1007	0	19.1007	19.1007	88.5002	88.5	-0.000204184	0.000204184																	-99.1904	-43.1154	30.6072	100.81	-43.1154	30.6072			-99.1904
526	142	1	Case_No_II_0A-I	3.0_ub_2.0			2	-3	-3	1.38944e-06	1.38944e-06	168.687	0	1.58223e-06	4.0518	38.2015	38.2015	0	38.2015	19.1008	88.5	88.5	-5.50029e-06	5.50029e-06																	-99.1904	-43.1154	30.6072	100.81	-43.1154	30.6072			-99.1904
527	143	1	Case_No_II_0A-I	3.0_ub_3.0			3	-3	-3	-9.18846e-07	9.18846e-07	167.798	0	6.97563e-07	4.7585	57.3024	57.3024	0	57.3024	19.1008	88.5	88.5	1.22313e-05	1.22313e-05																	-99.1904	-43.1154	30.6072	100.81	-43.1154	30.6072			-99.1904
528	144	1	Case_No_II_0A-I	3.5_u_0.01			0.01	-3.5	-3.5	-2.68758e-07	2.68758e-07	161.677	0	7.19722e-07	3.69074	0.163735	0.163735	0	0.163735	16.3735	88.2492	88.25	0.000811633	0.000811633																	-99.1904	-43.1154	30.6072	100.81	-43.1154	30.6072			-99.1904
529	145	1	Case_No_II_0A-I	3.5_u_0.05			0.05	-3.5	-3.5	-7.80996e-08	7.80996e-08	154.811	0	7.15132e-07	3.72329	0.818642	0.818642	0	0.818642	16.3728	88.2499	88.25	7.76137e-05	7.76137e-05																	-99.1904	-43.1154	30.6072	100.81	-43.1154	30.6072			-99.1904
530	146	1	Case_No_II_0A-I	3.5_u_0.5			0.5	-3.5	-3.5	-3.74517e-07	3.74517e-07	161.25	0	7.13936e-07	4.09853	8.18639	8.18639	0	8.18639	16.3728	88.25	88.25	2.23691e-05	2.23691e-05																	-99.1904	-43.1154	30.6072	100.81	-43.1154	30.6072			-99.1904
531	147	1	Case_No_II_0A-I	3.5_u_1.0			1	-3.5	-3.5	-2.89957e-07	2.89957e-07	157.531	0	7.1277e-07	4.53146	16.3728	16.3728	0	16.3728	16.3728	88.25	88.25	8.85481e-06	8.85481e-06																	-99.1904	-43.1154	30.6072	100.81	-43.1154	30.6072			-99.1904
532	148	1	Case_No_II_0A-I	3.5_u_2.0			2	-3.5	-3.5	-8.16521e-08	8.16521e-08	160.214	0	7.1293e-07	5.43199	32.7455	32.7455	0	32.7455	16.3728	88.25	88.25	1.94432e-06	1.94432e-06																	-99.1904	-43.1154	30.6072	100.81	-43.1154	30.6072			-99.1904
533	149	1	Case_No_II_0A-I	3.5_u_3.0			3	-3.5	-3.5	-1.67584e-07	1.67584e-07	153.906	0	7.16879e-07	6.3623	49.1183	49.1183	0	49.1183	16.3728	88.25	88.25	1.84574e-06	1.84574e-06																	-99.1904	-43.1154	30.6072	100.81	-43.1154	30.6072			-99.1904
534	150	1	Case_No_II_0A-I	3.5_uf_0.01			0.01	-3.5	-3.5	1.04728e-06	1.04728e-06	159.554	0	8.55617e-07	3.69212	0.163712	0.163712	0	0.163712	16.3712	88.2488	88.25	0.00124127	0.00124127																	-99.1904	-43.1154	30.6072	100.81	-43.1154	30.6072			-99.1904
535	151	1	Case_No_II_0A-I	3.5_uf_0.05			0.05	-3.5	-3.5	1.6253e-06	1.6253e-06	152.241	0	9.42891e-07	3.73008	0.818614	0.818614	0	0.818614	16.3723	88.2497	88.25	0.000346248	0.000346248																	-99.1904	-43.1154	30.6072	100.81	-43.1154	30.6072			-99.1904
536	152	1	Case_No_II_0A-I	3.5_uf_0.5			0.5	-3.5	-3.5	-4.65766e-07	4.65766e-07	159.01	0	7.53489e-07	4.15985	8.1864	8.1864	0	8.1864	16.3728	88.25	88.25	7.04764e-07	7.04764e-07																	-99.1904	-43.1154	30.6072	100.81	-43.1154	30.6072			-99.1904
537	153	1	Case_No_II_0A-I	3.5_uf_1.0			1	-3.5	-3.5	-1.50532e-06	1.50532e-06	154.097	0	9.28789e-07	4.64186	16.3728	16.3728	0	16.3728	16.3728	88.25	88.25	-2.07775e-05	2.07775e-05																	-99.1904	-43.1154	30.6072	100.81	-43.1154	30.6072			-99.1904
538	154	1	Case_No_II_0A-I	3.5_uf_2.0			2	-3.5	-3.5	4.2045e-07	4.2045e-07	161.788	0	7.61858e-07	5.61534	32.7455	32.7455	0	32.7455	16.3728	88.25	88.25	-2.09557e-06	2.09557e-06																	-99.1904	-43.1154	30.6072	100.81	-43.1154	30.6072			-99.1904
539	155	1	Case_No_II_0A-I	3.5_uf_3.0			3	-3.5	-3.5	-6.32493e-07	6.32493e-07	153.68	0	8.26787e-07	6.59676	49.1183	49.1183	0	49.1183	16.3728	88.25	88.25	-3.32905e-06	3.32905e-06																	-99.1904	-43.1154	30.6072	100.81	-43.1154	30.6072			-99.1904
540	156	1	Case_No_II_0A-I	3.5_f_0.01			0.01	-3.5	-3.5	-2.60186e-07	2.60186e-07	158.646	0	7.14296e-07	3.68794	0.163733	0.163733	0	0.163733	16.3733	88.2519	88.25	-0.00190105	0.00190105																	-99.1904	-43.1154	30.6072	100.81	-43.1154	30.6072			-99.1904
541	157	1	Case_No_II_0A-I	3.5_f_0.05			0.05	-3.5	-3.5	1.54706e-06	1.54706e-06	152.55	0	9.21024e-07	3.70939	0.818623	0.818623	0	0.818623	16.3725	88.2486	88.25	0.00141256	0.00141256																	-99.1904	-43.1154	30.6072	100.81	-43.1154	30.6072			-99.1904
542	158	1	Case_No_II_0A-I	3.5_f_0.5			0.5	-3.5	-3.5	-2.88194e-07	2.88194e-07	158.557	0	7.15784e-07	3.97049	8.18639	8.18639	0	8.18639	16.3728	88.25	88.25	-4.29484e-05	4.29484e-05																	-99.1904	-43.1154	30.6072	100.81	-43.1154	30.6072			-99.1904
543	159	1	Case_No_II_0A-I	3.5_f_1.0			1	-3.5	-3.5	-2.26833e-08	2.26833e-08	158.278	0	7.16392e-07	4.29743	16.3728	16.3728	0	16.3728	16.3728	88.25	88.25	-7.66189e-06	7.66189e-06																	-99.1904	-43.1154	30.6072	100.81	-43.1154	30.6072			-99.1904
544	160	1	Case_No_II_0A-I	3.5_f_2.0			2	-3.5	-3.5	5.32916e-08	5.32916e-08	159.269	0	7.26303e-07	5.03726	32.7455	32.7455	0	32.7455	16.3728	88.25	88.25	-1.35441e-06	1.35441e-06																	-99.1904	-43.1154	30.6072	100.81	-43.1154	30.6072			-99.1904
545	161	1	Case_No_II_0A-I	3.5_f_3.0			3	-3.5	-3.5	1.7418e-08	1.7418e-08	155.079	0	7.34562e-07	5.85492	49.1183	49.1183	0	49.1183	16.3728	88.25	88.25	-1.8858e-06	1.8858e-06																	-99.1904	-43.1154	30.6072	100.81	-43.1154	30.6072			-99.1904
546	162	1	Case_No_II_0A-I	3.5_df_0.01			0.01	-3.5	-3.5	1.12764e-06	1.12764e-06	157.349	0	8.60571e-07	3.68066	0.163731	0.163731	0	0.163731	16.3731	88.2443	88.25	0.0057183	0.0057183																	-99.1904	-43.1154	30.6072	100.81	-43.1154	30.6072			-99.1904
547	163	1	Case_No_II_0A-I	3.5_df_0.05			0.05	-3.5	-3.5	1.85261e-06	1.85261e-06	157.449	0	9.75491e-07	3.67304	0.818645	0.818645	0	0.818645	16.3729	88.2479	88.25	0.00207735	0.00207735																	-99.1904	-43.1154	30.6072	100.81	-43.1154	30.6072			-99.1904
548	164	1	Case_No_II_0A-I	3.5_df_0.5			0.5	-3.5	-3.5	-3.90709e-07	3.90709e-07	158.471	0	7.53172e-07	3.6168	8.18638	8.18638	0	8.18638	16.3728	88.2501	88.25	-7.55961e-05	7.55961e-05																	-99.1904	-43.1154	30.6072	100.81	-43.1154	30.6072			-99.1904
549	165	1	Case_No_II_0A-I	3.5_df_1.0			1	-3.5	-3.5	-1.10247e-06	1.10247e-06	157.657	0	8.91155e-07	3.61949	16.3728	16.3728	0	16.3728	16.3728	88.2501	88.25	-7.56665e-05	7.56665e-05																	-99.1904	-43.1154	30.6072	100.81	-43.1154	30.6072			-99.1904
550	166	1	Case_No_II_0A-I	3.5_df_2.0			2	-3.5	-3.5	2.1192e-07	2.1192e-07	159.754	0	7.53923e-07	3.82617	32.7455	32.7455	0	32.7455	16.3728	88.25	88.25	8.42501e-06	8.42501e-06																	-99.1904	-43.1154	30.6072	100.81	-43.1154	30.6072			-99.1904
551	167	1	Case_No_II_0A-I	3.5_df_3.0			3	-3.5	-3.5	-1.80055e-07	1.80055e-07	158.815	0	8.06078e-07	4.26363	49.1183	49.1183	0	49.1183	16.3728	88.25	88.25	-7.06583e-06	7.06583e-06																	-99.1904	-43.1154	30.6072	100.81	-43.1154	30.6072			-99.1904
552	168	1	Case_No_II_0A-I	3.5_d_0.01			0.01	-3.5	-3.5	3.22386e-09	3.22386e-09	161.562	0	7.15608e-07	3.67453	0.163727	0.163727	0	0.163727	16.3727	88.2499	88.25	5.80094e-05	5.80094e-05																	-99.1904	-43.1154	30.6072	100.81	-43.1154	30.6072			-99.1904
553	169	1	Case_No_II_0A-I	3.5_d_0.05			0.05	-3.5	-3.5	1.1621e-07	1.1621e-07	157.215	0	7.15315e-07	3.6422	0.818639	0.818639	0	0.818639	16.3728	88.25	88.25	3.0695e-05	3.0695e-05																	-99.1904	-43.1154	30.6072	100.81	-43.1154	30.6072			-99.1904
554	170	1	Case_No_II_0A-I	3.5_d_0.5			0.5	-3.5	-3.5	3.12311e-08	3.12311e-08	161.821	0	7.09813e-07	3.29022	8.18638	8.18638	0	8.18638	16.3728	88.25	88.25	-2.15957e-06	2.15957e-06																	-99.1904	-43.1154	30.6072	100.81	-43.1154	30.6072			-99.1904
555	171	1	Case_No_II_0A-I	3.5_d_1.0			1	-3.5	-3.5	-1.71869e-07	1.71869e-07	154.169	0	7.1392e-07	2.93077	16.3728	16.3728	0	16.3728	16.3728	88.25	88.25	-5.64757e-06	5.64757e-06																	-99.1904	-43.1154	30.6072	100.81	-43.1154	30.6072			-99.1904
556	172	1	Case_No_II_0A-I	3.5_d_2.0			2	-3.5	-3.5	-1.31924e-07	1.31924e-07	158.93	0	7.20612e-07	2.37002	32.7455	32.7455	0	32.7455	16.3728	88.25	88.25	-2.32905e-06	2.32905e-06																	-99.1904	-43.1154	30.6072	100.81	-43.1154	30.6072			-99.1904
557	173	1	Case_No_II_0A-I	3.5_d_3.0			3	-3.5	-3.5	5.32959e-08	5.32959e-08	154.616	0	7.28376e-07	2.15514	49.1183	49.1183	0	49.1183	16.3728	88.25	88.25	2.72443e-07	2.72443e-07																	-99.1904	-43.1154	30.6072	100.81	-43.1154	30.6072			-99.1904
558	174	1	Case_No_II_0A-I	3.5_db_0.01			0.01	-3.5	-3.5	-1.29525e-06	1.29525e-06	160.387	0	8.80885e-07	3.67315	0.163705	0.163705	0	0.163705	16.3705	88.2477	88.25	0.00233155	0.00233155																	-99.1904	-43.1154	30.6072	100.81	-43.1154	30.6072			-99.1904
559	175	1	Case_No_II_0A-I	3.5_db_0.05			0.05	-3.5	-3.5	-1.6084e-06	1.6084e-06	152.349	0	9.39114e-07	3.63525	0.818612	0.818612	0	0.818612	16.3722	88.2496	88.25	0.000447234	0.000447234																	-99.1904	-43.1154	30.6072	100.81	-43.1154	30.6072			-99.1904
560	176	1	Case_No_II_0A-I	3.5_db_0.5			0.5	-3.5	-3.5	5.11351e-07	5.11351e-07	158.669	0	7.58008e-07	3.21235	8.18639	8.18639	0	8.18639	16.3728	88.25	88.25	9.51372e-06	9.51372e-06																	-99.1904	-43.1154	30.6072	100.81	-43.1154	30.6072			-99.1904
561	177	1	Case_No_II_0A-I	3.5_db_1.0			1	-3.5	-3.5	2.04377e-06	2.04377e-06	154.083	0	9.87729e-07	2.75257	16.3728	16.3728	0	16.3728	16.3728	88.25	88.25	-2.03478e-05	2.03478e-05																	-99.1904	-43.1154	30.6072	100.81	-43.1154	30.6072			-99.1904
562	178	1	Case_No_II_0A-I	3.5_db_2.0			2	-3.5	-3.5	-8.37632e-07	8.37632e-07	160.989	0	7.80568e-07	1.89512	32.7455	32.7455	0	32.7455	16.3728	88.25	88.25	1.64893e-06	1.64893e-06																	-99.1904	-43.1154	30.6072	100.81	-43.1154	30.6072			-99.1904
563	179	1	Case_No_II_0A-I	3.5_db_3.0			3	-3.5	-3.5	-4.16466e-07	4.16466e-07	154.971	0	8.08368e-07	1.26741	49.1183	49.1183	0	49.1183	16.3728	88.25	88.25	4.7637e-06	4.7637e-06																	-99.1904	-43.1154	30.6072	100.81	-43.1154	30.6072			-99.1904
564	180	1	Case_No_II_0A-I	3.5_b_0.01			0.01	-3.5	-3.5	1.53326e-07	1.53326e-07	158.018	0	7.12303e-07	3.67734	0.163732	0.163732	0	0.163732	16.3732	88.2502	88.25	-0.000209954	0.000209954																	-99.1904	-43.1154	30.6072	100.81	-43.1154	30.6072			-99.1904
565	181	1	Case_No_II_0A-I	3.5_b_0.05			0.05	-3.5	-3.5	-1.77659e-06	1.77659e-06	153.731	0	9.54891e-07	3.65636	0.818622	0.818622	0	0.818622	16.3724	88.2481	88.25	0.00188804	0.00188804																	-99.1904	-43.1154	30.6072	100.81	-43.1154	30.6072			-99.1904
566	182	1	Case_No_II_0A-I	3.5_b_0.5			0.5	-3.5	-3.5	1.14597e-07	1.14597e-07	161.719	0	7.10684e-07	3.44365	8.18638	8.18638	0	8.18638	16.3728	88.25	88.25	2.70937e-07	2.70937e-07																	-99.1904	-43.1154	30.6072	100.81	-43.1154	30.6072			-99.1904
567	183	1	Case_No_II_0A-I	3.5_b_1.0			1	-3.5	-3.5	-4.83228e-08	4.83228e-08	164.336	0	7.14182e-07	3.2643	16.3728	16.3728	0	16.3728	16.3728	88.25	88.25	8.29477e-06	8.29477e-06																	-99.1904	-43.1154	30.6072	100.81	-43.1154	30.6072			-99.1904
568	184	1	Case_No_II_0A-I	3.5_b_2.0			2	-3.5	-3.5	2.68751e-07	2.68751e-07	160.677	0	7.27331e-07	3.12243	32.7455	32.7455	0	32.7455	16.3728	88.25	88.25	-2.93055e-06	2.93055e-06																	-99.1904	-43.1154	30.6072	100.81	-43.1154	30.6072			-99.1904
569	185	1	Case_No_II_0A-I	3.5_b_3.0			3	-3.5	-3.5	4.41332e-08	4.41332e-08	155.968	0	7.31289e-07	3.29294	49.1183	49.1183	0	49.1183	16.3728	88.25	88.25	1.19266e-06	1.19266e-06																	-99.1904	-43.1154	30.6072	100.81	-43.1154	30.6072			-99.1904
570	186	1	Case_No_II_0A-I	3.5_ub_0.01			0.01	-3.5	-3.5	-1.38417e-06	1.38417e-06	162.449	0	8.89739e-07	3.68463	0.163734	0.163734	0	0.163734	16.3734	88.2419	88.25	0.00809285	0.00809285																	-99.1904	-43.1154	30.6072	100.81	-43.1154	30.6072			-99.1904
571	187	1	Case_No_II_0A-I	3.5_ub_0.05			0.05	-3.5	-3.5	-1.86586e-06	1.86586e-06	158.026	0	9.78415e-07	3.69287	0.818648	0.818648	0	0.818648	16.373	88.2477	88.25	0.00228508	0.00228508																	-99.1904	-43.1154	30.6072	100.81	-43.1154	30.6072			-99.1904
572	188	1	Case_No_II_0A-I	3.5_ub_0.5			0.5	-3.5	-3.5	5.15386e-07	5.15386e-07	159.39	0	7.56104e-07	3.81344	8.18638	8.18638	0	8.18638	16.3728	88.2501	88.25	-6.66364e-05	6.66364e-05																	-99.1904	-43.1154	30.6072	100.81	-43.1154	30.6072			-99.1904
573	189	1	Case_No_II_0A-I	3.5_ub_1.0			1	-3.5	-3.5	2.46548e-06	2.46548e-06	159.152	0	1.05765e-06	4.00285	16.3727	16.3727	0	16.3727	16.3727	88.2501	88.25	-0.000133365	0.000133365																	-99.1904	-43.1154	30.6072	100.81	-43.1154	30.6072			-99.1904
574	190	1	Case_No_II_0A-I	3.5_ub_2.0			2	-3.5	-3.5	-5.83957e-07	5.83957e-07	163.585	0	7.65425e-07	4.52592	32.7455	32.7455	0	32.7455	16.3728	88.25	88.25	2.28468e-05	2.28468e-05																	-99.1904	-43.1154	30.6072	100.81	-43.1154	30.6072			-99.1904
575	191	1	Case_No_II_0A-I	3.5_ub_3.0			3	-3.5	-3.5	1.5023e-08	1.5023e-08	158.011	0	7.99767e-07	5.19086	49.1183	49.1183	0	49.1183	16.3728	88.25	88.25	-1.2157e-06	1.2157e-06																	-99.1904	-43.1154	30.6072	100.81	-43.1154	30.6072			-99.1904
576	0	1	Case_No_II_0A-I	4.0_u_0.01			0.01	-4	-4	-6.48781e-08	6.48781e-08	137.045	0	4.84881e-07	4.21666	0.143272	0.143272	0	0.143272	14.3272	87.9995	88	0.000495806	0.000495806																	-99.1904	-43.1154	30.6072	100.81	-43.1154	30.6072			-99.1904
577	1	1	Case_No_II_0A-I	4.0_u_0.05			0.05	-4	-4	-2.85179e-07	2.85179e-07	142.892	0	4.88979e-07	4.24928	0.716348	0.716348	0	0.716348	14.327	87.9998	88	0.00023419	0.00023419																	-99.1904	-43.1154	30.6072	100.81	-43.1154	30.6072			-99.1904
578	2	1	Case_No_II_0A-I	4.0_u_0.5			0.5	-4	-4	-6.83892e-08	6.83892e-08	143.984	0	4.62224e-07	4.62428	7.16343	7.16343	0	7.16343	14.3269	88	88	9.35481e-06	9.35481e-06																	-99.1904	-43.1154	30.6072	100.81	-43.1154	30.6072			-99.1904
579	3	1	Case_No_II_0A-I	4.0_u_1.0			1	-4	-4	-1.99936e-07	1.99936e-07	144.623	0	4.67288e-07	5.05532	14.3269	14.3269	0	14.3269	14.3269	88	88	8.29938e-06	8.29938e-06																	-99.1904	-43.1154	30.6072	100.81	-43.1154	30.6072			-99.1904
580	4	1	Case_No_II_0A-I	4.0_u_2.0			2	-4	-4	-1.05923e-07	1.05923e-07	144.911	0	4.68988e-07	5.94987	28.6537	28.6537	0	28.6537	14.3269	88	88	3.14433e-06	3.14433e-06																	-99.1904	-43.1154	30.6072	100.81	-43.1154	30.6072			-99.1904
581	5	1	Case_No_II_0A-I	4.0_u_3.0			3	-4	-4	-2.57202e-07	2.57202e-07	142.508	0	4.77907e-07	6.87355	42.9806	42.9806	0	42.9806	14.3269	88	88	3.41759e-06	3.41759e-06																	-99.1904	-43.1154	30.6072	100.81	-43.1154	30.6072			-99.1904
582	6	1	Case_No_II_0A-I	4.0_uf_0.01			0.01	-4	-4	1.18555e-06	1.18555e-06	141.282	0	6.86078e-07	4.218	0.143253	0.143253	0	0.143253	14.3253	87.9983	88	0.00165727	0.00165727																	-99.1904	-43.1154	30.6072	100.81	-43.1154	30.6072			-99.1904
583	7	1	Case_No_II_0A-I	4.0_uf_0.05			0.05	-4	-4	1.51548e-06	1.51548e-06	142.477	0	7.49451e-07	4.25593	0.716323	0.716323	0	0.716323	14.3265	87.9997	88	0.000315372	0.000315372																	-99.1904	-43.1154	30.6072	100.81	-43.1154	30.6072			-99.1904
584	8	1	Case_No_II_0A-I	4.0_uf_0.5			0.5	-4	-4	-5.48486e-07	5.48486e-07	139.064	0	5.65952e-07	4.68501	7.16344	7.16344	0	7.16344	14.3269	88	88	-2.51257e-06	2.51257e-06																	-99.1904	-43.1154	30.6072	100.81	-43.1154	30.6072			-99.1904
585	9	1	Case_No_II_0A-I	4.0_uf_1.0			1	-4	-4	-1.85742e-06	1.85742e-06	142.072	0	8.20873e-07	5.16594	14.3269	14.3269	0	14.3269	14.3269	88	88	-2.60069e-05	2.60069e-05																	-99.1904	-43.1154	30.6072	100.81	-43.1154	30.6072			-99.1904
586	10	1	Case_No_II_0A-I	4.0_uf_2.0			2	-4	-4	1.98579e-07	1.98579e-07	139.79	0	5.23835e-07	6.13695	28.6537	28.6537	0	28.6537	14.3269	88	88	-4.33346e-06	4.33346e-06																	-99.1904	-43.1154	30.6072	100.81	-43.1154	30.6072			-99.1904
587	11	1	Case_No_II_0A-I	4.0_uf_3.0			3	-4	-4	-7.48648e-07	7.48648e-07	141.942	0	6.49787e-07	7.116	42.9806	42.9806	0	42.9806	14.3269	88	88	-3.55921e-06	3.55921e-06																	-99.1904	-43.1154	30.6072	100.81	-43.1154	30.6072			-99.1904
588	12	1	Case_No_II_0A-I	4.0_f_0.01			0.01	-4	-4	-3.02284e-07	3.02284e-07	140.54	0	4.85612e-07	4.2138	0.143274	0.143274	0	0.143274	14.3274	88.0021	88	-0.00208009	0.00208009																	-99.1904	-43.1154	30.6072	100.81	-43.1154	30.6072			-99.1904
589	13	1	Case_No_II_0A-I	4.0_f_0.05			0.05	-4	-4	1.63942e-06	1.63942e-06	142.483	0	7.51558e-07	4.23507	0.71633	0.71633	0	0.71633	14.3266	87.9985	88	0.00151845	0.00151845																	-99.1904	-43.1154	30.6072	100.81	-43.1154	30.6072			-99.1904
590	14	1	Case_No_II_0A-I	4.0_f_0.5			0.5	-4	-4	-2.24813e-08	2.24813e-08	139.855	0	4.66847e-07	4.49207	7.16343	7.16343	0	7.16343	14.3269	88	88	-1.37874e-05	1.37874e-05																	-99.1904	-43.1154	30.6072	100.81	-43.1154	30.6072			-99.1904
591	15	1	Case_No_II_0A-I	4.0_f_1.0			1	-4	-4	-2.58664e-07	2.58664e-07	143.022	0	4.7926e-07	4.811	14.3269	14.3269	0	14.3269	14.3269	88	88	-1.94773e-05	1.94773e-05																	-99.1904	-43.1154	30.6072	100.81	-43.1154	30.6072			-99.1904
592	16	1	Case_No_II_0A-I	4.0_f_2.0			2	-4	-4	-2.71556e-08	2.71556e-08	140.201	0	5.02444e-07	5.5299	28.6537	28.6537	0	28.6537	14.3269	88	88	-3.94603e-06	3.94603e-06																	-99.1904	-43.1154	30.6072	100.81	-43.1154	30.6072			-99.1904
593	17	1	Case_No_II_0A-I	4.0_f_3.0			3	-4	-4	-7.56094e-08	7.56094e-08	140.225	0	5.39082e-07	6.32565	42.9806	42.9806	0	42.9806	14.3269	88	88	-3.3968e-06	3.3968e-06																	-99.1904	-43.1154	30.6072	100.81	-43.1154	30.6072			-99.1904
594	18	1	Case_No_II_0A-I	4.0_df_0.01			0.01	-4	-4	1.22648e-06	1.22648e-06	139.426	0	6.85413e-07	4.20651	0.143272	0.143272	0	0.143272	14.3272	87.9939	88	0.00609469	0.00609469																	-99.1904	-43.1154	30.6072	100.81	-43.1154	30.6072			-99.1904
595	19	1	Case_No_II_0A-I	4.0_df_0.05			0.05	-4	-4	1.47182e-06	1.47182e-06	140.175	0	7.34101e-07	4.19868	0.716347	0.716347	0	0.716347	14.3269	87.9984	88	0.00164692	0.00164692																	-99.1904	-43.1154	30.6072	100.81	-43.1154	30.6072			-99.1904
596	20	1	Case_No_II_0A-I	4.0_df_0.5			0.5	-4	-4	-5.53533e-07	5.53533e-07	140.987	0	5.61206e-07	4.13635	7.16343	7.16343	0	7.16343	14.3269	88.0001	88	-9.65901e-05	9.65901e-05																	-99.1904	-43.1154	30.6072	100.81	-43.1154	30.6072			-99.1904
597	21	1	Case_No_II_0A-I	4.0_df_1.0			1	-4	-4	-1.4827e-06	1.4827e-06	143.701	0	7.78849e-07	4.12397	14.3269	14.3269	0	14.3269	14.3269	88.0001	88	-9.90814e-05	9.90814e-05																	-99.1904	-43.1154	30.6072	100.81	-43.1154	30.6072			-99.1904
598	22	1	Case_No_II_0A-I	4.0_df_2.0			2	-4	-4	4.64631e-08	4.64631e-08	140.019	0	5.27924e-07	4.27815	28.6537	28.6537	0	28.6537	14.3269	88	88	1.57022e-06	1.57022e-06																	-99.1904	-43.1154	30.6072	100.81	-43.1154	30.6072			-99.1904
599	23	1	Case_No_II_0A-I	4.0_df_3.0			3	-4	-4	-3.59612e-07	3.59612e-07	139.914	0	6.246e-07	4.64737	42.9806	42.9806	0	42.9806	14.3269	88	88	-1.20613e-05	1.20613e-05																	-99.1904	-43.1154	30.6072	100.81	-43.1154	30.6072			-99.1904
600	24	1	Case_No_II_0A-I	4.0_d_0.01			0.01	-4	-4	-1.1155e-07	1.1155e-07	138.78	0	4.6907e-07	4.20039	0.143267	0.143267	0	0.143267	14.3267	88.0004	88	-0.00043451	0.00043451																	-99.1904	-43.1154	30.6072	100.81	-43.1154	30.6072			-99.1904
601	25	1	Case_No_II_0A-I	4.0_d_0.05			0.05	-4	-4	-1.8727e-07	1.8727e-07	141.596	0	4.64824e-07	4.16796	0.71634	0.71634	0	0.71634	14.3268	88.0002	88	-0.000169056	0.000169056																	-99.1904	-43.1154	30.6072	100.81	-43.1154	30.6072			-99.1904
602	26	1	Case_No_II_0A-I	4.0_d_0.5			0.5	-4	-4	-1.20991e-07	1.20991e-07	137.594	0	4.61807e-07	3.81304	7.16342	7.16342	0	7.16342	14.3268	88	88	-1.36947e-05	1.36947e-05																	-99.1904	-43.1154	30.6072	100.81	-43.1154	30.6072			-99.1904
603	27	1	Case_No_II_0A-I	4.0_d_1.0			1	-4	-4	-3.10917e-07	3.10917e-07	143.73	0	4.71822e-07	3.44485	14.3268	14.3268	0	14.3268	14.3268	88	88	-1.1676e-05	1.1676e-05																	-99.1904	-43.1154	30.6072	100.81	-43.1154	30.6072			-99.1904
604	28	1	Case_No_II_0A-I	4.0_d_2.0			2	-4	-4	-1.98845e-07	1.98845e-07	139.408	0	4.67966e-07	2.83237	28.6537	28.6537	0	28.6537	14.3269	88	88	-5.04471e-06	5.04471e-06																	-99.1904	-43.1154	30.6072	100.81	-43.1154	30.6072			-99.1904
605	29	1	Case_No_II_0A-I	4.0_d_3.0			3	-4	-4	-1.9665e-07	1.9665e-07	139.743	0	4.71375e-07	2.48549	42.9806	42.9806	0	42.9806	14.3269	88	88	-3.68481e-06	3.68481e-06																	-99.1904	-43.1154	30.6072	100.81	-43.1154	30.6072			-99.1904
606	30	1	Case_No_II_0A-I	4.0_db_0.01			0.01	-4	-4	-1.51889e-06	1.51889e-06	139.56	0	7.24073e-07	4.19905	0.143246	0.143246	0	0.143246	14.3246	87.9974	88	0.00260493	0.00260493																	-99.1904	-43.1154	30.6072	100.81	-43.1154	30.6072			-99.1904
607	31	1	Case_No_II_0A-I	4.0_db_0.05			0.05	-4	-4	-1.66278e-06	1.66278e-06	142.072	0	7.85756e-07	4.16117	0.716319	0.716319	0	0.716319	14.3264	87.9996	88	0.000428724	0.000428724																	-99.1904	-43.1154	30.6072	100.81	-43.1154	30.6072			-99.1904
608	32	1	Case_No_II_0A-I	4.0_db_0.5			0.5	-4	-4	4.35293e-07	4.35293e-07	140.763	0	4.906e-07	3.73818	7.16343	7.16343	0	7.16343	14.3269	88	88	1.17629e-05	1.17629e-05																	-99.1904	-43.1154	30.6072	100.81	-43.1154	30.6072			-99.1904
609	33	1	Case_No_II_0A-I	4.0_db_1.0			1	-4	-4	1.76489e-06	1.76489e-06	142.551	0	7.69173e-07	3.27664	14.3269	14.3269	0	14.3269	14.3269	88	88	-1.89356e-05	1.89356e-05																	-99.1904	-43.1154	30.6072	100.81	-43.1154	30.6072			-99.1904
610	34	1	Case_No_II_0A-I	4.0_db_2.0			2	-4	-4	-1.24693e-06	1.24693e-06	139.853	0	6.53054e-07	2.40023	28.6537	28.6537	0	28.6537	14.3268	88	88	6.27999e-06	6.27999e-06																	-99.1904	-43.1154	30.6072	100.81	-43.1154	30.6072			-99.1904
611	35	1	Case_No_II_0A-I	4.0_db_3.0			3	-4	-4	-1.69844e-07	1.69844e-07	139.72	0	5.95749e-07	1.66907	42.9806	42.9806	0	42.9806	14.3269	88	88	3.8295e-06	3.8295e-06																	-99.1904	-43.1154	30.6072	100.81	-43.1154	30.6072			-99.1904
612	36	1	Case_No_II_0A-I	4.0_b_0.01			0.01	-4	-4	-1.27409e-07	1.27409e-07	141.552	0	4.58626e-07	4.20326	0.14327	0.14327	0	0.14327	14.327	87.9988	88	0.00122411	0.00122411																	-99.1904	-43.1154	30.6072	100.81	-43.1154	30.6072			-99.1904
613	37	1	Case_No_II_0A-I	4.0_b_0.05			0.05	-4	-4	-1.82338e-06	1.82338e-06	140.329	0	8.1145e-07	4.1824	0.716328	0.716328	0	0.716328	14.3266	87.9981	88	0.0019352	0.0019352																	-99.1904	-43.1154	30.6072	100.81	-43.1154	30.6072			-99.1904
614	38	1	Case_No_II_0A-I	4.0_b_0.5			0.5	-4	-4	-3.69467e-07	3.69467e-07	139.638	0	4.71722e-07	3.96795	7.16342	7.16342	0	7.16342	14.3268	88	88	4.69653e-05	4.69653e-05																	-99.1904	-43.1154	30.6072	100.81	-43.1154	30.6072			-99.1904
615	39	1	Case_No_II_0A-I	4.0_b_1.0			1	-4	-4	-1.23319e-07	1.23319e-07	141.159	0	4.6146e-07	3.77857	14.3269	14.3269	0	14.3269	14.3269	88	88	1.06523e-05	1.06523e-05																	-99.1904	-43.1154	30.6072	100.81	-43.1154	30.6072			-99.1904
616	40	1	Case_No_II_0A-I	4.0_b_2.0			2	-4	-4	-3.59812e-07	3.59812e-07	139.245	0	4.71471e-07	3.58378	28.6537	28.6537	0	28.6537	14.3269	88	88	1.02022e-05	1.02022e-05																	-99.1904	-43.1154	30.6072	100.81	-43.1154	30.6072			-99.1904
617	41	1	Case_No_II_0A-I	4.0_b_3.0			3	-4	-4	6.48589e-08	6.48589e-08	142.432	0	4.69899e-07	3.66188	42.9806	42.9806	0	42.9806	14.3269	88	88	3.50887e-07	3.50887e-07																	-99.1904	-43.1154	30.6072	100.81	-43.1154	30.6072			-99.1904
618	42	1	Case_No_II_0A-I	4.0_ub_0.01			0.01	-4	-4	-1.58005e-06	1.58005e-06	138.993	0	7.38955e-07	4.21056	0.143275	0.143275	0	0.143275	14.3275	87.9908	88	0.00924053	0.00924053																	-99.1904	-43.1154	30.6072	100.81	-43.1154	30.6072			-99.1904
619	43	1	Case_No_II_0A-I	4.0_ub_0.05			0.05	-4	-4	-2.17173e-06	2.17173e-06	140.068	0	8.83827e-07	4.21893	0.716352	0.716352	0	0.716352	14.327	87.9974	88	0.00264855	0.00264855																	-99.1904	-43.1154	30.6072	100.81	-43.1154	30.6072			-99.1904
620	44	1	Case_No_II_0A-I	4.0_ub_0.5			0.5	-4	-4	7.41289e-08	7.41289e-08	138.881	0	4.81159e-07	4.3375	7.16343	7.16343	0	7.16343	14.3269	88	88	-1.78262e-05	1.78262e-05																	-99.1904	-43.1154	30.6072	100.81	-43.1154	30.6072			-99.1904
621	45	1	Case_No_II_0A-I	4.0_ub_1.0			1	-4	-4	2.11385e-06	2.11385e-06	150.189	0	8.2164e-07	4.51843	14.3268	14.3268	0	14.3268	14.3268	88.0001	88	-0.000115149	0.000115149																	-99.1904	-43.1154	30.6072	100.81	-43.1154	30.6072			-99.1904
622	46	1	Case_No_II_0A-I	4.0_ub_2.0			2	-4	-4	-1.04606e-06	1.04606e-06	139.64	0	6.04762e-07	5.01206	28.6537	28.6537	0	28.6537	14.3269	88	88	3.58879e-05	3.58879e-05																	-99.1904	-43.1154	30.6072	100.81	-43.1154	30.6072			-99.1904
623	47	1	Case_No_II_0A-I	4.0_ub_3.0			3	-4	-4	2.33072e-08	2.33072e-08	141.893	0	5.79937e-07	5.64139	42.9806	42.9806	0	42.9806	14.3269	88	88	-1.17401e-06	1.17401e-06																	-99.1904	-43.1154	30.6072	100.81	-43.1154	30.6072			-99.1904
624	48	1	Case_No_II_0A-I	4.5_u_0.01			0.01	-4.5	-4.5	-9.67687e-08	9.67687e-08	140.806	0	4.69157e-07	4.74249	0.12736	0.12736	0	0.12736	12.736	87.7485	87.75	0.00149818	0.00149818																	-99.1904	-43.1154	30.6072	100.81	-43.1154	30.6072			-99.1904
625	49	1	Case_No_II_0A-I	4.5_u_0.05			0.05	-4.5	-4.5	-8.1331e-08	8.1331e-08	143.85	0	4.68101e-07	4.77519	0.636786	0.636786	0	0.636786	12.7357	87.7497	87.75	0.000287313	0.000287313																	-99.1904	-43.1154	30.6072	100.81	-43.1154	30.6072			-99.1904
626	50	1	Case_No_II_0A-I	4.5_u_0.5			0.5	-4.5	-4.5	-1.85047e-07	1.85047e-07	145.951	0	4.5937e-07	5.15021	6.36784	6.36784	0	6.36784	12.7357	87.75	87.75	3.44162e-05	3.44162e-05																	-99.1904	-43.1154	30.6072	100.81	-43.1154	30.6072			-99.1904
627	51	1	Case_No_II_0A-I	4.5_u_1.0			1	-4.5	-4.5	-1.41415e-07	1.41415e-07	144.091	0	4.61477e-07	5.57991	12.7357	12.7357	0	12.7357	12.7357	87.75	87.75	1.57823e-05	1.57823e-05																	-99.1904	-43.1154	30.6072	100.81	-43.1154	30.6072			-99.1904
628	52	1	Case_No_II_0A-I	4.5_u_2.0			2	-4.5	-4.5	-3.46935e-08	3.46935e-08	141.007	0	4.64394e-07	6.46969	25.4713	25.4713	0	25.4713	12.7357	87.75	87.75	6.40416e-06	6.40416e-06																	-99.1904	-43.1154	30.6072	100.81	-43.1154	30.6072			-99.1904
629	53	1	Case_No_II_0A-I	4.5_u_3.0			3	-4.5	-4.5	-2.56224e-07	2.56224e-07	144.221	0	4.74307e-07	7.38772	38.207	38.207	0	38.207	12.7357	87.75	87.75	6.6621e-06	6.6621e-06																	-99.1904	-43.1154	30.6072	100.81	-43.1154	30.6072			-99.1904
630	54	1	Case_No_II_0A-I	4.5_uf_0.01			0.01	-4.5	-4.5	1.30291e-06	1.30291e-06	140.329	0	6.92655e-07	4.7438	0.127343	0.127343	0	0.127343	12.7343	87.7474	87.75	0.00259677	0.00259677																	-99.1904	-43.1154	30.6072	100.81	-43.1154	30.6072			-99.1904
631	55	1	Case_No_II_0A-I	4.5_uf_0.05			0.05	-4.5	-4.5	1.66532e-06	1.66532e-06	143.867	0	7.63743e-07	4.78169	0.636765	0.636765	0	0.636765	12.7353	87.7495	87.75	0.000523358	0.000523358																	-99.1904	-43.1154	30.6072	100.81	-43.1154	30.6072			-99.1904
632	56	1	Case_No_II_0A-I	4.5_uf_0.5			0.5	-4.5	-4.5	-6.5632e-07	6.5632e-07	140.799	0	5.62179e-07	5.21013	6.36785	6.36785	0	6.36785	12.7357	87.75	87.75	1.65928e-05	1.65928e-05																	-99.1904	-43.1154	30.6072	100.81	-43.1154	30.6072			-99.1904
633	57	1	Case_No_II_0A-I	4.5_uf_1.0			1	-4.5	-4.5	-1.88416e-06	1.88416e-06	141.702	0	8.20705e-07	5.69009	12.7357	12.7357	0	12.7357	12.7357	87.75	87.75	-1.68926e-05	1.68926e-05																	-99.1904	-43.1154	30.6072	100.81	-43.1154	30.6072			-99.1904
634	58	1	Case_No_II_0A-I	4.5_uf_2.0			2	-4.5	-4.5	1.66039e-07	1.66039e-07	141.91	0	5.18052e-07	6.65886	25.4713	25.4713	0	25.4713	12.7357	87.75	87.75	-1.84104e-07	1.84104e-07																	-99.1904	-43.1154	30.6072	100.81	-43.1154	30.6072			-99.1904
635	59	1	Case_No_II_0A-I	4.5_uf_3.0			3	-4.5	-4.5	-6.19942e-07	6.19942e-07	146.386	0	6.37627e-07	7.63568	38.207	38.207	0	38.207	12.7357	87.75	87.75	2.93094e-08	2.93094e-08																	-99.1904	-43.1154	30.6072	100.81	-43.1154	30.6072			-99.1904
636	60	1	Case_No_II_0A-I	4.5_f_0.01			0.01	-4.5	-4.5	-2.30845e-07	2.30845e-07	140.339	0	4.77841e-07	4.73957	0.127363	0.127363	0	0.127363	12.7363	87.7515	87.75	-0.0014884	0.0014884																	-99.1904	-43.1154	30.6072	100.81	-43.1154	30.6072			-99.1904
637	61	1	Case_No_II_0A-I	4.5_f_0.05			0.05	-4.5	-4.5	1.65799e-06	1.65799e-06	145	0	7.56334e-07	4.76068	0.636774	0.636774	0	0.636774	12.7355	87.7484	87.75	0.00161026	0.00161026																	-99.1904	-43.1154	30.6072	100.81	-43.1154	30.6072			-99.1904
638	62	1	Case_No_II_0A-I	4.5_f_0.5			0.5	-4.5	-4.5	-4.01769e-08	4.01769e-08	140.253	0	4.59987e-07	5.01409	6.36784	6.36784	0	6.36784	12.7357	87.75	87.75	-8.92875e-06	8.92875e-06																	-99.1904	-43.1154	30.6072	100.81	-43.1154	30.6072			-99.1904
639	63	1	Case_No_II_0A-I	4.5_f_1.0			1	-4.5	-4.5	-1.25133e-07	1.25133e-07	147.992	0	4.72897e-07	5.32619	12.7357	12.7357	0	12.7357	12.7357	87.75	87.75	-1.01169e-05	1.01169e-05																	-99.1904	-43.1154	30.6072	100.81	-43.1154	30.6072			-99.1904
640	64	1	Case_No_II_0A-I	4.5_f_2.0			2	-4.5	-4.5	-4.95711e-09	4.95711e-09	140.388	0	4.99452e-07	6.02684	25.4713	25.4713	0	25.4713	12.7357	87.75	87.75	-1.30203e-06	1.30203e-06																	-99.1904	-43.1154	30.6072	100.81	-43.1154	30.6072			-99.1904
641	65	1	Case_No_II_0A-I	4.5_f_3.0			3	-4.5	-4.5	-1.44919e-07	1.44919e-07	143.112	0	5.51009e-07	6.80273	38.207	38.207	0	38.207	12.7357	87.75	87.75	-3.62718e-06	3.62718e-06																	-99.1904	-43.1154	30.6072	100.81	-43.1154	30.6072			-99.1904
642	66	1	Case_No_II_0A-I	4.5_df_0.01			0.01	-4.5	-4.5	1.43478e-06	1.43478e-06	142.508	0	7.17206e-07	4.73227	0.127363	0.127363	0	0.127363	12.7363	87.7432	87.75	0.00679126	0.00679126																	-99.1904	-43.1154	30.6072	100.81	-43.1154	30.6072			-99.1904
643	67	1	Case_No_II_0A-I	4.5_df_0.05			0.05	-4.5	-4.5	1.6924e-06	1.6924e-06	140.065	0	7.73745e-07	4.72425	0.636791	0.636791	0	0.636791	12.7358	87.7482	87.75	0.00179878	0.00179878																	-99.1904	-43.1154	30.6072	100.81	-43.1154	30.6072			-99.1904
644	68	1	Case_No_II_0A-I	4.5_df_0.5			0.5	-4.5	-4.5	-6.64295e-07	6.64295e-07	141.776	0	5.64165e-07	4.65678	6.36784	6.36784	0	6.36784	12.7357	87.7501	87.75	-0.000118015	0.000118015																	-99.1904	-43.1154	30.6072	100.81	-43.1154	30.6072			-99.1904
645	69	1	Case_No_II_0A-I	4.5_df_1.0			1	-4.5	-4.5	-1.42994e-06	1.42994e-06	143.171	0	7.53895e-07	4.6322	12.7357	12.7357	0	12.7357	12.7357	87.7501	87.75	-0.000100253	0.000100253																	-99.1904	-43.1154	30.6072	100.81	-43.1154	30.6072			-99.1904
646	70	1	Case_No_II_0A-I	4.5_df_2.0			2	-4.5	-4.5	2.10428e-07	2.10428e-07	143.586	0	5.16386e-07	4.74348	25.4713	25.4713	0	25.4713	12.7357	87.75	87.75	5.41934e-06	5.41934e-06																	-99.1904	-43.1154	30.6072	100.81	-43.1154	30.6072			-99.1904
647	71	1	Case_No_II_0A-I	4.5_df_3.0			3	-4.5	-4.5	-3.53946e-07	3.53946e-07	144.894	0	6.12484e-07	5.05411	38.207	38.207	0	38.207	12.7357	87.75	87.75	-1.32117e-05	1.32117e-05																	-99.1904	-43.1154	30.6072	100.81	-43.1154	30.6072			-99.1904
648	72	1	Case_No_II_0A-I	4.5_d_0.01			0.01	-4.5	-4.5	-1.2588e-07	1.2588e-07	151.426	0	4.6995e-07	4.72618	0.127356	0.127356	0	0.127356	12.7356	87.7515	87.75	-0.00151657	0.00151657																	-99.1904	-43.1154	30.6072	100.81	-43.1154	30.6072			-99.1904
649	73	1	Case_No_II_0A-I	4.5_d_0.05			0.05	-4.5	-4.5	-1.71097e-07	1.71097e-07	146.14	0	4.70182e-07	4.69364	0.636782	0.636782	0	0.636782	12.7356	87.7503	87.75	-0.000323076	0.000323076																	-99.1904	-43.1154	30.6072	100.81	-43.1154	30.6072			-99.1904
650	74	1	Case_No_II_0A-I	4.5_d_0.5			0.5	-4.5	-4.5	-6.97136e-08	6.97136e-08	149.391	0	4.5413e-07	4.33626	6.36783	6.36783	0	6.36783	12.7357	87.75	87.75	-2.82174e-05	2.82174e-05																	-99.1904	-43.1154	30.6072	100.81	-43.1154	30.6072			-99.1904
651	75	1	Case_No_II_0A-I	4.5_d_1.0			1	-4.5	-4.5	-1.56347e-07	1.56347e-07	149.191	0	4.56499e-07	3.96136	12.7357	12.7357	0	12.7357	12.7357	87.75	87.75	-1.64796e-05	1.64796e-05																	-99.1904	-43.1154	30.6072	100.81	-43.1154	30.6072			-99.1904
652	76	1	Case_No_II_0A-I	4.5_d_2.0			2	-4.5	-4.5	-1.6748e-07	1.6748e-07	150.587	0	4.54669e-07	3.31222	25.4713	25.4713	0	25.4713	12.7357	87.75	87.75	-9.16873e-06	9.16873e-06																	-99.1904	-43.1154	30.6072	100.81	-43.1154	30.6072			-99.1904
653	77	1	Case_No_II_0A-I	4.5_d_3.0			3	-4.5	-4.5	-2.07089e-07	2.07089e-07	153.922	0	4.55259e-07	2.87216	38.207	38.207	0	38.207	12.7357	87.75	87.75	-6.82258e-06	6.82258e-06																	-99.1904	-43.1154	30.6072	100.81	-43.1154	30.6072			-99.1904
654	78	1	Case_No_II_0A-I	4.5_db_0.01			0.01	-4.5	-4.5	-1.42589e-06	1.42589e-06	150.856	0	7.02553e-07	4.72486	0.127336	0.127336	0	0.127336	12.7336	87.7484	87.75	0.00159455	0.00159455																	-99.1904	-43.1154	30.6072	100.81	-43.1154	30.6072			-99.1904
655	79	1	Case_No_II_0A-I	4.5_db_0.05			0.05	-4.5	-4.5	-1.99221e-06	1.99221e-06	153.715	0	8.31763e-07	4.68703	0.636757	0.636757	0	0.636757	12.7351	87.7497	87.75	0.000348622	0.000348622																	-99.1904	-43.1154	30.6072	100.81	-43.1154	30.6072			-99.1904
656	80	1	Case_No_II_0A-I	4.5_db_0.5			0.5	-4.5	-4.5	3.62469e-07	3.62469e-07	150.239	0	4.86265e-07	4.26406	6.36784	6.36784	0	6.36784	12.7357	87.75	87.75	-1.64949e-07	1.64949e-07																	-99.1904	-43.1154	30.6072	100.81	-43.1154	30.6072			-99.1904
657	81	1	Case_No_II_0A-I	4.5_db_1.0			1	-4.5	-4.5	1.6282e-06	1.6282e-06	154.581	0	7.39147e-07	3.8014	12.7357	12.7357	0	12.7357	12.7357	87.75	87.75	-2.36173e-05	2.36173e-05																	-99.1904	-43.1154	30.6072	100.81	-43.1154	30.6072			-99.1904
658	82	1	Case_No_II_0A-I	4.5_db_2.0			2	-4.5	-4.5	-5.27693e-07	5.27693e-07	151.939	0	5.49136e-07	2.91331	25.4713	25.4713	0	25.4713	12.7357	87.75	87.75	-5.36335e-06	5.36335e-06																	-99.1904	-43.1154	30.6072	100.81	-43.1154	30.6072			-99.1904
659	83	1	Case_No_II_0A-I	4.5_db_3.0			3	-4.5	-4.5	6.92749e-07	6.92749e-07	156.643	0	5.99761e-07	2.127	38.207	38.207	0	38.207	12.7357	87.75	87.75	-2.68644e-06	2.68644e-06																	-99.1904	-43.1154	30.6072	100.81	-43.1154	30.6072			-99.1904
660	84	1	Case_No_II_0A-I	4.5_b_0.01			0.01	-4.5	-4.5	5.90785e-08	5.90785e-08	152.726	0	4.49591e-07	4.7291	0.127357	0.127357	0	0.127357	12.7357	87.7501	87.75	-6.79048e-05	6.79048e-05																	-99.1904	-43.1154	30.6072	100.81	-43.1154	30.6072			-99.1904
661	85	1	Case_No_II_0A-I	4.5_b_0.05			0.05	-4.5	-4.5	-1.85047e-06	1.85047e-06	155.209	0	8.08178e-07	4.70836	0.636768	0.636768	0	0.636768	12.7354	87.7481	87.75	0.00190966	0.00190966																	-99.1904	-43.1154	30.6072	100.81	-43.1154	30.6072			-99.1904
662	86	1	Case_No_II_0A-I	4.5_b_0.5			0.5	-4.5	-4.5	-1.74808e-07	1.74808e-07	151.511	0	4.55725e-07	4.49296	6.36783	6.36783	0	6.36783	12.7357	87.75	87.75	2.20984e-05	2.20984e-05																	-99.1904	-43.1154	30.6072	100.81	-43.1154	30.6072			-99.1904
663	87	1	Case_No_II_0A-I	4.5_b_1.0			1	-4.5	-4.5	-1.45825e-08	1.45825e-08	160.245	0	4.53127e-07	4.29645	12.7357	12.7357	0	12.7357	12.7357	87.75	87.75	2.48913e-06	2.48913e-06																	-99.1904	-43.1154	30.6072	100.81	-43.1154	30.6072			-99.1904
664	88	1	Case_No_II_0A-I	4.5_b_2.0			2	-4.5	-4.5	-5.82158e-07	5.82158e-07	154.869	0	4.79287e-07	4.06264	25.4713	25.4713	0	25.4713	12.7357	87.75	87.75	1.38441e-05	1.38441e-05																	-99.1904	-43.1154	30.6072	100.81	-43.1154	30.6072			-99.1904
665	89	1	Case_No_II_0A-I	4.5_b_3.0			3	-4.5	-4.5	1.73393e-07	1.73393e-07	155.639	0	4.64103e-07	4.06824	38.207	38.207	0	38.207	12.7357	87.75	87.75	-2.27984e-06	2.27984e-06																	-99.1904	-43.1154	30.6072	100.81	-43.1154	30.6072			-99.1904
666	90	1	Case_No_II_0A-I	4.5_ub_0.01			0.01	-4.5	-4.5	-1.45227e-06	1.45227e-06	153.832	0	7.09688e-07	4.73641	0.12736	0.12736	0	0.12736	12.736	87.741	87.75	0.00902564	0.00902564																	-99.1904	-43.1154	30.6072	100.81	-43.1154	30.6072			-99.1904
667	91	1	Case_No_II_0A-I	4.5_ub_0.05			0.05	-4.5	-4.5	-2.03388e-06	2.03388e-06	154.824	0	8.44434e-07	4.74491	0.636789	0.636789	0	0.636789	12.7358	87.7474	87.75	0.002593	0.002593																	-99.1904	-43.1154	30.6072	100.81	-43.1154	30.6072			-99.1904
668	92	1	Case_No_II_0A-I	4.5_ub_0.5			0.5	-4.5	-4.5	6.64176e-07	6.64176e-07	154.498	0	5.06982e-07	4.86232	6.36783	6.36783	0	6.36783	12.7357	87.7501	87.75	-7.21415e-05	7.21415e-05																	-99.1904	-43.1154	30.6072	100.81	-43.1154	30.6072			-99.1904
669	93	1	Case_No_II_0A-I	4.5_ub_1.0			1	-4.5	-4.5	1.69866e-06	1.69866e-06	156.017	0	7.55692e-07	5.03691	12.7357	12.7357	0	12.7357	12.7357	87.7501	87.75	-8.88919e-05	8.88919e-05																	-99.1904	-43.1154	30.6072	100.81	-43.1154	30.6072			-99.1904
670	94	1	Case_No_II_0A-I	4.5_ub_2.0			2	-4.5	-4.5	-6.87404e-07	6.87404e-07	155.322	0	5.55827e-07	5.50701	25.4713	25.4713	0	25.4713	12.7357	87.75	87.75	2.90662e-05	2.90662e-05																	-99.1904	-43.1154	30.6072	100.81	-43.1154	30.6072			-99.1904
671	95	1	Case_No_II_0A-I	4.5_ub_3.0			3	-4.5	-4.5	5.77852e-07	5.77852e-07	151.994	0	5.93427e-07	6.10604	38.207	38.207	0	38.207	12.7357	87.75	87.75	-8.89006e-06	8.89006e-06																	-99.1904	-43.1154	30.6072	100.81	-43.1154	30.6072			-99.1904
672	96	1	Case_No_II_0A-I	6.0_u_0.01			0.01	-6	-6	9.69098e-08	9.69098e-08	154.766	0	4.78326e-07	6.3194	0.0955385	0.0955385	0	0.0955385	9.55385	87.0005	87	-0.000513177	0.000513177																	-99.1904	-43.1154	30.6072	100.81	-43.1154	30.6072			-99.1904
673	97	1	Case_No_II_0A-I	6.0_u_0.05			0.05	-6	-6	7.58175e-08	7.58175e-08	151.557	0	4.77921e-07	6.35235	0.477685	0.477685	0	0.477685	9.5537	87.0001	87	-0.00012955	0.00012955																	-99.1904	-43.1154	30.6072	100.81	-43.1154	30.6072			-99.1904
674	98	1	Case_No_II_0A-I	6.0_u_0.5			0.5	-6	-6	-1.6736e-08	1.6736e-08	154.528	0	4.6459e-07	6.72833	4.77683	4.77683	0	4.77683	9.55366	87	87	-5.19979e-06	5.19979e-06																	-99.1904	-43.1154	30.6072	100.81	-43.1154	30.6072			-99.1904
675	99	1	Case_No_II_0A-I	6.0_u_1.0			1	-6	-6	4.83537e-08	4.83537e-08	156.727	0	4.66976e-07	7.1561	9.55366	9.55366	0	9.55366	9.55366	87	87	-3.34138e-06	3.34138e-06																	-99.1904	-43.1154	30.6072	100.81	-43.1154	30.6072			-99.1904
676	100	1	Case_No_II_0A-I	6.0_u_2.0			2	-6	-6	-1.95407e-07	1.95407e-07	155.951	0	4.77226e-07	8.03671	19.1073	19.1073	0	19.1073	9.55366	87	87	7.65999e-07	7.65999e-07																	-99.1904	-43.1154	30.6072	100.81	-43.1154	30.6072			-99.1904
677	101	1	Case_No_II_0A-I	6.0_u_3.0			3	-6	-6	1.13287e-08	1.13287e-08	152.978	0	4.88372e-07	8.94246	28.661	28.661	0	28.661	9.55366	87	87	-1.32296e-06	1.32296e-06																	-99.1904	-43.1154	30.6072	100.81	-43.1154	30.6072			-99.1904
678	102	1	Case_No_II_0A-I	6.0_uf_0.01			0.01	-6	-6	1.49457e-06	1.49457e-06	154.21	0	7.09361e-07	6.32062	0.0955235	0.0955235	0	0.0955235	9.55235	86.9985	87	0.00146403	0.00146403																	-99.1904	-43.1154	30.6072	100.81	-43.1154	30.6072			-99.1904
679	103	1	Case_No_II_0A-I	6.0_uf_0.05			0.05	-6	-6	1.81976e-06	1.81976e-06	152.922	0	8.02842e-07	6.35839	0.477667	0.477667	0	0.477667	9.55335	86.9997	87	0.00025561	0.00025561																	-99.1904	-43.1154	30.6072	100.81	-43.1154	30.6072			-99.1904
680	104	1	Case_No_II_0A-I	6.0_uf_0.5			0.5	-6	-6	-4.06442e-07	4.06442e-07	154.252	0	5.44588e-07	6.78511	4.77684	4.77684	0	4.77684	9.55367	87	87	-1.15342e-05	1.15342e-05																	-99.1904	-43.1154	30.6072	100.81	-43.1154	30.6072			-99.1904
681	105	1	Case_No_II_0A-I	6.0_uf_1.0			1	-6	-6	-1.95559e-06	1.95559e-06	156.868	0	8.26991e-07	7.26254	9.55368	9.55368	0	9.55368	9.55368	87	87	-3.37807e-05	3.37807e-05																	-99.1904	-43.1154	30.6072	100.81	-43.1154	30.6072			-99.1904
682	106	1	Case_No_II_0A-I	6.0_uf_2.0			2	-6	-6	2.62138e-07	2.62138e-07	154.13	0	5.62402e-07	8.22544	19.1073	19.1073	0	19.1073	9.55366	87	87	-7.51868e-06	7.51868e-06																	-99.1904	-43.1154	30.6072	100.81	-43.1154	30.6072			-99.1904
683	107	1	Case_No_II_0A-I	6.0_uf_3.0			3	-6	-6	-3.75543e-07	3.75543e-07	155.839	0	6.34381e-07	9.19627	28.661	28.661	0	28.661	9.55366	87	87	-3.08133e-06	3.08133e-06																	-99.1904	-43.1154	30.6072	100.81	-43.1154	30.6072			-99.1904
684	108	1	Case_No_II_0A-I	6.0_f_0.01			0.01	-6	-6	-1.32246e-07	1.32246e-07	152.372	0	4.7362e-07	6.31631	0.0955382	0.0955382	0	0.0955382	9.55382	87.0018	87	-0.00175374	0.00175374																	-99.1904	-43.1154	30.6072	100.81	-43.1154	30.6072			-99.1904
685	109	1	Case_No_II_0A-I	6.0_f_0.05			0.05	-6	-6	1.92558e-06	1.92558e-06	153.51	0	8.11285e-07	6.33695	0.477673	0.477673	0	0.477673	9.55345	86.9983	87	0.0017457	0.0017457																	-99.1904	-43.1154	30.6072	100.81	-43.1154	30.6072			-99.1904
686	110	1	Case_No_II_0A-I	6.0_f_0.5			0.5	-6	-6	9.11795e-08	9.11795e-08	154.877	0	4.75326e-07	6.58146	4.77683	4.77683	0	4.77683	9.55366	87	87	-9.1994e-06	9.1994e-06																	-99.1904	-43.1154	30.6072	100.81	-43.1154	30.6072			-99.1904
687	111	1	Case_No_II_0A-I	6.0_f_1.0			1	-6	-6	-9.5952e-09	9.5952e-09	154.921	0	4.90784e-07	6.87752	9.55366	9.55366	0	9.55366	9.55366	87	87	-1.03464e-05	1.03464e-05																	-99.1904	-43.1154	30.6072	100.81	-43.1154	30.6072			-99.1904
688	112	1	Case_No_II_0A-I	6.0_f_2.0			2	-6	-6	1.62524e-08	1.62524e-08	155.203	0	5.25856e-07	7.53456	19.1073	19.1073	0	19.1073	9.55366	87	87	-4.71171e-06	4.71171e-06																	-99.1904	-43.1154	30.6072	100.81	-43.1154	30.6072			-99.1904
689	113	1	Case_No_II_0A-I	6.0_f_3.0			3	-6	-6	-3.67419e-08	3.67419e-08	153.082	0	5.87855e-07	8.26068	28.661	28.661	0	28.661	9.55366	87	87	-3.94622e-06	3.94622e-06																	-99.1904	-43.1154	30.6072	100.81	-43.1154	30.6072			-99.1904
690	114	1	Case_No_II_0A-I	6.0_df_0.01			0.01	-6	-6	1.2881e-06	1.2881e-06	154.325	0	7.12387e-07	6.30899	0.0955377	0.0955377	0	0.0955377	9.55377	86.9933	87	0.00667354	0.00667354																	-99.1904	-43.1154	30.6072	100.81	-43.1154	30.6072			-99.1904
691	115	1	Case_No_II_0A-I	6.0_df_0.05			0.05	-6	-6	1.88e-06	1.88e-06	153.768	0	8.14916e-07	6.30042	0.477687	0.477687	0	0.477687	9.55374	86.9979	87	0.00212957	0.00212957																	-99.1904	-43.1154	30.6072	100.81	-43.1154	30.6072			-99.1904
692	116	1	Case_No_II_0A-I	6.0_df_0.5			0.5	-6	-6	-7.01521e-07	7.01521e-07	155.535	0	5.46272e-07	6.22083	4.77683	4.77683	0	4.77683	9.55366	87.0001	87	-0.000108225	0.000108225																	-99.1904	-43.1154	30.6072	100.81	-43.1154	30.6072			-99.1904
693	117	1	Case_No_II_0A-I	6.0_df_1.0			1	-6	-6	-1.26621e-06	1.26621e-06	158.004	0	7.32231e-07	6.1698	9.55366	9.55366	0	9.55366	9.55366	87.0001	87	-8.43575e-05	8.43575e-05																	-99.1904	-43.1154	30.6072	100.81	-43.1154	30.6072			-99.1904
694	118	1	Case_No_II_0A-I	6.0_df_2.0			2	-6	-6	3.70726e-07	3.70726e-07	156.271	0	5.46572e-07	6.18886	19.1073	19.1073	0	19.1073	9.55366	87	87	1.34242e-05	1.34242e-05																	-99.1904	-43.1154	30.6072	100.81	-43.1154	30.6072			-99.1904
695	119	1	Case_No_II_0A-I	6.0_df_3.0			3	-6	-6	-2.93627e-07	2.93627e-07	154.866	0	6.01058e-07	6.3669	28.661	28.661	0	28.661	9.55366	87	87	-9.84578e-06	9.84578e-06																	-99.1904	-43.1154	30.6072	100.81	-43.1154	30.6072			-99.1904
696	120	1	Case_No_II_0A-I	6.0_d_0.01			0.01	-6	-6	-2.1341e-07	2.1341e-07	155.887	0	4.81253e-07	6.30296	0.0955342	0.0955342	0	0.0955342	9.55342	87.0002	87	-0.000164923	0.000164923																	-99.1904	-43.1154	30.6072	100.81	-43.1154	30.6072			-99.1904
697	121	1	Case_No_II_0A-I	6.0_d_0.05			0.05	-6	-6	-1.43129e-07	1.43129e-07	158.779	0	4.77802e-07	6.27013	0.477681	0.477681	0	0.477681	9.55362	87	87	-8.43802e-06	8.43802e-06																	-99.1904	-43.1154	30.6072	100.81	-43.1154	30.6072			-99.1904
698	122	1	Case_No_II_0A-I	6.0_d_0.5			0.5	-6	-6	-2.28138e-07	2.28138e-07	157.643	0	4.67983e-07	5.9069	4.77683	4.77683	0	4.77683	9.55365	87	87	-5.06746e-06	5.06746e-06																	-99.1904	-43.1154	30.6072	100.81	-43.1154	30.6072			-99.1904
699	123	1	Case_No_II_0A-I	6.0_d_1.0			1	-6	-6	8.19523e-08	8.19523e-08	156.194	0	4.65706e-07	5.51834	9.55366	9.55366	0	9.55366	9.55366	87	87	4.95991e-06	4.95991e-06																	-99.1904	-43.1154	30.6072	100.81	-43.1154	30.6072			-99.1904
700	124	1	Case_No_II_0A-I	6.0_d_2.0			2	-6	-6	1.52993e-07	1.52993e-07	158.02	0	4.70626e-07	4.80346	19.1073	19.1073	0	19.1073	9.55366	87	87	3.21237e-06	3.21237e-06																	-99.1904	-43.1154	30.6072	100.81	-43.1154	30.6072			-99.1904
701	125	1	Case_No_II_0A-I	6.0_d_3.0			3	-6	-6	-6.00084e-08	6.00084e-08	154.368	0	4.7685e-07	4.20646	28.661	28.661	0	28.661	9.55366	87	87	5.14032e-07	5.14032e-07																	-99.1904	-43.1154	30.6072	100.81	-43.1154	30.6072			-99.1904
702	126	1	Case_No_II_0A-I	6.0_db_0.01			0.01	-6	-6	-1.66593e-06	1.66593e-06	157.786	0	7.32561e-07	6.30174	0.0955204	0.0955204	0	0.0955204	9.55204	86.9964	87	0.00360913	0.00360913																	-99.1904	-43.1154	30.6072	100.81	-43.1154	30.6072			-99.1904
703	127	1	Case_No_II_0A-I	6.0_db_0.05			0.05	-6	-6	-1.83792e-06	1.83792e-06	158.393	0	8.04739e-07	6.26401	0.477666	0.477666	0	0.477666	9.55332	86.9994	87	0.000618039	0.000618039																	-99.1904	-43.1154	30.6072	100.81	-43.1154	30.6072			-99.1904
704	128	1	Case_No_II_0A-I	6.0_db_0.5			0.5	-6	-6	5.05261e-07	5.05261e-07	156.096	0	5.42902e-07	5.8416	4.77684	4.77684	0	4.77684	9.55367	87	87	2.3179e-05	2.3179e-05																	-99.1904	-43.1154	30.6072	100.81	-43.1154	30.6072			-99.1904
705	129	1	Case_No_II_0A-I	6.0_db_1.0			1	-6	-6	2.17561e-06	2.17561e-06	158.562	0	8.53337e-07	5.3775	9.55368	9.55368	0	9.55368	9.55368	87	87	-1.73868e-05	1.73868e-05																	-99.1904	-43.1154	30.6072	100.81	-43.1154	30.6072			-99.1904
706	130	1	Case_No_II_0A-I	6.0_db_2.0			2	-6	-6	-8.12607e-07	8.12607e-07	156.357	0	5.6219e-07	4.47259	19.1073	19.1073	0	19.1073	9.55366	87	87	5.38479e-06	5.38479e-06																	-99.1904	-43.1154	30.6072	100.81	-43.1154	30.6072			-99.1904
707	131	1	Case_No_II_0A-I	6.0_db_3.0			3	-6	-6	1.58727e-06	1.58727e-06	154.131	0	7.11379e-07	3.61809	28.661	28.661	0	28.661	9.55366	87	87	-1.81822e-06	1.81822e-06																	-99.1904	-43.1154	30.6072	100.81	-43.1154	30.6072			-99.1904
708	132	1	Case_No_II_0A-I	6.0_b_0.01			0.01	-6	-6	2.55426e-07	2.55426e-07	157.363	0	4.75427e-07	6.30606	0.0955399	0.0955399	0	0.0955399	9.55399	87.0004	87	-0.000352332	0.000352332																	-99.1904	-43.1154	30.6072	100.81	-43.1154	30.6072			-99.1904
709	133	1	Case_No_II_0A-I	6.0_b_0.05			0.05	-6	-6	-1.71023e-06	1.71023e-06	157.933	0	7.73316e-07	6.2857	0.477674	0.477674	0	0.477674	9.55349	86.9981	87	0.00188013	0.00188013																	-99.1904	-43.1154	30.6072	100.81	-43.1154	30.6072			-99.1904
710	134	1	Case_No_II_0A-I	6.0_b_0.5			0.5	-6	-6	4.47631e-08	4.47631e-08	156.215	0	4.6356e-07	6.07012	4.77683	4.77683	0	4.77683	9.55366	87	87	1.3636e-05	1.3636e-05																	-99.1904	-43.1154	30.6072	100.81	-43.1154	30.6072			-99.1904
711	135	1	Case_No_II_0A-I	6.0_b_1.0			1	-6	-6	6.223e-08	6.223e-08	158.671	0	4.63462e-07	5.86188	9.55366	9.55366	0	9.55366	9.55366	87	87	6.22983e-06	6.22983e-06																	-99.1904	-43.1154	30.6072	100.81	-43.1154	30.6072			-99.1904
712	136	1	Case_No_II_0A-I	6.0_b_2.0			2	-6	-6	-2.69343e-07	2.69343e-07	157.825	0	4.68365e-07	5.55809	19.1073	19.1073	0	19.1073	9.55366	87	87	1.11379e-05	1.11379e-05																	-99.1904	-43.1154	30.6072	100.81	-43.1154	30.6072			-99.1904
713	137	1	Case_No_II_0A-I	6.0_b_3.0			3	-6	-6	2.71021e-07	2.71021e-07	155.104	0	4.68713e-07	5.42431	28.661	28.661	0	28.661	9.55366	87	87	-8.39641e-07	8.39641e-07																	-99.1904	-43.1154	30.6072	100.81	-43.1154	30.6072			-99.1904
714	138	1	Case_No_II_0A-I	6.0_ub_0.01			0.01	-6	-6	-1.08293e-06	1.08293e-06	154.466	0	6.88112e-07	6.31337	0.0955404	0.0955404	0	0.0955404	9.55404	86.9935	87	0.00648703	0.00648703																	-99.1904	-43.1154	30.6072	100.81	-43.1154	30.6072			-99.1904
715	139	1	Case_No_II_0A-I	6.0_ub_0.05			0.05	-6	-6	-1.91908e-06	1.91908e-06	154.242	0	8.18268e-07	6.32232	0.47769	0.47769	0	0.47769	9.5538	86.9976	87	0.00236345	0.00236345																	-99.1904	-43.1154	30.6072	100.81	-43.1154	30.6072			-99.1904
716	140	1	Case_No_II_0A-I	6.0_ub_0.5			0.5	-6	-6	6.62159e-07	6.62159e-07	158.169	0	5.41549e-07	6.43919	4.77683	4.77683	0	4.77683	9.55366	87.0001	87	-8.20871e-05	8.20871e-05																	-99.1904	-43.1154	30.6072	100.81	-43.1154	30.6072			-99.1904
717	141	1	Case_No_II_0A-I	6.0_ub_1.0			1	-6	-6	2.19401e-06	2.19401e-06	157.379	0	8.60757e-07	6.60269	9.55365	9.55365	0	9.55365	9.55365	87.0001	87	-0.000121062	0.000121062																	-99.1904	-43.1154	30.6072	100.81	-43.1154	30.6072			-99.1904
718	142	1	Case_No_II_0A-I	6.0_ub_2.0			2	-6	-6	-8.06959e-07	8.06959e-07	156.591	0	5.54124e-07	7.02566	19.1073	19.1073	0	19.1073	9.55366	87	87	2.79907e-05	2.79907e-05																	-99.1904	-43.1154	30.6072	100.81	-43.1154	30.6072			-99.1904
719	143	1	Case_No_II_0A-I	6.0_ub_3.0			3	-6	-6	1.23015e-06	1.23015e-06	155.686	0	6.73101e-07	7.55807	28.661	28.661	0	28.661	9.55366	87	87	-2.21847e-05	2.21847e-05																	-99.1904	-43.1154	30.6072	100.81	-43.1154	30.6072			-99.1904
720	144	1	Case_No_II_0A-I	9.0_u_0.01			0.01	-9	-9	7.09531e-07	7.09531e-07	157.339	0	5.99772e-07	9.46971	0.0637251	0.0637251	0	0.0637251	6.37251	85.5025	85.5	-0.00251786	0.00251786																	-99.1904	-43.1154	30.6072	100.81	-43.1154	30.6072			-99.1904
721	145	1	Case_No_II_0A-I	9.0_u_0.05			0.05	-9	-9	5.69396e-07	5.69396e-07	161.84	0	5.88369e-07	9.50317	0.318636	0.318636	0	0.318636	6.37271	85.5005	85.5	-0.000453905	0.000453905																	-99.1904	-43.1154	30.6072	100.81	-43.1154	30.6072			-99.1904
722	146	1	Case_No_II_0A-I	9.0_u_0.5			0.5	-9	-9	7.81835e-07	7.81835e-07	157.357	0	6.03712e-07	9.88288	3.18637	3.18637	0	3.18637	6.37274	85.5001	85.5	-5.27887e-05	5.27887e-05																	-99.1904	-43.1154	30.6072	100.81	-43.1154	30.6072			-99.1904
723	147	1	Case_No_II_0A-I	9.0_u_1.0			1	-9	-9	6.94738e-07	6.94738e-07	162.163	0	6.02194e-07	10.3114	6.37274	6.37274	0	6.37274	6.37274	85.5	85.5	-2.46051e-05	2.46051e-05																	-99.1904	-43.1154	30.6072	100.81	-43.1154	30.6072			-99.1904
724	148	1	Case_No_II_0A-I	9.0_u_2.0			2	-9	-9	6.54972e-07	6.54972e-07	159.087	0	6.11176e-07	11.1863	12.7455	12.7455	0	12.7455	6.37275	85.5	85.5	-1.17222e-05	1.17222e-05																	-99.1904	-43.1154	30.6072	100.81	-43.1154	30.6072			-99.1904
725	149	1	Case_No_II_0A-I	9.0_u_3.0			3	-9	-9	7.04604e-07	7.04604e-07	160.937	0	6.2669e-07	12.0806	19.1182	19.1182	0	19.1182	6.37275	85.5	85.5	-7.79264e-06	7.79264e-06																	-99.1904	-43.1154	30.6072	100.81	-43.1154	30.6072			-99.1904
726	150	1	Case_No_II_0A-I	9.0_uf_0.01			0.01	-9	-9	2.37757e-06	2.37757e-06	155.295	0	9.52796e-07	9.47074	0.0637133	0.0637133	0	0.0637133	6.37133	85.497	85.5	0.00296509	0.00296509																	-99.1904	-43.1154	30.6072	100.81	-43.1154	30.6072			-99.1904
727	151	1	Case_No_II_0A-I	9.0_uf_0.05			0.05	-9	-9	2.73672e-06	2.73672e-06	156.708	0	1.05362e-06	9.50826	0.318621	0.318621	0	0.318621	6.37242	85.4994	85.5	0.000576634	0.000576634																	-99.1904	-43.1154	30.6072	100.81	-43.1154	30.6072			-99.1904
728	152	1	Case_No_II_0A-I	9.0_uf_0.5			0.5	-9	-9	3.14561e-07	3.14561e-07	157.957	0	6.01583e-07	9.93177	3.18637	3.18637	0	3.18637	6.37275	85.5	85.5	7.77282e-06	7.77282e-06																	-99.1904	-43.1154	30.6072	100.81	-43.1154	30.6072			-99.1904
729	153	1	Case_No_II_0A-I	9.0_uf_1.0			1	-9	-9	-1.32045e-06	1.32045e-06	167.221	0	7.38251e-07	10.4049	6.37276	6.37276	0	6.37276	6.37276	85.5	85.5	-2.24033e-05	2.24033e-05																	-99.1904	-43.1154	30.6072	100.81	-43.1154	30.6072			-99.1904
730	154	1	Case_No_II_0A-I	9.0_uf_2.0			2	-9	-9	5.75686e-07	5.75686e-07	158.871	0	7.55385e-07	11.3582	12.7455	12.7455	0	12.7455	6.37274	85.5	85.5	-1.9049e-06	1.9049e-06																	-99.1904	-43.1154	30.6072	100.81	-43.1154	30.6072			-99.1904
731	155	1	Case_No_II_0A-I	9.0_uf_3.0			3	-9	-9	7.3836e-07	7.3836e-07	159.516	0	7.4844e-07	12.3188	19.1182	19.1182	0	19.1182	6.37275	85.5	85.5	5.70266e-06	5.70266e-06																	-99.1904	-43.1154	30.6072	100.81	-43.1154	30.6072			-99.1904
732	156	1	Case_No_II_0A-I	9.0_f_0.01			0.01	-9	-9	7.09324e-07	7.09324e-07	158.497	0	5.97782e-07	9.46627	0.063726	0.063726	0	0.063726	6.3726	85.497	85.5	0.00304791	0.00304791																	-99.1904	-43.1154	30.6072	100.81	-43.1154	30.6072			-99.1904
733	157	1	Case_No_II_0A-I	9.0_f_0.05			0.05	-9	-9	2.70666e-06	2.70666e-06	159.146	0	1.04767e-06	9.486	0.318628	0.318628	0	0.318628	6.37256	85.4974	85.5	0.00261921	0.00261921																	-99.1904	-43.1154	30.6072	100.81	-43.1154	30.6072			-99.1904
734	158	1	Case_No_II_0A-I	9.0_f_0.5			0.5	-9	-9	7.25599e-07	7.25599e-07	156.693	0	6.05008e-07	9.71654	3.18637	3.18637	0	3.18637	6.37274	85.4999	85.5	6.28974e-05	6.28974e-05																	-99.1904	-43.1154	30.6072	100.81	-43.1154	30.6072			-99.1904
735	159	1	Case_No_II_0A-I	9.0_f_1.0			1	-9	-9	5.42985e-07	5.42985e-07	161.539	0	6.14751e-07	9.99025	6.37274	6.37274	0	6.37274	6.37274	85.5	85.5	2.19749e-05	2.19749e-05																	-99.1904	-43.1154	30.6072	100.81	-43.1154	30.6072			-99.1904
736	160	1	Case_No_II_0A-I	9.0_f_2.0			2	-9	-9	7.55567e-07	7.55567e-07	158.413	0	6.73106e-07	10.5874	12.7455	12.7455	0	12.7455	6.37275	85.5	85.5	1.74399e-05	1.74399e-05																	-99.1904	-43.1154	30.6072	100.81	-43.1154	30.6072			-99.1904
737	161	1	Case_No_II_0A-I	9.0_f_3.0			3	-9	-9	4.042e-07	4.042e-07	156.046	0	6.90168e-07	11.2419	19.1182	19.1182	0	19.1182	6.37275	85.5	85.5	5.42635e-06	5.42635e-06																	-99.1904	-43.1154	30.6072	100.81	-43.1154	30.6072			-99.1904
738	162	1	Case_No_II_0A-I	9.0_df_0.01			0.01	-9	-9	1.59662e-06	1.59662e-06	157.468	0	9.25695e-07	9.45893	0.0637294	0.0637294	0	0.0637294	6.37294	85.4909	85.5	0.00905323	0.00905323																	-99.1904	-43.1154	30.6072	100.81	-43.1154	30.6072			-99.1904
739	163	1	Case_No_II_0A-I	9.0_df_0.05			0.05	-9	-9	2.77595e-06	2.77595e-06	170.256	0	1.07227e-06	9.4493	0.318642	0.318642	0	0.318642	6.37284	85.4968	85.5	0.00320327	0.00320327																	-99.1904	-43.1154	30.6072	100.81	-43.1154	30.6072			-99.1904
740	164	1	Case_No_II_0A-I	9.0_df_0.5			0.5	-9	-9	-1.04005e-07	1.04005e-07	157.597	0	6.01114e-07	9.35212	3.18637	3.18637	0	3.18637	6.37275	85.5	85.5	-2.67351e-05	2.67351e-05																	-99.1904	-43.1154	30.6072	100.81	-43.1154	30.6072			-99.1904
741	165	1	Case_No_II_0A-I	9.0_df_1.0			1	-9	-9	-1.04607e-06	1.04607e-06	162.238	0	7.12602e-07	9.26859	6.37275	6.37275	0	6.37275	6.37275	85.5001	85.5	-6.69186e-05	6.69186e-05																	-99.1904	-43.1154	30.6072	100.81	-43.1154	30.6072			-99.1904
742	166	1	Case_No_II_0A-I	9.0_df_2.0			2	-9	-9	7.86819e-07	7.86819e-07	158.463	0	7.25073e-07	9.1813	12.7455	12.7455	0	12.7455	6.37275	85.5	85.5	2.68499e-05	2.68499e-05																	-99.1904	-43.1154	30.6072	100.81	-43.1154	30.6072			-99.1904
743	167	1	Case_No_II_0A-I	9.0_df_3.0			3	-9	-9	3.1035e-07	3.1035e-07	163.491	0	6.88343e-07	9.20249	19.1182	19.1182	0	19.1182	6.37275	85.5	85.5	3.73268e-06	3.73268e-06																	-99.1904	-43.1154	30.6072	100.81	-43.1154	30.6072			-99.1904
744	168	1	Case_No_II_0A-I	9.0_d_0.01			0.01	-9	-9	6.74133e-07	6.74133e-07	158.326	0	6.00952e-07	9.45301	0.0637315	0.0637315	0	0.0637315	6.37315	85.4975	85.5	0.00246668	0.00246668																	-99.1904	-43.1154	30.6072	100.81	-43.1154	30.6072			-99.1904
745	169	1	Case_No_II_0A-I	9.0_d_0.05			0.05	-9	-9	7.50286e-07	7.50286e-07	158.673	0	6.07503e-07	9.41963	0.318642	0.318642	0	0.318642	6.37283	85.4995	85.5	0.000517045	0.000517045																	-99.1904	-43.1154	30.6072	100.81	-43.1154	30.6072			-99.1904
746	170	1	Case_No_II_0A-I	9.0_d_0.5			0.5	-9	-9	9.92699e-07	9.92699e-07	158.75	0	6.22687e-07	9.04784	3.18638	3.18638	0	3.18638	6.37276	85.4999	85.5	6.06535e-05	6.06535e-05																	-99.1904	-43.1154	30.6072	100.81	-43.1154	30.6072			-99.1904
747	171	1	Case_No_II_0A-I	9.0_d_1.0			1	-9	-9	7.88312e-07	7.88312e-07	157.265	0	5.98754e-07	8.64346	6.37275	6.37275	0	6.37275	6.37275	85.5	85.5	2.71466e-05	2.71466e-05																	-99.1904	-43.1154	30.6072	100.81	-43.1154	30.6072			-99.1904
748	172	1	Case_No_II_0A-I	9.0_d_2.0			2	-9	-9	6.49967e-07	6.49967e-07	158.921	0	5.86335e-07	7.86774	12.7455	12.7455	0	12.7455	6.37275	85.5	85.5	1.25237e-05	1.25237e-05																	-99.1904	-43.1154	30.6072	100.81	-43.1154	30.6072			-99.1904
749	173	1	Case_No_II_0A-I	9.0_d_3.0			3	-9	-9	5.55877e-07	5.55877e-07	162.736	0	5.79814e-07	7.14797	19.1182	19.1182	0	19.1182	6.37275	85.5	85.5	7.84201e-06	7.84201e-06																	-99.1904	-43.1154	30.6072	100.81	-43.1154	30.6072			-99.1904
750	174	1	Case_No_II_0A-I	9.0_db_0.01			0.01	-9	-9	-1.06991e-06	1.06991e-06	157.583	0	6.79068e-07	9.45198	0.0637212	0.0637212	0	0.0637212	6.37212	85.4977	85.5	0.00229643	0.00229643																	-99.1904	-43.1154	30.6072	100.81	-43.1154	30.6072			-99.1904
751	175	1	Case_No_II_0A-I	9.0_db_0.05			0.05	-9	-9	-1.38728e-06	1.38728e-06	162.529	0	7.28105e-07	9.41449	0.318629	0.318629	0	0.318629	6.37259	85.4996	85.5	0.000439181	0.000439181																	-99.1904	-43.1154	30.6072	100.81	-43.1154	30.6072			-99.1904
752	176	1	Case_No_II_0A-I	9.0_db_0.5			0.5	-9	-9	1.13295e-06	1.13295e-06	157.435	0	7.53754e-07	8.99414	3.18638	3.18638	0	3.18638	6.37276	85.5	85.5	-5.45474e-06	5.45474e-06																	-99.1904	-43.1154	30.6072	100.81	-43.1154	30.6072			-99.1904
753	177	1	Case_No_II_0A-I	9.0_db_1.0			1	-9	-9	3.08413e-06	3.08413e-06	164.455	0	1.12206e-06	8.53065	6.37276	6.37276	0	6.37276	6.37276	85.5	85.5	-3.62974e-05	3.62974e-05																	-99.1904	-43.1154	30.6072	100.81	-43.1154	30.6072			-99.1904
754	178	1	Case_No_II_0A-I	9.0_db_2.0			2	-9	-9	2.32077e-07	2.32077e-07	157.17	0	5.82647e-07	7.61752	12.7455	12.7455	0	12.7455	6.37275	85.5	85.5	-2.25892e-06	2.25892e-06																	-99.1904	-43.1154	30.6072	100.81	-43.1154	30.6072			-99.1904
755	179	1	Case_No_II_0A-I	9.0_db_3.0			3	-9	-9	1.45196e-06	1.45196e-06	155.888	0	7.80063e-07	6.72913	19.1182	19.1182	0	19.1182	6.37275	85.5	85.5	-1.10995e-06	1.10995e-06																	-99.1904	-43.1154	30.6072	100.81	-43.1154	30.6072			-99.1904
756	180	1	Case_No_II_0A-I	9.0_b_0.01			0.01	-9	-9	5.61755e-07	5.61755e-07	157.843	0	6.45434e-07	9.45645	0.0637309	0.0637309	0	0.0637309	6.37309	85.5023	85.5	-0.00228212	0.00228212																	-99.1904	-43.1154	30.6072	100.81	-43.1154	30.6072			-99.1904
757	181	1	Case_No_II_0A-I	9.0_b_0.05			0.05	-9	-9	-1.42192e-06	1.42192e-06	162.241	0	7.25397e-07	9.43692	0.318633	0.318633	0	0.318633	6.37267	85.4984	85.5	0.00156296	0.00156296																	-99.1904	-43.1154	30.6072	100.81	-43.1154	30.6072			-99.1904
758	182	1	Case_No_II_0A-I	9.0_b_0.5			0.5	-9	-9	8.33824e-07	8.33824e-07	157.591	0	6.03647e-07	9.22624	3.18638	3.18638	0	3.18638	6.37275	85.5001	85.5	-7.09869e-05	7.09869e-05																	-99.1904	-43.1154	30.6072	100.81	-43.1154	30.6072			-99.1904
759	183	1	Case_No_II_0A-I	9.0_b_1.0			1	-9	-9	7.16208e-07	7.16208e-07	164.942	0	5.95095e-07	9.01274	6.37275	6.37275	0	6.37275	6.37275	85.5	85.5	-2.88006e-05	2.88006e-05																	-99.1904	-43.1154	30.6072	100.81	-43.1154	30.6072			-99.1904
760	184	1	Case_No_II_0A-I	9.0_b_2.0			2	-9	-9	8.05977e-07	8.05977e-07	157.795	0	6.05328e-07	8.65689	12.7455	12.7455	0	12.7455	6.37275	85.5	85.5	-1.5822e-05	1.5822e-05																	-99.1904	-43.1154	30.6072	100.81	-43.1154	30.6072			-99.1904
761	185	1	Case_No_II_0A-I	9.0_b_3.0			3	-9	-9	1.14765e-06	1.14765e-06	155.662	0	6.45554e-07	8.40559	19.1182	19.1182	0	19.1182	6.37275	85.5	85.5	-1.54303e-05	1.54303e-05																	-99.1904	-43.1154	30.6072	100.81	-43.1154	30.6072			-99.1904
762	186	1	Case_No_II_0A-I	9.0_ub_0.01			0.01	-9	-9	-5.66739e-07	5.66739e-07	157.002	0	6.84416e-07	9.4638	0.0637295	0.0637295	0	0.0637295	6.37295	85.4966	85.5	0.00339457	0.00339457																	-99.1904	-43.1154	30.6072	100.81	-43.1154	30.6072			-99.1904
763	187	1	Case_No_II_0A-I	9.0_ub_0.05			0.05	-9	-9	-9.74447e-07	9.74447e-07	163.103	0	6.86526e-07	9.47367	0.31864	0.31864	0	0.31864	6.37281	85.4988	85.5	0.00124976	0.00124976																	-99.1904	-43.1154	30.6072	100.81	-43.1154	30.6072			-99.1904
764	188	1	Case_No_II_0A-I	9.0_ub_0.5			0.5	-9	-9	1.75528e-06	1.75528e-06	156.531	0	7.61988e-07	9.59544	3.18637	3.18637	0	3.18637	6.37274	85.5002	85.5	-0.000201801	0.000201801																	-99.1904	-43.1154	30.6072	100.81	-43.1154	30.6072			-99.1904
765	189	1	Case_No_II_0A-I	9.0_ub_1.0			1	-9	-9	3.01486e-06	3.01486e-06	164.671	0	1.11946e-06	9.75335	6.37274	6.37274	0	6.37274	6.37274	85.5002	85.5	-0.000169614	0.000169614																	-99.1904	-43.1154	30.6072	100.81	-43.1154	30.6072			-99.1904
766	190	1	Case_No_II_0A-I	9.0_ub_2.0			2	-9	-9	1.41974e-07	1.41974e-07	158.065	0	6.04637e-07	10.136	12.7455	12.7455	0	12.7455	6.37275	85.5	85.5	-1.37898e-06	1.37898e-06																	-99.1904	-43.1154	30.6072	100.81	-43.1154	30.6072			-99.1904
767	191	1	Case_No_II_0A-I	9.0_ub_3.0			3	-9	-9	1.7311e-06	1.7311e-06	159.375	0	8.28186e-07	10.5995	19.1182	19.1182	0	19.1182	6.37275	85.5	85.5	-3.29831e-05	3.29831e-05																	-99.1904	-43.1154	30.6072	100.81	-43.1154	30.6072			-99.1904
[truncated: 6 more columns]
