# Supplementary material for: Instantaneous center of rotation, the first step to build up the digital laboratory of complex motions
Source: PLoS One. 2025 Aug 7;20(8):e0329021. doi: 10.1371/journal.pone.0329021 (PMC12331127; doi:10.1371/journal.pone.0329021)
Supplement: S2 Table — Two sheets were used for each mesh. The first contains the registered data and derived values, and the second is used for bulk statistics. (XLSX) [file pone.0329021.s002.xlsx]

## Sheet: mesh1_result
	initial_mesh	target_mesh	Group name	moved_axis	distance_between_moved_axis_and_gravity_point	distance_between_orig_axis_and_gravity_point	distance_between_axises	Direction		rms_before	rms_after	original_angle(deg)	transformation_angle(deg)	plane_deg_before	plane_deg_after			-direction : +direction rms_value ratio	AEcFE (Axis error [mm] caused Final error)			AEcFE statistics						"rms_after" statistics				original_angle(deg)	Group name
0	moving_1_mesh	Target_1_A_-3	A	A_paralel_-15.0	41.3754	56.3754	15	-	-15	3.03955	0.251015	-3	-3.97668	2.11279	0.68789		15mm	1.66549	59.7573													-3	A
1	moving_1_mesh	Target_1_A_-3	A	A_paralel_-10.0	46.3754	56.3754	10	-	-10	3.03955	0.150886	-3	-3.59329	2.11279	0.417866		10mm	1.4005	66.2754			Paralel						Paralel	Full group			-3	A
2	moving_1_mesh	Target_1_A_-3	A	A_paralel_-5.0	51.3754	56.3754	5	-	-5	3.03955	0.0686311	-3	-3.27196	2.11279	0.191546		5mm	1.18229	72.8533			Mean	SD				Mean	0.087291	0.231204			-3	A
3	moving_1_mesh	Target_1_A_-3	A	A_paralel_+5.0	61.3754	56.3754	5	+	5	3.03955	0.0580492	-3	-2.76757	2.11279	0.163706				86.1338			79.5606	15.6922				SD	0.0594067	0.184901			-3	A
4	moving_1_mesh	Target_1_A_-3	A	A_paralel_+10.0	66.3754	56.3754	10	+	10	3.03955	0.107737	-3	-2.56707	2.11279	0.304921				92.8186													-3	A
5	moving_1_mesh	Target_1_A_-3	A	A_paralel_+15.0	71.3754	56.3754	15	+	15	3.03955	0.150716	-3	-2.39262	2.11279	0.427788				99.5251													-3	A
6	moving_1_mesh	Target_1_A_-3	A	A_rectangular_-15.0	58.3368	56.3754	15	-	-15	3.03955	0.764833	-3	-2.82871	2.11279	0.120646		15mm	1.01239	19.6121													-3	A
7	moving_1_mesh	Target_1_A_-3	A	A_rectangular_-10.0	57.2555	56.3754	10	-	-10	3.03955	0.517986	-3	-2.92572	2.11279	0.0523157		10mm	1.00854	19.3055			Rectangular						Rectangular				-3	A
8	moving_1_mesh	Target_1_A_-3	A	A_rectangular_-5.0	56.5967	56.3754	5	-	-5	3.03955	0.261289	-3	-2.98437	2.11279	0.0110061		5mm	1.00435	19.1359			Mean	SD				Mean	0.341526				-3	A
9	moving_1_mesh	Target_1_A_-3	A	A_rectangular_+5.0	56.5967	56.3754	5	+	5	3.03955	0.260156	-3	-2.97153	2.11279	0.020053				19.2192			19.433	0.269				SD	0.205343				-3	A
10	moving_1_mesh	Target_1_A_-3	A	A_rectangular_+10.0	57.2555	56.3754	10	+	10	3.03955	0.513601	-3	-2.90168	2.11279	0.0692495				19.4704													-3	A
11	moving_1_mesh	Target_1_A_-3	A	A_rectangular_+15.0	58.3368	56.3754	15	+	15	3.03955	0.755475	-3	-2.79638	2.11279	0.14341				19.855													-3	A
12	moving_1_mesh	Target_1_A_-3	A	A_circular_-12.0	56.3754	56.3754	11.7857	-	-11.7857	3.03955	0.615214	-3	-2.95313	2.11279	0.0330142		12°	1.00509	19.157													-3	A
13	moving_1_mesh	Target_1_A_-3	A	A_circular_-9.0	56.3754	56.3754	8.84633	-	-8.84633	3.03955	0.462537	-3	-2.97659	2.11279	0.0164874		9°	1.00384	19.1257													-3	A
14	moving_1_mesh	Target_1_A_-3	A	A_circular_-6.0	56.3754	56.3754	5.90092	-	-5.90092	3.03955	0.308836	-3	-2.99221	2.11279	0.00548651		6°	1.00257	19.107			Circular						Circular				-3	A
15	moving_1_mesh	Target_1_A_-3	A	A_circular_-3.0	56.3754	56.3754	2.95147	-	-2.95147	3.03955	0.154521	-3	-3	2.11279	0		3°	1	19.1008			Mean	SD				Mean	0.256398				-3	A
16	moving_1_mesh	Target_1_A_-3	A	A_circular_+3.0	56.3754	56.3754	2.95147	+	2.95147	3.03955	0.154322	-3	-2.99227	2.11279	0.00544418				19.1254			19.1532	0.0518331				SD	0.1634				-3	A
17	moving_1_mesh	Target_1_A_-3	A	A_circular_+6.0	56.3754	56.3754	5.90092	+	5.90092	3.03955	0.308043	-3	-2.97689	2.11279	0.0162759				19.1562													-3	A
18	moving_1_mesh	Target_1_A_-3	A	A_circular_+9.0	56.3754	56.3754	8.84633	+	8.84633	3.03955	0.460766	-3	-2.95396	2.11279	0.032425				19.1992													-3	A
19	moving_1_mesh	Target_1_A_-3	A	A_circular_+12.0	56.3754	56.3754	11.7857	+	11.7857	3.03955	0.6121	-3	-2.9236	2.11279	0.0538077				19.2545													-3	A
20	moving_1_mesh	Target_1_A_-2	A	A_paralel_-15.0	41.3754	56.3754	15	-	-15	2.02649	0.166861	-2	-2.65149	1.40854	0.458851		15mm	1.66587	89.8951													-2	A
21	moving_1_mesh	Target_1_A_-2	A	A_paralel_-10.0	46.3754	56.3754	10	-	-10	2.02649	0.100293	-2	-2.3957	1.40854	0.278696		10mm	1.40069	99.708			Paralel										-2	A
22	moving_1_mesh	Target_1_A_-2	A	A_paralel_-5.0	51.3754	56.3754	5	-	-5	2.02649	0.0456163	-2	-2.18137	1.40854	0.127739		5mm	1.18237	109.61			Mean	SD									-2	A
23	moving_1_mesh	Target_1_A_-2	A	A_paralel_+5.0	61.3754	56.3754	5	+	5	2.02649	0.0385804	-2	-1.84501	1.40854	0.109159				129.599			119.704	23.6196									-2	A
24	moving_1_mesh	Target_1_A_-2	A	A_paralel_+10.0	66.3754	56.3754	10	+	10	2.02649	0.0716024	-2	-1.71133	1.40854	0.203312				139.66													-2	A
25	moving_1_mesh	Target_1_A_-2	A	A_paralel_+15.0	71.3754	56.3754	15	+	15	2.02649	0.100165	-2	-1.59503	1.40854	0.285227				149.753													-2	A
26	moving_1_mesh	Target_1_A_-2	A	A_rectangular_-15.0	58.3368	56.3754	15	-	-15	2.02649	0.508951	-2	-1.88211	1.40854	0.0830303		15mm	1.00824	29.4724													-2	A
27	moving_1_mesh	Target_1_A_-2	A	A_rectangular_-10.0	57.2555	56.3754	10	-	-10	2.02649	0.344914	-2	-1.94776	1.40854	0.0367944		10mm	1.00569	28.9927			Rectangular										-2	A
28	moving_1_mesh	Target_1_A_-2	A	A_rectangular_-5.0	56.5967	56.3754	5	-	-5	2.02649	0.174108	-2	-1.98814	1.40854	0.0083522		5mm	1.0029	28.7178			Mean	SD									-2	A
29	moving_1_mesh	Target_1_A_-2	A	A_rectangular_+5.0	56.5967	56.3754	5	+	5	2.02649	0.173604	-2	-1.98243	1.40854	0.0123735				28.8011			29.1428	0.388966									-2	A
30	moving_1_mesh	Target_1_A_-2	A	A_rectangular_+10.0	57.2555	56.3754	10	+	10	2.02649	0.342964	-2	-1.93707	1.40854	0.044321				29.1576													-2	A
31	moving_1_mesh	Target_1_A_-2	A	A_rectangular_+15.0	58.3368	56.3754	15	+	15	2.02649	0.504791	-2	-1.86775	1.40854	0.0931475				29.7153													-2	A
32	moving_1_mesh	Target_1_A_-2	A	A_circular_-12.0	56.3754	56.3754	11.7857	-	-11.7857	2.02649	0.409891	-2	-1.9654	1.40854	0.0243659		12°	1.00339	28.7532													-2	A
33	moving_1_mesh	Target_1_A_-2	A	A_circular_-9.0	56.3754	56.3754	8.84633	-	-8.84633	2.02649	0.308234	-2	-1.98184	1.40854	0.0127888		9°	1.00256	28.7001													-2	A
34	moving_1_mesh	Target_1_A_-2	A	A_circular_-6.0	56.3754	56.3754	5.90092	-	-5.90092	2.02649	0.205852	-2	-1.99309	1.40854	0.00486831		6°	1.00172	28.6659			Circular										-2	A
35	moving_1_mesh	Target_1_A_-2	A	A_circular_-3.0	56.3754	56.3754	2.95147	-	-2.95147	2.02649	0.103017	-2	-1.99914	1.40854	0.000607789		3°	1	28.6504			Mean	SD									-2	A
36	moving_1_mesh	Target_1_A_-2	A	A_circular_+3.0	56.3754	56.3754	2.95147	+	2.95147	2.02649	0.102928	-2	-1.9957	1.40854	0.00302777				28.675			28.723	0.0667667									-2	A
37	moving_1_mesh	Target_1_A_-2	A	A_circular_+6.0	56.3754	56.3754	5.90092	+	5.90092	2.02649	0.205499	-2	-1.98628	1.40854	0.00966414				28.7151													-2	A
38	moving_1_mesh	Target_1_A_-2	A	A_circular_+9.0	56.3754	56.3754	8.84633	+	8.84633	2.02649	0.307446	-2	-1.97178	1.40854	0.0198728				28.7736													-2	A
39	moving_1_mesh	Target_1_A_-2	A	A_circular_+12.0	56.3754	56.3754	11.7857	+	11.7857	2.02649	0.408506	-2	-1.95228	1.40854	0.033608				28.8507													-2	A
40	moving_1_mesh	Target_1_A_-1	A	A_paralel_-15.0	41.3754	56.3754	15	-	-15	1.01329	0.0832854	-1	-1.32585	0.704188	0.229503		15mm	1.6661	180.104													-1	A
41	moving_1_mesh	Target_1_A_-1	A	A_paralel_-10.0	46.3754	56.3754	10	-	-10	1.01329	0.0500569	-1	-1.1979	0.704188	0.139383		10mm	1.40081	199.773			Paralel										-1	A
42	moving_1_mesh	Target_1_A_-1	A	A_paralel_-5.0	51.3754	56.3754	5	-	-5	1.01329	0.0227667	-1	-1.0907	0.704188	0.0638822		5mm	1.18241	219.619			Mean	SD									-1	A
43	moving_1_mesh	Target_1_A_-1	A	A_paralel_+5.0	61.3754	56.3754	5	+	5	1.01329	0.0192544	-1	-0.922498	0.704188	0.054586				259.681			239.848	47.3376									-1	A
44	moving_1_mesh	Target_1_A_-1	A	A_paralel_+10.0	66.3754	56.3754	10	+	10	1.01329	0.0357343	-1	-0.855654	0.704188	0.101666				279.843													-1	A
45	moving_1_mesh	Target_1_A_-1	A	A_paralel_+15.0	71.3754	56.3754	15	+	15	1.01329	0.0499884	-1	-0.797501	0.704188	0.142624				300.07													-1	A
46	moving_1_mesh	Target_1_A_-1	A	A_rectangular_-15.0	58.3368	56.3754	15	-	-15	1.01329	0.253986	-1	-0.939231	0.704188	0.0428009		15mm	1.00411	59.0584													-1	A
47	moving_1_mesh	Target_1_A_-1	A	A_rectangular_-10.0	57.2555	56.3754	10	-	-10	1.01329	0.172236	-1	-0.972528	0.704188	0.0193487		10mm	1.00284	58.0598			Rectangular										-1	A
48	moving_1_mesh	Target_1_A_-1	A	A_rectangular_-5.0	56.5967	56.3754	5	-	-5	1.01329	0.0870035	-1	-0.993353	0.704188	0.00468168		5mm	1.00145	57.469			Mean	SD									-1	A
49	moving_1_mesh	Target_1_A_-1	A	A_rectangular_+5.0	56.5967	56.3754	5	+	5	1.01329	0.0868775	-1	-0.991925	0.704188	0.00568709				57.5523			58.2775	0.759958									-1	A
50	moving_1_mesh	Target_1_A_-1	A	A_rectangular_+10.0	57.2555	56.3754	10	+	10	1.01329	0.171749	-1	-0.969857	0.704188	0.0212305				58.2246													-1	A
51	moving_1_mesh	Target_1_A_-1	A	A_rectangular_+15.0	58.3368	56.3754	15	+	15	1.01329	0.252946	-1	-0.93564	0.704188	0.0453302				59.3013													-1	A
52	moving_1_mesh	Target_1_A_-1	A	A_circular_-12.0	56.3754	56.3754	11.7857	-	-11.7857	1.01329	0.2048	-1	-0.981043	0.704188	0.013352		12°	1.00169	57.5471													-1	A
53	moving_1_mesh	Target_1_A_-1	A	A_circular_-9.0	56.3754	56.3754	8.84633	-	-8.84633	1.01329	0.15404	-1	-0.989653	0.704188	0.00728788		9°	1.00128	57.4287													-1	A
54	moving_1_mesh	Target_1_A_-1	A	A_circular_-6.0	56.3754	56.3754	5.90092	-	-5.90092	1.01329	0.102897	-1	-0.995688	0.704188	0.00303724		6°	1.00086	57.3481			Circular										-1	A
55	moving_1_mesh	Target_1_A_-1	A	A_circular_-3.0	56.3754	56.3754	2.95147	-	-2.95147	1.01329	0.0515049	-1	-0.999138	0.704188	0.000607285		3°	1	57.3047			Mean	SD									-1	A
56	moving_1_mesh	Target_1_A_-1	A	A_circular_+3.0	56.3754	56.3754	2.95147	+	2.95147	1.01329	0.0514827	-1	-0.998279	0.704188	0.00121233				57.3294			57.4378	0.118396									-1	A
57	moving_1_mesh	Target_1_A_-1	A	A_circular_+6.0	56.3754	56.3754	5.90092	+	5.90092	1.01329	0.102808	-1	-0.993985	0.704188	0.00423626				57.3973													-1	A
58	moving_1_mesh	Target_1_A_-1	A	A_circular_+9.0	56.3754	56.3754	8.84633	+	8.84633	1.01329	0.153843	-1	-0.987138	0.704188	0.00905897				57.5023													-1	A
59	moving_1_mesh	Target_1_A_-1	A	A_circular_+12.0	56.3754	56.3754	11.7857	+	11.7857	1.01329	0.204454	-1	-0.977762	0.704188	0.0156627				57.6446													-1	A
60	moving_1_mesh	Target_1_A_+1	A	A_paralel_-15.0	41.3754	56.3754	15	-	-15	1.01329	0.0832854	1	1.32585	0.704181	0.229503		15mm	1.6661	180.104													1	A
61	moving_1_mesh	Target_1_A_+1	A	A_paralel_-10.0	46.3754	56.3754	10	-	-10	1.01329	0.0500569	1	1.1979	0.704181	0.139384		10mm	1.40081	199.773			Paralel										1	A
62	moving_1_mesh	Target_1_A_+1	A	A_paralel_-5.0	51.3754	56.3754	5	-	-5	1.01329	0.0227667	1	1.0907	0.704181	0.0638822		5mm	1.18241	219.619			Mean	SD									1	A
63	moving_1_mesh	Target_1_A_+1	A	A_paralel_+5.0	61.3754	56.3754	5	+	5	1.01329	0.0192544	1	0.922498	0.704181	0.054586				259.681			239.848	47.3376									1	A
64	moving_1_mesh	Target_1_A_+1	A	A_paralel_+10.0	66.3754	56.3754	10	+	10	1.01329	0.0357343	1	0.855654	0.704181	0.101666				279.843													1	A
65	moving_1_mesh	Target_1_A_+1	A	A_paralel_+15.0	71.3754	56.3754	15	+	15	1.01329	0.0499884	1	0.797501	0.704181	0.142624				300.07													1	A
66	moving_1_mesh	Target_1_A_+1	A	A_rectangular_-15.0	58.3368	56.3754	15	-	-15	1.01329	0.252946	1	0.93564	0.704181	0.0453301		15mm	0.995904	59.3013													1	A
67	moving_1_mesh	Target_1_A_+1	A	A_rectangular_-10.0	57.2555	56.3754	10	-	-10	1.01329	0.171749	1	0.969857	0.704181	0.0212305		10mm	0.997169	58.2246			Rectangular										1	A
68	moving_1_mesh	Target_1_A_+1	A	A_rectangular_-5.0	56.5967	56.3754	5	-	-5	1.01329	0.0868775	1	0.991925	0.704181	0.00568706		5mm	0.998552	57.5523			Mean	SD									1	A
69	moving_1_mesh	Target_1_A_+1	A	A_rectangular_+5.0	56.5967	56.3754	5	+	5	1.01329	0.0870035	1	0.993353	0.704181	0.00468173				57.469			58.2775	0.759957									1	A
70	moving_1_mesh	Target_1_A_+1	A	A_rectangular_+10.0	57.2555	56.3754	10	+	10	1.01329	0.172236	1	0.972528	0.704181	0.0193488				58.0598													1	A
71	moving_1_mesh	Target_1_A_+1	A	A_rectangular_+15.0	58.3368	56.3754	15	+	15	1.01329	0.253986	1	0.939231	0.704181	0.0428009				59.0584													1	A
72	moving_1_mesh	Target_1_A_+1	A	A_circular_-12.0	56.3754	56.3754	11.7857	-	-11.7857	1.01329	0.204454	1	0.977762	0.704181	0.0156626		12°	0.998309	57.6446													1	A
73	moving_1_mesh	Target_1_A_+1	A	A_circular_-9.0	56.3754	56.3754	8.84633	-	-8.84633	1.01329	0.153843	1	0.987138	0.704181	0.0090589		9°	0.998721	57.5023													1	A
74	moving_1_mesh	Target_1_A_+1	A	A_circular_-6.0	56.3754	56.3754	5.90092	-	-5.90092	1.01329	0.102808	1	0.993985	0.704181	0.00423622		6°	0.999143	57.3973			Circular										1	A
75	moving_1_mesh	Target_1_A_+1	A	A_circular_-3.0	56.3754	56.3754	2.95147	-	-2.95147	1.01329	0.0514827	1	0.998279	0.704181	0.00121231		3°	1	57.3294			Mean	SD									1	A
76	moving_1_mesh	Target_1_A_+1	A	A_circular_+3.0	56.3754	56.3754	2.95147	+	2.95147	1.01329	0.0515049	1	0.999138	0.704181	0.000607301				57.3047			57.4378	0.118395									1	A
77	moving_1_mesh	Target_1_A_+1	A	A_circular_+6.0	56.3754	56.3754	5.90092	+	5.90092	1.01329	0.102897	1	0.995688	0.704181	0.00303729				57.3481													1	A
78	moving_1_mesh	Target_1_A_+1	A	A_circular_+9.0	56.3754	56.3754	8.84633	+	8.84633	1.01329	0.15404	1	0.989652	0.704181	0.00728795				57.4287													1	A
79	moving_1_mesh	Target_1_A_+1	A	A_circular_+12.0	56.3754	56.3754	11.7857	+	11.7857	1.01329	0.2048	1	0.981042	0.704181	0.0133522				57.5471													1	A
80	moving_1_mesh	Target_1_A_+2	A	A_paralel_-15.0	41.3754	56.3754	15	-	-15	2.02649	0.166861	2	2.65148	1.40853	0.45885		15mm	1.66587	89.8951													2	A
81	moving_1_mesh	Target_1_A_+2	A	A_paralel_-10.0	46.3754	56.3754	10	-	-10	2.02649	0.100293	2	2.3957	1.40853	0.278696		10mm	1.40069	99.708			Paralel										2	A
82	moving_1_mesh	Target_1_A_+2	A	A_paralel_-5.0	51.3754	56.3754	5	-	-5	2.02649	0.0456163	2	2.18137	1.40853	0.127739		5mm	1.18237	109.61			Mean	SD									2	A
83	moving_1_mesh	Target_1_A_+2	A	A_paralel_+5.0	61.3754	56.3754	5	+	5	2.02649	0.0385804	2	1.84501	1.40853	0.109159				129.599			119.704	23.6196									2	A
84	moving_1_mesh	Target_1_A_+2	A	A_paralel_+10.0	66.3754	56.3754	10	+	10	2.02649	0.0716024	2	1.71133	1.40853	0.203312				139.66													2	A
85	moving_1_mesh	Target_1_A_+2	A	A_paralel_+15.0	71.3754	56.3754	15	+	15	2.02649	0.100165	2	1.59503	1.40853	0.285227				149.753													2	A
86	moving_1_mesh	Target_1_A_+2	A	A_rectangular_-15.0	58.3368	56.3754	15	-	-15	2.02649	0.504791	2	1.86775	1.40853	0.0931474		15mm	0.991826	29.7153													2	A
87	moving_1_mesh	Target_1_A_+2	A	A_rectangular_-10.0	57.2555	56.3754	10	-	-10	2.02649	0.342964	2	1.93707	1.40853	0.0443208		10mm	0.994347	29.1576			Rectangular										2	A
88	moving_1_mesh	Target_1_A_+2	A	A_rectangular_-5.0	56.5967	56.3754	5	-	-5	2.02649	0.173604	2	1.98243	1.40853	0.0123734		5mm	0.997107	28.8011			Mean	SD									2	A
89	moving_1_mesh	Target_1_A_+2	A	A_rectangular_+5.0	56.5967	56.3754	5	+	5	2.02649	0.174108	2	1.98814	1.40853	0.00835229				28.7178			29.1428	0.388965									2	A
90	moving_1_mesh	Target_1_A_+2	A	A_rectangular_+10.0	57.2555	56.3754	10	+	10	2.02649	0.344914	2	1.94776	1.40853	0.0367946				28.9927													2	A
91	moving_1_mesh	Target_1_A_+2	A	A_rectangular_+15.0	58.3368	56.3754	15	+	15	2.02649	0.508951	2	1.88211	1.40853	0.0830305				29.4724													2	A
92	moving_1_mesh	Target_1_A_+2	A	A_circular_-12.0	56.3754	56.3754	11.7857	-	-11.7857	2.02649	0.408506	2	1.95228	1.40853	0.0336078		12°	0.996621	28.8507													2	A
93	moving_1_mesh	Target_1_A_+2	A	A_circular_-9.0	56.3754	56.3754	8.84633	-	-8.84633	2.02649	0.307446	2	1.97178	1.40853	0.0198726		9°	0.997445	28.7736													2	A
94	moving_1_mesh	Target_1_A_+2	A	A_circular_-6.0	56.3754	56.3754	5.90092	-	-5.90092	2.02649	0.205499	2	1.98628	1.40853	0.00966404		6°	0.998287	28.7151			Circular										2	A
95	moving_1_mesh	Target_1_A_+2	A	A_circular_-3.0	56.3754	56.3754	2.95147	-	-2.95147	2.02649	0.102928	2	1.9957	1.40853	0.00302771		3°	1	28.675			Mean	SD									2	A
96	moving_1_mesh	Target_1_A_+2	A	A_circular_+3.0	56.3754	56.3754	2.95147	+	2.95147	2.02649	0.103017	2	1.99914	1.40853	0.00060786				28.6504			28.723	0.066766									2	A
97	moving_1_mesh	Target_1_A_+2	A	A_circular_+6.0	56.3754	56.3754	5.90092	+	5.90092	2.02649	0.205852	2	1.99309	1.40853	0.00486844				28.6659													2	A
98	moving_1_mesh	Target_1_A_+2	A	A_circular_+9.0	56.3754	56.3754	8.84633	+	8.84633	2.02649	0.308234	2	1.98184	1.40853	0.012789				28.7001													2	A
99	moving_1_mesh	Target_1_A_+2	A	A_circular_+12.0	56.3754	56.3754	11.7857	+	11.7857	2.02649	0.409891	2	1.9654	1.40853	0.0243661				28.7532													2	A
100	moving_1_mesh	Target_1_A_+3	A	A_paralel_-15.0	41.3754	56.3754	15	-	-15	3.03955	0.251015	3	3.97669	2.11279	0.687893		15mm	1.66549	59.7573													3	A
101	moving_1_mesh	Target_1_A_+3	A	A_paralel_-10.0	46.3754	56.3754	10	-	-10	3.03955	0.150886	3	3.59329	2.11279	0.417866		10mm	1.4005	66.2754			Paralel										3	A
102	moving_1_mesh	Target_1_A_+3	A	A_paralel_-5.0	51.3754	56.3754	5	-	-5	3.03955	0.068631	3	3.27196	2.11279	0.191547		5mm	1.18229	72.8533			Mean	SD									3	A
103	moving_1_mesh	Target_1_A_+3	A	A_paralel_+5.0	61.3754	56.3754	5	+	5	3.03955	0.0580492	3	2.76757	2.11279	0.163706				86.1339			79.5606	15.6922									3	A
104	moving_1_mesh	Target_1_A_+3	A	A_paralel_+10.0	66.3754	56.3754	10	+	10	3.03955	0.107737	3	2.56707	2.11279	0.304921				92.8186													3	A
105	moving_1_mesh	Target_1_A_+3	A	A_paralel_+15.0	71.3754	56.3754	15	+	15	3.03955	0.150716	3	2.39262	2.11279	0.427788				99.5251													3	A
106	moving_1_mesh	Target_1_A_+3	A	A_rectangular_-15.0	58.3368	56.3754	15	-	-15	3.03955	0.755476	3	2.79638	2.11279	0.14341		15mm	0.987766	19.855													3	A
107	moving_1_mesh	Target_1_A_+3	A	A_rectangular_-10.0	57.2555	56.3754	10	-	-10	3.03955	0.513601	3	2.90168	2.11279	0.0692493		10mm	0.991535	19.4704			Rectangular										3	A
108	moving_1_mesh	Target_1_A_+3	A	A_rectangular_-5.0	56.5967	56.3754	5	-	-5	3.03955	0.260156	3	2.97153	2.11279	0.0200528		5mm	0.995665	19.2192			Mean	SD									3	A
109	moving_1_mesh	Target_1_A_+3	A	A_rectangular_+5.0	56.5967	56.3754	5	+	5	3.03955	0.261289	3	2.98437	2.11279	0.0110062				19.1359			19.433	0.268999									3	A
110	moving_1_mesh	Target_1_A_+3	A	A_rectangular_+10.0	57.2555	56.3754	10	+	10	3.03955	0.517986	3	2.92572	2.11279	0.0523159				19.3055													3	A
111	moving_1_mesh	Target_1_A_+3	A	A_rectangular_+15.0	58.3368	56.3754	15	+	15	3.03955	0.764833	3	2.82871	2.11279	0.120646				19.6121													3	A
112	moving_1_mesh	Target_1_A_+3	A	A_circular_-12.0	56.3754	56.3754	11.7857	-	-11.7857	3.03955	0.6121	3	2.9236	2.11279	0.0538075		12°	0.994939	19.2545													3	A
113	moving_1_mesh	Target_1_A_+3	A	A_circular_-9.0	56.3754	56.3754	8.84633	-	-8.84633	3.03955	0.460766	3	2.95396	2.11279	0.0324248		9°	0.996172	19.1992													3	A
114	moving_1_mesh	Target_1_A_+3	A	A_circular_-6.0	56.3754	56.3754	5.90092	-	-5.90092	3.03955	0.308043	3	2.97689	2.11279	0.0162757		6°	0.997433	19.1562			Circular										3	A
115	moving_1_mesh	Target_1_A_+3	A	A_circular_-3.0	56.3754	56.3754	2.95147	-	-2.95147	3.03955	0.154322	3	2.99227	2.11279	0.00544413		3°	1	19.1254			Mean	SD									3	A
116	moving_1_mesh	Target_1_A_+3	A	A_circular_+3.0	56.3754	56.3754	2.95147	+	2.95147	3.03955	0.154521	3	3	2.11279	0				19.1008			19.1532	0.0518325									3	A
117	moving_1_mesh	Target_1_A_+3	A	A_circular_+6.0	56.3754	56.3754	5.90092	+	5.90092	3.03955	0.308836	3	2.99221	2.11279	0.00548662				19.107													3	A
118	moving_1_mesh	Target_1_A_+3	A	A_circular_+9.0	56.3754	56.3754	8.84633	+	8.84633	3.03955	0.462537	3	2.97659	2.11279	0.0164876				19.1257													3	A
119	moving_1_mesh	Target_1_A_+3	A	A_circular_+12.0	56.3754	56.3754	11.7857	+	11.7857	3.03955	0.615214	3	2.95313	2.11279	0.0330145				19.157													3	A
120	moving_1_mesh	Target_1_B_-3	B	B_paralel_-15.0	46.3754	61.3754	15	-	-15	3.29433	0.226539	-3	-3.88978	2.11279	0.626685		15mm	1.60302	66.2136													-3	B
121	moving_1_mesh	Target_1_B_-3	B	B_paralel_-10.0	51.3754	61.3754	10	-	-10	3.29433	0.137393	-3	-3.54384	2.11279	0.383037		10mm	1.36604	72.7837			Paralel						Paralel	Full group			-3	B
122	moving_1_mesh	Target_1_B_-3	B	B_paralel_-5.0	56.3754	61.3754	5	-	-5	3.29433	0.0629731	-3	-3.25073	2.11279	0.176595		5mm	1.16785	79.399			Mean	SD				Mean	0.0801307	0.238469			-3	B
123	moving_1_mesh	Target_1_B_-3	B	B_paralel_+5.0	66.3754	61.3754	5	+	5	3.29433	0.0539222	-3	-2.78355	2.11279	0.152448				92.7262			86.1149	15.7533				SD	0.0537936	0.193409			-3	B
124	moving_1_mesh	Target_1_B_-3	B	B_paralel_+10.0	71.3754	61.3754	10	+	10	3.29433	0.100578	-3	-2.59511	2.11279	0.285172				99.4252													-3	B
125	moving_1_mesh	Target_1_B_-3	B	B_paralel_+15.0	76.3754	61.3754	15	+	15	3.29433	0.14132	-3	-2.42976	2.11279	0.401629				106.142													-3	B
126	moving_1_mesh	Target_1_B_-3	B	B_rectangular_-15.0	63.1818	61.3754	15	-	-15	3.29433	0.768103	-3	-2.85435	2.11279	0.102584		15mm	1.01158	19.5286													-3	B
127	moving_1_mesh	Target_1_B_-3	B	B_rectangular_-10.0	62.1847	61.3754	10	-	-10	3.29433	0.518943	-3	-2.93751	2.11279	0.0440148		10mm	1.00794	19.2699			Rectangular						Rectangular				-3	B
128	moving_1_mesh	Target_1_B_-3	B	B_rectangular_-5.0	61.5787	61.3754	5	-	-5	3.29433	0.26139	-3	-2.98718	2.11279	0.00902839		5mm	1.00404	19.1285			Mean	SD				Mean	0.342594				-3	B
129	moving_1_mesh	Target_1_B_-3	B	B_rectangular_+5.0	61.5787	61.3754	5	+	5	3.29433	0.260338	-3	-2.97524	2.11279	0.0174408				19.2058			19.3851	0.232372				SD	0.206381				-3	B
130	moving_1_mesh	Target_1_B_-3	B	B_rectangular_+10.0	62.1847	61.3754	10	+	10	3.29433	0.514853	-3	-2.91493	2.11279	0.0599162				19.423													-3	B
131	moving_1_mesh	Target_1_B_-3	B	B_rectangular_+15.0	63.1818	61.3754	15	+	15	3.29433	0.759308	-3	-2.82351	2.11279	0.124308				19.7548													-3	B
132	moving_1_mesh	Target_1_B_-3	B	B_circular_-12.0	61.3754	61.3754	12.831	-	-12.831	3.29433	0.66976	-3	-2.9527	2.11279	0.0333147		12°	1.00513	19.1575													-3	B
133	moving_1_mesh	Target_1_B_-3	B	B_circular_-9.0	61.3754	61.3754	9.63092	-	-9.63092	3.29433	0.503554	-3	-2.97638	2.11279	0.0166371		9°	1.00388	19.1259													-3	B
134	moving_1_mesh	Target_1_B_-3	B	B_circular_-6.0	61.3754	61.3754	6.42428	-	-6.42428	3.29433	0.336226	-3	-2.99214	2.11279	0.00553614		6°	1.0026	19.107			Circular						Circular				-3	B
135	moving_1_mesh	Target_1_B_-3	B	B_circular_-3.0	61.3754	61.3754	3.21324	-	-3.21324	3.29433	0.168226	-3	-3	2.11279	0		3°	1	19.1008			Mean	SD				Mean	0.279129				-3	B
136	moving_1_mesh	Target_1_B_-3	B	B_circular_+3.0	61.3754	61.3754	3.21324	+	3.21324	3.29433	0.168007	-3	-2.9922	2.11279	0.00549308				19.1256			19.1537	0.0523005				SD	0.177883				-3	B
137	moving_1_mesh	Target_1_B_-3	B	B_circular_+6.0	61.3754	61.3754	6.42428	+	6.42428	3.29433	0.335355	-3	-2.97668	2.11279	0.0164217				19.1567													-3	B
138	moving_1_mesh	Target_1_B_-3	B	B_circular_+9.0	61.3754	61.3754	9.63092	+	9.63092	3.29433	0.501609	-3	-2.95355	2.11279	0.0327148				19.2001													-3	B
139	moving_1_mesh	Target_1_B_-3	B	B_circular_+12.0	61.3754	61.3754	12.831	+	12.831	3.29433	0.66634	-3	-2.92292	2.11279	0.0542874				19.2559													-3	B
140	moving_1_mesh	Target_1_B_-2	B	B_paralel_-15.0	46.3754	61.3754	15	-	-15	2.19636	0.150502	-2	-2.5935	1.40854	0.41801		15mm	1.60335	99.6664													-2	B
141	moving_1_mesh	Target_1_B_-2	B	B_paralel_-10.0	51.3754	61.3754	10	-	-10	2.19636	0.0912716	-2	-2.36271	1.40854	0.255463		10mm	1.36621	109.563			Paralel										-2	B
142	moving_1_mesh	Target_1_B_-2	B	B_paralel_-5.0	56.3754	61.3754	5	-	-5	2.19636	0.0418316	-2	-2.16721	1.40854	0.117768		5mm	1.16792	119.527			Mean	SD									-2	B
143	moving_1_mesh	Target_1_B_-2	B	B_paralel_+5.0	66.3754	61.3754	5	+	5	2.19636	0.0358172	-2	-1.85567	1.40854	0.101652				139.598			129.64	23.7252									-2	B
144	moving_1_mesh	Target_1_B_-2	B	B_paralel_+10.0	71.3754	61.3754	10	+	10	2.19636	0.0668065	-2	-1.73003	1.40854	0.190145				149.686													-2	B
145	moving_1_mesh	Target_1_B_-2	B	B_paralel_+15.0	76.3754	61.3754	15	+	15	2.19636	0.0938672	-2	-1.61979	1.40854	0.267787				159.8													-2	B
146	moving_1_mesh	Target_1_B_-2	B	B_rectangular_-15.0	63.1818	61.3754	15	-	-15	2.19636	0.511198	-2	-1.89938	1.40854	0.0708655		15mm	1.00771	29.3428													-2	B
147	moving_1_mesh	Target_1_B_-2	B	B_rectangular_-10.0	62.1847	61.3754	10	-	-10	2.19636	0.345586	-2	-1.95579	1.40854	0.0311412		10mm	1.00529	28.9363			Rectangular										-2	B
148	moving_1_mesh	Target_1_B_-2	B	B_rectangular_-5.0	61.5787	61.3754	5	-	-5	2.19636	0.174185	-2	-1.99012	1.40854	0.00696191		5mm	1.00269	28.7051			Mean	SD									-2	B
149	moving_1_mesh	Target_1_B_-2	B	B_rectangular_+5.0	61.5787	61.3754	5	+	5	2.19636	0.173717	-2	-1.98481	1.40854	0.0107012				28.7824			29.0709	0.333935									-2	B
150	moving_1_mesh	Target_1_B_-2	B	B_rectangular_+10.0	62.1847	61.3754	10	+	10	2.19636	0.343768	-2	-1.94575	1.40854	0.0382089				29.0894													-2	B
151	moving_1_mesh	Target_1_B_-2	B	B_rectangular_+15.0	63.1818	61.3754	15	+	15	2.19636	0.507288	-2	-1.88568	1.40854	0.0805205				29.569													-2	B
152	moving_1_mesh	Target_1_B_-2	B	B_circular_-12.0	61.3754	61.3754	12.831	-	-12.831	2.19636	0.44623	-2	-1.96509	1.40854	0.024587		12°	1.00342	28.7542													-2	B
153	moving_1_mesh	Target_1_B_-2	B	B_circular_-9.0	61.3754	61.3754	9.63092	-	-9.63092	2.19636	0.335566	-2	-1.98168	1.40854	0.0129046		9°	1.00258	28.7005													-2	B
154	moving_1_mesh	Target_1_B_-2	B	B_circular_-6.0	61.3754	61.3754	6.42428	-	-6.42428	2.19636	0.224108	-2	-1.99303	1.40854	0.00491232		6°	1.00173	28.666			Circular										-2	B
155	moving_1_mesh	Target_1_B_-2	B	B_circular_-3.0	61.3754	61.3754	3.21324	-	-3.21324	2.19636	0.112154	-2	-1.99913	1.40854	0.000613279		3°	1	28.6504			Mean	SD									-2	B
156	moving_1_mesh	Target_1_B_-2	B	B_circular_+3.0	61.3754	61.3754	3.21324	+	3.21324	2.19636	0.112056	-2	-1.99566	1.40854	0.00305498				28.6753			28.7237	0.0673706									-2	B
157	moving_1_mesh	Target_1_B_-2	B	B_circular_+6.0	61.3754	61.3754	6.42428	+	6.42428	2.19636	0.22372	-2	-1.98616	1.40854	0.00975085				28.7157													-2	B
158	moving_1_mesh	Target_1_B_-2	B	B_circular_+9.0	61.3754	61.3754	9.63092	+	9.63092	2.19636	0.334701	-2	-1.97153	1.40854	0.0200508				28.7747													-2	B
159	moving_1_mesh	Target_1_B_-2	B	B_circular_+12.0	61.3754	61.3754	12.831	+	12.831	2.19636	0.444708	-2	-1.95186	1.40854	0.0339086				28.8525													-2	B
160	moving_1_mesh	Target_1_B_-1	B	B_paralel_-15.0	46.3754	61.3754	15	-	-15	1.09822	0.0750932	-1	-1.29684	0.704188	0.209071		15mm	1.60355	199.752													-1	B
161	moving_1_mesh	Target_1_B_-1	B	B_paralel_-10.0	51.3754	61.3754	10	-	-10	1.09822	0.0455383	-1	-1.1814	0.704188	0.127762		10mm	1.36631	219.596			Paralel										-1	B
162	moving_1_mesh	Target_1_B_-1	B	B_paralel_-5.0	56.3754	61.3754	5	-	-5	1.09822	0.0208705	-1	-1.08362	0.704188	0.0588953		5mm	1.16796	239.572			Mean	SD									-1	B
163	moving_1_mesh	Target_1_B_-1	B	B_paralel_+5.0	66.3754	61.3754	5	+	5	1.09822	0.0178692	-1	-0.927828	0.704188	0.0508323				279.812			259.847	47.5656									-1	B
164	moving_1_mesh	Target_1_B_-1	B	B_paralel_+10.0	71.3754	61.3754	10	+	10	1.09822	0.0333293	-1	-0.865002	0.704188	0.0950817				300.036													-1	B
165	moving_1_mesh	Target_1_B_-1	B	B_paralel_+15.0	76.3754	61.3754	15	+	15	1.09822	0.0468293	-1	-0.809881	0.704188	0.133904				320.312													-1	B
166	moving_1_mesh	Target_1_B_-1	B	B_rectangular_-15.0	63.1818	61.3754	15	-	-15	1.09822	0.255142	-1	-0.947952	0.704188	0.0366584		15mm	1.00385	58.7908													-1	B
167	moving_1_mesh	Target_1_B_-1	B	B_rectangular_-10.0	62.1847	61.3754	10	-	-10	1.09822	0.172589	-1	-0.976625	0.704188	0.0164634		10mm	1.00264	57.941			Rectangular										-1	B
168	moving_1_mesh	Target_1_B_-1	B	B_rectangular_-5.0	61.5787	61.3754	5	-	-5	1.09822	0.0870465	-1	-0.994391	0.704188	0.00395087		5mm	1.00135	57.4405			Mean	SD									-1	B
169	moving_1_mesh	Target_1_B_-1	B	B_rectangular_+5.0	61.5787	61.3754	5	+	5	1.09822	0.0869296	-1	-0.993063	0.704188	0.00488576				57.5178			58.1335	0.649693									-1	B
170	moving_1_mesh	Target_1_B_-1	B	B_rectangular_+10.0	62.1847	61.3754	10	+	10	1.09822	0.172135	-1	-0.974116	0.704188	0.0182305				58.0941													-1	B
171	moving_1_mesh	Target_1_B_-1	B	B_rectangular_+15.0	63.1818	61.3754	15	+	15	1.09822	0.254164	-1	-0.944525	0.704188	0.0390721				59.017													-1	B
172	moving_1_mesh	Target_1_B_-1	B	B_circular_-12.0	61.3754	61.3754	12.831	-	-12.831	1.09822	0.222955	-1	-0.980871	0.704188	0.0134728		12°	1.00171	57.5494													-1	B
173	moving_1_mesh	Target_1_B_-1	B	B_circular_-9.0	61.3754	61.3754	9.63092	-	-9.63092	1.09822	0.167699	-1	-0.989559	0.704188	0.00735368		9°	1.00129	57.4299													-1	B
174	moving_1_mesh	Target_1_B_-1	B	B_circular_-6.0	61.3754	61.3754	6.42428	-	-6.42428	1.09822	0.112022	-1	-0.995649	0.704188	0.00306462		6°	1.00087	57.3485			Circular										-1	B
175	moving_1_mesh	Target_1_B_-1	B	B_circular_-3.0	61.3754	61.3754	3.21324	-	-3.21324	1.09822	0.0560728	-1	-0.99913	0.704188	0.000612769		3°	1	57.3048			Mean	SD									-1	B
176	moving_1_mesh	Target_1_B_-1	B	B_circular_+3.0	61.3754	61.3754	3.21324	+	3.21324	1.09822	0.0560485	-1	-0.998263	0.704188	0.00122322				57.3297			57.4391	0.11947									-1	B
177	moving_1_mesh	Target_1_B_-1	B	B_circular_+6.0	61.3754	61.3754	6.42428	+	6.42428	1.09822	0.111925	-1	-0.993931	0.704188	0.0042744				57.3982													-1	B
178	moving_1_mesh	Target_1_B_-1	B	B_circular_+9.0	61.3754	61.3754	9.63092	+	9.63092	1.09822	0.167482	-1	-0.987022	0.704188	0.00914031				57.5041													-1	B
179	moving_1_mesh	Target_1_B_-1	B	B_circular_+12.0	61.3754	61.3754	12.831	+	12.831	1.09822	0.222575	-1	-0.977562	0.704188	0.0158032				57.6478													-1	B
180	moving_1_mesh	Target_1_B_+1	B	B_paralel_-15.0	46.3754	61.3754	15	-	-15	1.09822	0.0750932	1	1.29684	0.704181	0.209071		15mm	1.60355	199.752													1	B
181	moving_1_mesh	Target_1_B_+1	B	B_paralel_-10.0	51.3754	61.3754	10	-	-10	1.09822	0.0455383	1	1.1814	0.704181	0.127763		10mm	1.36631	219.596			Paralel										1	B
182	moving_1_mesh	Target_1_B_+1	B	B_paralel_-5.0	56.3754	61.3754	5	-	-5	1.09822	0.0208705	1	1.08362	0.704181	0.0588952		5mm	1.16796	239.573			Mean	SD									1	B
183	moving_1_mesh	Target_1_B_+1	B	B_paralel_+5.0	66.3754	61.3754	5	+	5	1.09822	0.0178692	1	0.927828	0.704181	0.0508323				279.812			259.847	47.5656									1	B
184	moving_1_mesh	Target_1_B_+1	B	B_paralel_+10.0	71.3754	61.3754	10	+	10	1.09822	0.0333293	1	0.865002	0.704181	0.0950817				300.036													1	B
185	moving_1_mesh	Target_1_B_+1	B	B_paralel_+15.0	76.3754	61.3754	15	+	15	1.09822	0.0468293	1	0.809881	0.704181	0.133904				320.312													1	B
186	moving_1_mesh	Target_1_B_+1	B	B_rectangular_-15.0	63.1818	61.3754	15	-	-15	1.09822	0.254164	1	0.944525	0.704181	0.0390721		15mm	0.996168	59.017													1	B
187	moving_1_mesh	Target_1_B_+1	B	B_rectangular_-10.0	62.1847	61.3754	10	-	-10	1.09822	0.172135	1	0.974116	0.704181	0.0182304		10mm	0.997365	58.0941			Rectangular										1	B
188	moving_1_mesh	Target_1_B_+1	B	B_rectangular_-5.0	61.5787	61.3754	5	-	-5	1.09822	0.0869296	1	0.993063	0.704181	0.00488574		5mm	0.998657	57.5178			Mean	SD									1	B
189	moving_1_mesh	Target_1_B_+1	B	B_rectangular_+5.0	61.5787	61.3754	5	+	5	1.09822	0.0870465	1	0.99439	0.704181	0.0039509				57.4405			58.1335	0.649692									1	B
190	moving_1_mesh	Target_1_B_+1	B	B_rectangular_+10.0	62.1847	61.3754	10	+	10	1.09822	0.172589	1	0.976625	0.704181	0.0164635				57.941													1	B
191	moving_1_mesh	Target_1_B_+1	B	B_rectangular_+15.0	63.1818	61.3754	15	+	15	1.09822	0.255142	1	0.947952	0.704181	0.0366585				58.7908													1	B
192	moving_1_mesh	Target_1_B_+1	B	B_circular_-12.0	61.3754	61.3754	12.831	-	-12.831	1.09822	0.222575	1	0.977563	0.704181	0.0158031		12°	0.998294	57.6478													1	B
193	moving_1_mesh	Target_1_B_+1	B	B_circular_-9.0	61.3754	61.3754	9.63092	-	-9.63092	1.09822	0.167482	1	0.987022	0.704181	0.00914032		9°	0.99871	57.5041													1	B
194	moving_1_mesh	Target_1_B_+1	B	B_circular_-6.0	61.3754	61.3754	6.42428	-	-6.42428	1.09822	0.111925	1	0.993931	0.704181	0.00427433		6°	0.999135	57.3982			Circular										1	B
195	moving_1_mesh	Target_1_B_+1	B	B_circular_-3.0	61.3754	61.3754	3.21324	-	-3.21324	1.09822	0.0560485	1	0.998263	0.704181	0.00122322		3°	1	57.3297			Mean	SD									1	B
196	moving_1_mesh	Target_1_B_+1	B	B_circular_+3.0	61.3754	61.3754	3.21324	+	3.21324	1.09822	0.0560728	1	0.99913	0.704181	0.000612791				57.3048			57.4391	0.119469									1	B
197	moving_1_mesh	Target_1_B_+1	B	B_circular_+6.0	61.3754	61.3754	6.42428	+	6.42428	1.09822	0.112022	1	0.995649	0.704181	0.00306467				57.3485													1	B
198	moving_1_mesh	Target_1_B_+1	B	B_circular_+9.0	61.3754	61.3754	9.63092	+	9.63092	1.09822	0.167699	1	0.989559	0.704181	0.0073537				57.4299													1	B
199	moving_1_mesh	Target_1_B_+1	B	B_circular_+12.0	61.3754	61.3754	12.831	+	12.831	1.09822	0.222955	1	0.980871	0.704181	0.0134729				57.5494													1	B
200	moving_1_mesh	Target_1_B_+2	B	B_paralel_-15.0	46.3754	61.3754	15	-	-15	2.19636	0.150502	2	2.5935	1.40853	0.41801		15mm	1.60335	99.6664													2	B
201	moving_1_mesh	Target_1_B_+2	B	B_paralel_-10.0	51.3754	61.3754	10	-	-10	2.19636	0.0912716	2	2.36271	1.40853	0.255462		10mm	1.36621	109.563			Paralel										2	B
202	moving_1_mesh	Target_1_B_+2	B	B_paralel_-5.0	56.3754	61.3754	5	-	-5	2.19636	0.0418316	2	2.16721	1.40853	0.117768		5mm	1.16792	119.527			Mean	SD									2	B
203	moving_1_mesh	Target_1_B_+2	B	B_paralel_+5.0	66.3754	61.3754	5	+	5	2.19636	0.0358171	2	1.85567	1.40853	0.101652				139.598			129.64	23.7252									2	B
204	moving_1_mesh	Target_1_B_+2	B	B_paralel_+10.0	71.3754	61.3754	10	+	10	2.19636	0.0668065	2	1.73003	1.40853	0.190145				149.686													2	B
205	moving_1_mesh	Target_1_B_+2	B	B_paralel_+15.0	76.3754	61.3754	15	+	15	2.19636	0.0938672	2	1.61979	1.40853	0.267787				159.8													2	B
206	moving_1_mesh	Target_1_B_+2	B	B_rectangular_-15.0	63.1818	61.3754	15	-	-15	2.19636	0.507288	2	1.88568	1.40853	0.0805204		15mm	0.992351	29.569													2	B
207	moving_1_mesh	Target_1_B_+2	B	B_rectangular_-10.0	62.1847	61.3754	10	-	-10	2.19636	0.343768	2	1.94575	1.40853	0.0382087		10mm	0.994737	29.0894			Rectangular										2	B
208	moving_1_mesh	Target_1_B_+2	B	B_rectangular_-5.0	61.5787	61.3754	5	-	-5	2.19636	0.173717	2	1.98481	1.40853	0.0107011		5mm	0.997316	28.7824			Mean	SD									2	B
209	moving_1_mesh	Target_1_B_+2	B	B_rectangular_+5.0	61.5787	61.3754	5	+	5	2.19636	0.174185	2	1.99012	1.40853	0.00696196				28.7051			29.0709	0.333934									2	B
210	moving_1_mesh	Target_1_B_+2	B	B_rectangular_+10.0	62.1847	61.3754	10	+	10	2.19636	0.345586	2	1.95579	1.40853	0.0311413				28.9363													2	B
211	moving_1_mesh	Target_1_B_+2	B	B_rectangular_+15.0	63.1818	61.3754	15	+	15	2.19636	0.511198	2	1.89938	1.40853	0.0708657				29.3428													2	B
212	moving_1_mesh	Target_1_B_+2	B	B_circular_-12.0	61.3754	61.3754	12.831	-	-12.831	2.19636	0.444708	2	1.95186	1.40853	0.0339084		12°	0.996591	28.8525													2	B
213	moving_1_mesh	Target_1_B_+2	B	B_circular_-9.0	61.3754	61.3754	9.63092	-	-9.63092	2.19636	0.334701	2	1.97153	1.40853	0.0200507		9°	0.997422	28.7747													2	B
214	moving_1_mesh	Target_1_B_+2	B	B_circular_-6.0	61.3754	61.3754	6.42428	-	-6.42428	2.19636	0.22372	2	1.98616	1.40853	0.00975079		6°	0.998271	28.7157			Circular										2	B
215	moving_1_mesh	Target_1_B_+2	B	B_circular_-3.0	61.3754	61.3754	3.21324	-	-3.21324	2.19636	0.112056	2	1.99566	1.40853	0.00305495		3°	1	28.6753			Mean	SD									2	B
216	moving_1_mesh	Target_1_B_+2	B	B_circular_+3.0	61.3754	61.3754	3.21324	+	3.21324	2.19636	0.112154	2	1.99913	1.40853	0.000613328				28.6504			28.7237	0.0673699									2	B
217	moving_1_mesh	Target_1_B_+2	B	B_circular_+6.0	61.3754	61.3754	6.42428	+	6.42428	2.19636	0.224108	2	1.99303	1.40853	0.00491241				28.666													2	B
218	moving_1_mesh	Target_1_B_+2	B	B_circular_+9.0	61.3754	61.3754	9.63092	+	9.63092	2.19636	0.335566	2	1.98168	1.40853	0.0129047				28.7005													2	B
219	moving_1_mesh	Target_1_B_+2	B	B_circular_+12.0	61.3754	61.3754	12.831	+	12.831	2.19636	0.446229	2	1.96509	1.40853	0.0245872				28.7542													2	B
220	moving_1_mesh	Target_1_B_+3	B	B_paralel_-15.0	46.3754	61.3754	15	-	-15	3.29433	0.226539	3	3.88978	2.11279	0.626684		15mm	1.60302	66.2137													3	B
221	moving_1_mesh	Target_1_B_+3	B	B_paralel_-10.0	51.3754	61.3754	10	-	-10	3.29433	0.137393	3	3.54384	2.11279	0.383037		10mm	1.36604	72.7838			Paralel										3	B
222	moving_1_mesh	Target_1_B_+3	B	B_paralel_-5.0	56.3754	61.3754	5	-	-5	3.29433	0.0629731	3	3.25073	2.11279	0.176595		5mm	1.16785	79.399			Mean	SD									3	B
223	moving_1_mesh	Target_1_B_+3	B	B_paralel_+5.0	66.3754	61.3754	5	+	5	3.29433	0.0539222	3	2.78355	2.11279	0.152448				92.7262			86.1149	15.7533									3	B
224	moving_1_mesh	Target_1_B_+3	B	B_paralel_+10.0	71.3754	61.3754	10	+	10	3.29433	0.100578	3	2.59511	2.11279	0.285172				99.4252													3	B
225	moving_1_mesh	Target_1_B_+3	B	B_paralel_+15.0	76.3754	61.3754	15	+	15	3.29433	0.14132	3	2.42976	2.11279	0.40163				106.142													3	B
226	moving_1_mesh	Target_1_B_+3	B	B_rectangular_-15.0	63.1818	61.3754	15	-	-15	3.29433	0.759309	3	2.82351	2.11279	0.124308		15mm	0.98855	19.7548													3	B
227	moving_1_mesh	Target_1_B_+3	B	B_rectangular_-10.0	62.1847	61.3754	10	-	-10	3.29433	0.514853	3	2.91493	2.11279	0.0599157		10mm	0.992118	19.423			Rectangular										3	B
228	moving_1_mesh	Target_1_B_+3	B	B_rectangular_-5.0	61.5787	61.3754	5	-	-5	3.29433	0.260338	3	2.97524	2.11279	0.0174407		5mm	0.995977	19.2058			Mean	SD									3	B
229	moving_1_mesh	Target_1_B_+3	B	B_rectangular_+5.0	61.5787	61.3754	5	+	5	3.29433	0.26139	3	2.98718	2.11279	0.00902849				19.1285			19.3851	0.232371									3	B
230	moving_1_mesh	Target_1_B_+3	B	B_rectangular_+10.0	62.1847	61.3754	10	+	10	3.29433	0.518943	3	2.93751	2.11279	0.044015				19.2699													3	B
231	moving_1_mesh	Target_1_B_+3	B	B_rectangular_+15.0	63.1818	61.3754	15	+	15	3.29433	0.768103	3	2.85435	2.11279	0.102584				19.5286													3	B
232	moving_1_mesh	Target_1_B_+3	B	B_circular_-12.0	61.3754	61.3754	12.831	-	-12.831	3.29433	0.66634	3	2.92292	2.11279	0.0542871		12°	0.994894	19.2559													3	B
233	moving_1_mesh	Target_1_B_+3	B	B_circular_-9.0	61.3754	61.3754	9.63092	-	-9.63092	3.29433	0.501609	3	2.95355	2.11279	0.0327146		9°	0.996138	19.2001													3	B
234	moving_1_mesh	Target_1_B_+3	B	B_circular_-6.0	61.3754	61.3754	6.42428	-	-6.42428	3.29433	0.335355	3	2.97668	2.11279	0.0164216		6°	0.99741	19.1567			Circular										3	B
235	moving_1_mesh	Target_1_B_+3	B	B_circular_-3.0	61.3754	61.3754	3.21324	-	-3.21324	3.29433	0.168007	3	2.9922	2.11279	0.00549303		3°	1	19.1256			Mean	SD									3	B
236	moving_1_mesh	Target_1_B_+3	B	B_circular_+3.0	61.3754	61.3754	3.21324	+	3.21324	3.29433	0.168226	3	3	2.11279	0				19.1008			19.1537	0.0522999									3	B
237	moving_1_mesh	Target_1_B_+3	B	B_circular_+6.0	61.3754	61.3754	6.42428	+	6.42428	3.29433	0.336226	3	2.99214	2.11279	0.00553629				19.107													3	B
238	moving_1_mesh	Target_1_B_+3	B	B_circular_+9.0	61.3754	61.3754	9.63092	+	9.63092	3.29433	0.503554	3	2.97638	2.11279	0.0166372				19.1259													3	B
239	moving_1_mesh	Target_1_B_+3	B	B_circular_+12.0	61.3754	61.3754	12.831	+	12.831	3.29433	0.66976	3	2.9527	2.11279	0.0333149				19.1575													3	B
240	moving_1_mesh	Target_1_C_-3	C	C_paralel_-15.0	51.3754	66.3754	15	-	-15	3.55012	0.206302	-3	-3.81563	2.11279	0.574461		15mm	1.55069	72.7089													-3	C
241	moving_1_mesh	Target_1_C_-3	C	C_paralel_-10.0	56.3754	66.3754	10	-	-10	3.55012	0.126078	-3	-3.5014	2.11279	0.353142		10mm	1.33676	79.3158			Paralel						Paralel	Full group			-3	C
242	moving_1_mesh	Target_1_C_-3	C	C_paralel_-5.0	61.3754	66.3754	5	-	-5	3.55012	0.0581683	-3	-3.23238	2.11279	0.163671		5mm	1.15543	85.9575			Mean	SD				Mean	0.0740627	0.245999			-3	C
243	moving_1_mesh	Target_1_C_-3	C	C_paralel_+5.0	71.3754	66.3754	5	+	5	3.55012	0.0503436	-3	-2.79757	2.11279	0.142574				99.3175			92.6792	15.7961				SD	0.0491651	0.20256			-3	C
244	moving_1_mesh	Target_1_C_-3	C	C_paralel_+10.0	76.3754	66.3754	10	+	10	3.55012	0.0943164	-3	-2.61987	2.11279	0.267735				106.026													-3	C
245	moving_1_mesh	Target_1_C_-3	C	C_paralel_+15.0	81.3754	66.3754	15	+	15	3.55012	0.133039	-3	-2.46276	2.11279	0.378388				112.749													-3	C
246	moving_1_mesh	Target_1_C_-3	C	C_rectangular_-15.0	68.0492	66.3754	15	-	-15	3.55012	0.770707	-3	-2.87497	2.11279	0.088064		15mm	1.01086	19.4626													-3	C
247	moving_1_mesh	Target_1_C_-3	C	C_rectangular_-10.0	67.1245	66.3754	10	-	-10	3.55012	0.519696	-3	-2.94687	2.11279	0.0374173		10mm	1.00742	19.242			Rectangular						Rectangular				-3	C
248	moving_1_mesh	Target_1_C_-3	C	C_rectangular_-5.0	66.5635	66.3754	5	-	-5	3.55012	0.261467	-3	-2.98938	2.11279	0.00747867		5mm	1.00376	19.1229			Mean	SD				Mean	0.343452				-3	C
249	moving_1_mesh	Target_1_C_-3	C	C_rectangular_+5.0	66.5635	66.3754	5	+	5	3.55012	0.260487	-3	-2.97823	2.11279	0.0153332				19.1948			19.3469	0.203072				SD	0.207218				-3	C
250	moving_1_mesh	Target_1_C_-3	C	C_rectangular_+10.0	67.1245	66.3754	10	+	10	3.55012	0.515867	-3	-2.92563	2.11279	0.0523809				19.3848													-3	C
251	moving_1_mesh	Target_1_C_-3	C	C_rectangular_+15.0	68.0492	66.3754	15	+	15	3.55012	0.762425	-3	-2.84557	2.11279	0.108771				19.6741													-3	C
252	moving_1_mesh	Target_1_C_-3	C	C_circular_-12.0	66.3754	66.3754	13.8762	-	-13.8762	3.55012	0.724307	-3	-2.95236	2.11279	0.0335537		12°	1.00517	19.158													-3	C
253	moving_1_mesh	Target_1_C_-3	C	C_circular_-9.0	66.3754	66.3754	10.4155	-	-10.4155	3.55012	0.544571	-3	-2.97621	2.11279	0.0167557		9°	1.0039	19.1261													-3	C
254	moving_1_mesh	Target_1_C_-3	C	C_circular_-6.0	66.3754	66.3754	6.94764	-	-6.94764	3.55012	0.363616	-3	-2.99208	2.11279	0.00557566		6°	1.00262	19.1071			Circular						Circular				-3	C
255	moving_1_mesh	Target_1_C_-3	C	C_circular_-3.0	66.3754	66.3754	3.47501	-	-3.47501	3.55012	0.18193	-3	-3	2.11279	0		3°	1	19.1008			Mean	SD				Mean	0.301861				-3	C
256	moving_1_mesh	Target_1_C_-3	C	C_circular_+3.0	66.3754	66.3754	3.47501	+	3.47501	3.55012	0.181692	-3	-2.99215	2.11279	0.00553197				19.1258			19.1541	0.0526723				SD	0.192367				-3	C
257	moving_1_mesh	Target_1_C_-3	C	C_circular_+6.0	66.3754	66.3754	6.94764	+	6.94764	3.55012	0.362667	-3	-2.97652	2.11279	0.0165376				19.1571													-3	C
258	moving_1_mesh	Target_1_C_-3	C	C_circular_+9.0	66.3754	66.3754	10.4155	+	10.4155	3.55012	0.542453	-3	-2.95322	2.11279	0.0329452				19.2008													-3	C
259	moving_1_mesh	Target_1_C_-3	C	C_circular_+12.0	66.3754	66.3754	13.8762	+	13.8762	3.55012	0.720583	-3	-2.92238	2.11279	0.0546688				19.257													-3	C
260	moving_1_mesh	Target_1_C_-2	C	C_paralel_-15.0	51.3754	66.3754	15	-	-15	2.3669	0.136971	-2	-2.54402	1.40854	0.383165		15mm	1.55099	109.513													-2	C
261	moving_1_mesh	Target_1_C_-2	C	C_paralel_-10.0	56.3754	66.3754	10	-	-10	2.3669	0.0837025	-2	-2.3344	1.40854	0.235521		10mm	1.33691	119.471			Paralel										-2	C
262	moving_1_mesh	Target_1_C_-2	C	C_paralel_-5.0	61.3754	66.3754	5	-	-5	2.3669	0.0386159	-2	-2.15497	1.40854	0.109148		5mm	1.15549	129.48			Mean	SD									-2	C
263	moving_1_mesh	Target_1_C_-2	C	C_paralel_+5.0	71.3754	66.3754	5	+	5	2.3669	0.0334195	-2	-1.86502	1.40854	0.0950692				149.613			139.609	23.8043									-2	C
264	moving_1_mesh	Target_1_C_-2	C	C_paralel_+10.0	76.3754	66.3754	10	+	10	2.3669	0.0626087	-2	-1.74654	1.40854	0.17852				159.722													-2	C
265	moving_1_mesh	Target_1_C_-2	C	C_paralel_+15.0	81.3754	66.3754	15	+	15	2.3669	0.0883119	-2	-1.64179	1.40854	0.252292				169.853													-2	C
266	moving_1_mesh	Target_1_C_-2	C	C_rectangular_-15.0	68.0492	66.3754	15	-	-15	2.3669	0.512994	-2	-1.9133	1.40854	0.0610658		15mm	1.00723	29.2401													-2	C
267	moving_1_mesh	Target_1_C_-2	C	C_rectangular_-10.0	67.1245	66.3754	10	-	-10	2.3669	0.346119	-2	-1.96218	1.40854	0.026635		10mm	1.00494	28.8918			Rectangular										-2	C
268	moving_1_mesh	Target_1_C_-2	C	C_rectangular_-5.0	66.5635	66.3754	5	-	-5	2.3669	0.174245	-2	-1.99167	1.40854	0.00586566		5mm	1.00251	28.6953			Mean	SD									-2	C
269	moving_1_mesh	Target_1_C_-2	C	C_rectangular_+5.0	66.5635	66.3754	5	+	5	2.3669	0.173809	-2	-1.98671	1.40854	0.00935696				28.7673			29.0134	0.289949									-2	C
270	moving_1_mesh	Target_1_C_-2	C	C_rectangular_+10.0	67.1245	66.3754	10	+	10	2.3669	0.344416	-2	-1.95274	1.40854	0.0332858				29.0346													-2	C
271	moving_1_mesh	Target_1_C_-2	C	C_rectangular_+15.0	68.0492	66.3754	15	+	15	2.3669	0.509312	-2	-1.90023	1.40854	0.0702691				29.4515													-2	C
272	moving_1_mesh	Target_1_C_-2	C	C_circular_-12.0	66.3754	66.3754	13.8762	-	-13.8762	2.3669	0.482569	-2	-1.96484	1.40854	0.0247627		12°	1.00344	28.7549													-2	C
273	moving_1_mesh	Target_1_C_-2	C	C_circular_-9.0	66.3754	66.3754	10.4155	-	-10.4155	2.3669	0.362898	-2	-1.98155	1.40854	0.0129967		9°	1.0026	28.7009													-2	C
274	moving_1_mesh	Target_1_C_-2	C	C_circular_-6.0	66.3754	66.3754	6.94764	-	-6.94764	2.3669	0.242364	-2	-1.99298	1.40854	0.00494733		6°	1.00174	28.6661			Circular										-2	C
275	moving_1_mesh	Target_1_C_-2	C	C_circular_-3.0	66.3754	66.3754	3.47501	-	-3.47501	2.3669	0.12129	-2	-1.99912	1.40854	0.000617642		3°	1	28.6504			Mean	SD									-2	C
276	moving_1_mesh	Target_1_C_-2	C	C_circular_+3.0	66.3754	66.3754	3.47501	+	3.47501	2.3669	0.121184	-2	-1.99563	1.40854	0.00307662				28.6754			28.7242	0.0678508									-2	C
277	moving_1_mesh	Target_1_C_-2	C	C_circular_+6.0	66.3754	66.3754	6.94764	+	6.94764	2.3669	0.241942	-2	-1.98606	1.40854	0.00981986				28.7161													-2	C
278	moving_1_mesh	Target_1_C_-2	C	C_circular_+9.0	66.3754	66.3754	10.4155	+	10.4155	2.3669	0.361956	-2	-1.97133	1.40854	0.0201925				28.7756													-2	C
279	moving_1_mesh	Target_1_C_-2	C	C_circular_+12.0	66.3754	66.3754	13.8762	+	13.8762	2.3669	0.480913	-2	-1.95152	1.40854	0.0341476				28.854													-2	C
280	moving_1_mesh	Target_1_C_-1	C	C_paralel_-15.0	51.3754	66.3754	15	-	-15	1.18349	0.0683153	-1	-1.27209	0.704188	0.19164		15mm	1.55116	219.57													-1	C
281	moving_1_mesh	Target_1_C_-1	C	C_paralel_-10.0	56.3754	66.3754	10	-	-10	1.18349	0.041746	-1	-1.16724	0.704188	0.117789		10mm	1.33701	239.544			Paralel										-1	C
282	moving_1_mesh	Target_1_C_-1	C	C_paralel_-5.0	61.3754	66.3754	5	-	-5	1.18349	0.0192589	-1	-1.0775	0.704188	0.0545846		5mm	1.15553	259.621			Mean	SD									-1	C
283	moving_1_mesh	Target_1_C_-1	C	C_paralel_+5.0	71.3754	66.3754	5	+	5	1.18349	0.0166667	-1	-0.932501	0.704188	0.0475405				299.999			279.933	47.7422									-1	C
284	moving_1_mesh	Target_1_C_-1	C	C_paralel_+10.0	76.3754	66.3754	10	+	10	1.18349	0.0312234	-1	-0.873255	0.704188	0.0892686				320.273													-1	C
285	moving_1_mesh	Target_1_C_-1	C	C_paralel_+15.0	81.3754	66.3754	15	+	15	1.18349	0.0440414	-1	-0.820881	0.704188	0.126156				340.589													-1	C
286	moving_1_mesh	Target_1_C_-1	C	C_rectangular_-15.0	68.0492	66.3754	15	-	-15	1.18349	0.25607	-1	-0.954992	0.704188	0.0317		15mm	1.00361	58.5778													-1	C
287	moving_1_mesh	Target_1_C_-1	C	C_rectangular_-10.0	67.1245	66.3754	10	-	-10	1.18349	0.17287	-1	-0.9799	0.704188	0.0141571		10mm	1.00247	57.8468			Rectangular										-1	C
288	moving_1_mesh	Target_1_C_-1	C	C_rectangular_-5.0	66.5635	66.3754	5	-	-5	1.18349	0.0870805	-1	-0.995213	0.704188	0.00337141		5mm	1.00125	57.4181			Mean	SD									-1	C
289	moving_1_mesh	Target_1_C_-1	C	C_rectangular_+5.0	66.5635	66.3754	5	+	5	1.18349	0.0869715	-1	-0.993974	0.704188	0.00424432				57.4901			58.0186	0.561574									-1	C
290	moving_1_mesh	Target_1_C_-1	C	C_rectangular_+10.0	67.1245	66.3754	10	+	10	1.18349	0.172445	-1	-0.977539	0.704188	0.0158199				57.9896													-1	C
291	moving_1_mesh	Target_1_C_-1	C	C_rectangular_+15.0	68.0492	66.3754	15	+	15	1.18349	0.255149	-1	-0.951725	0.704188	0.0340009				58.7892													-1	C
292	moving_1_mesh	Target_1_C_-1	C	C_circular_-12.0	66.3754	66.3754	13.8762	-	-13.8762	1.18349	0.241111	-1	-0.980735	0.704188	0.0135687		12°	1.00172	57.5512													-1	C
293	moving_1_mesh	Target_1_C_-1	C	C_circular_-9.0	66.3754	66.3754	10.4155	-	-10.4155	1.18349	0.181357	-1	-0.989485	0.704188	0.00740601		9°	1.0013	57.4309													-1	C
294	moving_1_mesh	Target_1_C_-1	C	C_circular_-6.0	66.3754	66.3754	6.94764	-	-6.94764	1.18349	0.121147	-1	-0.995618	0.704188	0.0030864		6°	1.00087	57.3489			Circular										-1	C
295	moving_1_mesh	Target_1_C_-1	C	C_circular_-3.0	66.3754	66.3754	3.47501	-	-3.47501	1.18349	0.0606408	-1	-0.999124	0.704188	0.000617108		3°	1	57.3049			Mean	SD									-1	C
296	moving_1_mesh	Target_1_C_-1	C	C_circular_+3.0	66.3754	66.3754	3.47501	+	3.47501	1.18349	0.0606143	-1	-0.998251	0.704188	0.00123192				57.3299			57.4401	0.120324									-1	C
297	moving_1_mesh	Target_1_C_-1	C	C_circular_+6.0	66.3754	66.3754	6.94764	+	6.94764	1.18349	0.121041	-1	-0.993888	0.704188	0.00430463				57.3989													-1	C
298	moving_1_mesh	Target_1_C_-1	C	C_circular_+9.0	66.3754	66.3754	10.4155	+	10.4155	1.18349	0.181122	-1	-0.98693	0.704188	0.00920509				57.5056													-1	C
299	moving_1_mesh	Target_1_C_-1	C	C_circular_+12.0	66.3754	66.3754	13.8762	+	13.8762	1.18349	0.240697	-1	-0.977404	0.704188	0.015915				57.6503													-1	C
300	moving_1_mesh	Target_1_C_+1	C	C_paralel_-15.0	51.3754	66.3754	15	-	-15	1.18349	0.0683153	1	1.27209	0.704181	0.19164		15mm	1.55116	219.57													1	C
301	moving_1_mesh	Target_1_C_+1	C	C_paralel_-10.0	56.3754	66.3754	10	-	-10	1.18349	0.0417459	1	1.16724	0.704181	0.117789		10mm	1.33701	239.544			Paralel										1	C
302	moving_1_mesh	Target_1_C_+1	C	C_paralel_-5.0	61.3754	66.3754	5	-	-5	1.18349	0.0192589	1	1.0775	0.704181	0.0545846		5mm	1.15553	259.621			Mean	SD									1	C
303	moving_1_mesh	Target_1_C_+1	C	C_paralel_+5.0	71.3754	66.3754	5	+	5	1.18349	0.0166667	1	0.932501	0.704181	0.0475405				299.999			279.933	47.7422									1	C
304	moving_1_mesh	Target_1_C_+1	C	C_paralel_+10.0	76.3754	66.3754	10	+	10	1.18349	0.0312234	1	0.873255	0.704181	0.0892686				320.273													1	C
305	moving_1_mesh	Target_1_C_+1	C	C_paralel_+15.0	81.3754	66.3754	15	+	15	1.18349	0.0440414	1	0.820881	0.704181	0.126156				340.589													1	C
306	moving_1_mesh	Target_1_C_+1	C	C_rectangular_-15.0	68.0492	66.3754	15	-	-15	1.18349	0.255149	1	0.951725	0.704181	0.0340008		15mm	0.996404	58.7892													1	C
307	moving_1_mesh	Target_1_C_+1	C	C_rectangular_-10.0	67.1245	66.3754	10	-	-10	1.18349	0.172445	1	0.977539	0.704181	0.0158198		10mm	0.997537	57.9896			Rectangular										1	C
308	moving_1_mesh	Target_1_C_+1	C	C_rectangular_-5.0	66.5635	66.3754	5	-	-5	1.18349	0.0869715	1	0.993974	0.704181	0.00424428		5mm	0.998748	57.4901			Mean	SD									1	C
309	moving_1_mesh	Target_1_C_+1	C	C_rectangular_+5.0	66.5635	66.3754	5	+	5	1.18349	0.0870805	1	0.995213	0.704181	0.00337145				57.4181			58.0186	0.561573									1	C
310	moving_1_mesh	Target_1_C_+1	C	C_rectangular_+10.0	67.1245	66.3754	10	+	10	1.18349	0.17287	1	0.979899	0.704181	0.0141572				57.8468													1	C
311	moving_1_mesh	Target_1_C_+1	C	C_rectangular_+15.0	68.0492	66.3754	15	+	15	1.18349	0.25607	1	0.954992	0.704181	0.0317002				58.5778													1	C
312	moving_1_mesh	Target_1_C_+1	C	C_circular_-12.0	66.3754	66.3754	13.8762	-	-13.8762	1.18349	0.240697	1	0.977404	0.704181	0.015915		12°	0.998282	57.6503													1	C
313	moving_1_mesh	Target_1_C_+1	C	C_circular_-9.0	66.3754	66.3754	10.4155	-	-10.4155	1.18349	0.181122	1	0.986931	0.704181	0.00920503		9°	0.998701	57.5056													1	C
314	moving_1_mesh	Target_1_C_+1	C	C_circular_-6.0	66.3754	66.3754	6.94764	-	-6.94764	1.18349	0.121041	1	0.993888	0.704181	0.0043046		6°	0.999129	57.3989			Circular										1	C
315	moving_1_mesh	Target_1_C_+1	C	C_circular_-3.0	66.3754	66.3754	3.47501	-	-3.47501	1.18349	0.0606143	1	0.998251	0.704181	0.0012319		3°	1	57.3299			Mean	SD									1	C
316	moving_1_mesh	Target_1_C_+1	C	C_circular_+3.0	66.3754	66.3754	3.47501	+	3.47501	1.18349	0.0606408	1	0.999124	0.704181	0.000617127				57.3049			57.4401	0.120324									1	C
317	moving_1_mesh	Target_1_C_+1	C	C_circular_+6.0	66.3754	66.3754	6.94764	+	6.94764	1.18349	0.121147	1	0.995618	0.704181	0.00308648				57.3489													1	C
318	moving_1_mesh	Target_1_C_+1	C	C_circular_+9.0	66.3754	66.3754	10.4155	+	10.4155	1.18349	0.181357	1	0.989485	0.704181	0.00740607				57.4309													1	C
319	moving_1_mesh	Target_1_C_+1	C	C_circular_+12.0	66.3754	66.3754	13.8762	+	13.8762	1.18349	0.241111	1	0.980735	0.704181	0.0135689				57.5512													1	C
320	moving_1_mesh	Target_1_C_+2	C	C_paralel_-15.0	51.3754	66.3754	15	-	-15	2.3669	0.136971	2	2.54402	1.40853	0.383165		15mm	1.55099	109.513													2	C
321	moving_1_mesh	Target_1_C_+2	C	C_paralel_-10.0	56.3754	66.3754	10	-	-10	2.3669	0.0837025	2	2.3344	1.40853	0.235521		10mm	1.33692	119.471			Paralel										2	C
322	moving_1_mesh	Target_1_C_+2	C	C_paralel_-5.0	61.3754	66.3754	5	-	-5	2.3669	0.0386159	2	2.15497	1.40853	0.109148		5mm	1.15549	129.48			Mean	SD									2	C
323	moving_1_mesh	Target_1_C_+2	C	C_paralel_+5.0	71.3754	66.3754	5	+	5	2.3669	0.0334195	2	1.86502	1.40853	0.0950691				149.613			139.609	23.8043									2	C
324	moving_1_mesh	Target_1_C_+2	C	C_paralel_+10.0	76.3754	66.3754	10	+	10	2.3669	0.0626087	2	1.74654	1.40853	0.178519				159.722													2	C
325	moving_1_mesh	Target_1_C_+2	C	C_paralel_+15.0	81.3754	66.3754	15	+	15	2.3669	0.0883119	2	1.64179	1.40853	0.252292				169.853													2	C
326	moving_1_mesh	Target_1_C_+2	C	C_rectangular_-15.0	68.0492	66.3754	15	-	-15	2.3669	0.509312	2	1.90023	1.40853	0.070269		15mm	0.992822	29.4515													2	C
327	moving_1_mesh	Target_1_C_+2	C	C_rectangular_-10.0	67.1245	66.3754	10	-	-10	2.3669	0.344416	2	1.95274	1.40853	0.0332857		10mm	0.995082	29.0346			Rectangular										2	C
328	moving_1_mesh	Target_1_C_+2	C	C_rectangular_-5.0	66.5635	66.3754	5	-	-5	2.3669	0.173809	2	1.98671	1.40853	0.0093569		5mm	0.997498	28.7673			Mean	SD									2	C
329	moving_1_mesh	Target_1_C_+2	C	C_rectangular_+5.0	66.5635	66.3754	5	+	5	2.3669	0.174245	2	1.99167	1.40853	0.00586574				28.6953			29.0134	0.289948									2	C
330	moving_1_mesh	Target_1_C_+2	C	C_rectangular_+10.0	67.1245	66.3754	10	+	10	2.3669	0.346118	2	1.96218	1.40853	0.0266352				28.8918													2	C
331	moving_1_mesh	Target_1_C_+2	C	C_rectangular_+15.0	68.0492	66.3754	15	+	15	2.3669	0.512994	2	1.9133	1.40853	0.0610661				29.2401													2	C
332	moving_1_mesh	Target_1_C_+2	C	C_circular_-12.0	66.3754	66.3754	13.8762	-	-13.8762	2.3669	0.480913	2	1.95152	1.40853	0.0341475		12°	0.996567	28.854													2	C
333	moving_1_mesh	Target_1_C_+2	C	C_circular_-9.0	66.3754	66.3754	10.4155	-	-10.4155	2.3669	0.361956	2	1.97133	1.40853	0.0201923		9°	0.997404	28.7756													2	C
334	moving_1_mesh	Target_1_C_+2	C	C_circular_-6.0	66.3754	66.3754	6.94764	-	-6.94764	2.3669	0.241942	2	1.98606	1.40853	0.00981974		6°	0.998259	28.7161			Circular										2	C
335	moving_1_mesh	Target_1_C_+2	C	C_circular_-3.0	66.3754	66.3754	3.47501	-	-3.47501	2.3669	0.121184	2	1.99563	1.40853	0.0030766		3°	1	28.6754			Mean	SD									2	C
336	moving_1_mesh	Target_1_C_+2	C	C_circular_+3.0	66.3754	66.3754	3.47501	+	3.47501	2.3669	0.12129	2	1.99912	1.40853	0.000617697				28.6504			28.7242	0.0678502									2	C
337	moving_1_mesh	Target_1_C_+2	C	C_circular_+6.0	66.3754	66.3754	6.94764	+	6.94764	2.3669	0.242364	2	1.99298	1.40853	0.00494742				28.6661													2	C
338	moving_1_mesh	Target_1_C_+2	C	C_circular_+9.0	66.3754	66.3754	10.4155	+	10.4155	2.3669	0.362898	2	1.98155	1.40853	0.0129968				28.7009													2	C
339	moving_1_mesh	Target_1_C_+2	C	C_circular_+12.0	66.3754	66.3754	13.8762	+	13.8762	2.3669	0.482569	2	1.96484	1.40853	0.0247629				28.7549													2	C
340	moving_1_mesh	Target_1_C_+3	C	C_paralel_-15.0	51.3754	66.3754	15	-	-15	3.55012	0.206302	3	3.81563	2.11279	0.574461		15mm	1.55069	72.7089													3	C
341	moving_1_mesh	Target_1_C_+3	C	C_paralel_-10.0	56.3754	66.3754	10	-	-10	3.55012	0.126078	3	3.5014	2.11279	0.353143		10mm	1.33676	79.3158			Paralel										3	C
342	moving_1_mesh	Target_1_C_+3	C	C_paralel_-5.0	61.3754	66.3754	5	-	-5	3.55012	0.0581683	3	3.23238	2.11279	0.163671		5mm	1.15543	85.9575			Mean	SD									3	C
343	moving_1_mesh	Target_1_C_+3	C	C_paralel_+5.0	71.3754	66.3754	5	+	5	3.55012	0.0503436	3	2.79757	2.11279	0.142574				99.3175			92.6792	15.7961									3	C
344	moving_1_mesh	Target_1_C_+3	C	C_paralel_+10.0	76.3754	66.3754	10	+	10	3.55012	0.0943164	3	2.61987	2.11279	0.267735				106.026													3	C
345	moving_1_mesh	Target_1_C_+3	C	C_paralel_+15.0	81.3754	66.3754	15	+	15	3.55012	0.133039	3	2.46276	2.11279	0.378387				112.749													3	C
346	moving_1_mesh	Target_1_C_+3	C	C_rectangular_-15.0	68.0492	66.3754	15	-	-15	3.55012	0.762425	3	2.84557	2.11279	0.108771		15mm	0.989254	19.6741													3	C
347	moving_1_mesh	Target_1_C_+3	C	C_rectangular_-10.0	67.1245	66.3754	10	-	-10	3.55012	0.515867	3	2.92563	2.11279	0.0523804		10mm	0.992633	19.3848			Rectangular										3	C
348	moving_1_mesh	Target_1_C_+3	C	C_rectangular_-5.0	66.5635	66.3754	5	-	-5	3.55012	0.260487	3	2.97823	2.11279	0.0153331		5mm	0.99625	19.1948			Mean	SD									3	C
349	moving_1_mesh	Target_1_C_+3	C	C_rectangular_+5.0	66.5635	66.3754	5	+	5	3.55012	0.261467	3	2.98938	2.11279	0.00747876				19.1229			19.3469	0.203071									3	C
350	moving_1_mesh	Target_1_C_+3	C	C_rectangular_+10.0	67.1245	66.3754	10	+	10	3.55012	0.519696	3	2.94687	2.11279	0.0374178				19.242													3	C
351	moving_1_mesh	Target_1_C_+3	C	C_rectangular_+15.0	68.0492	66.3754	15	+	15	3.55012	0.770707	3	2.87497	2.11279	0.0880642				19.4626													3	C
352	moving_1_mesh	Target_1_C_+3	C	C_circular_-12.0	66.3754	66.3754	13.8762	-	-13.8762	3.55012	0.720583	3	2.92238	2.11279	0.054668		12°	0.994859	19.257													3	C
353	moving_1_mesh	Target_1_C_+3	C	C_circular_-9.0	66.3754	66.3754	10.4155	-	-10.4155	3.55012	0.542453	3	2.95322	2.11279	0.032945		9°	0.996111	19.2008													3	C
354	moving_1_mesh	Target_1_C_+3	C	C_circular_-6.0	66.3754	66.3754	6.94764	-	-6.94764	3.55012	0.362667	3	2.97652	2.11279	0.0165375		6°	0.997391	19.1571			Circular										3	C
355	moving_1_mesh	Target_1_C_+3	C	C_circular_-3.0	66.3754	66.3754	3.47501	-	-3.47501	3.55012	0.181692	3	2.99215	2.11279	0.00553192		3°	1	19.1258			Mean	SD									3	C
356	moving_1_mesh	Target_1_C_+3	C	C_circular_+3.0	66.3754	66.3754	3.47501	+	3.47501	3.55012	0.18193	3	3	2.11279	0				19.1008			19.1541	0.0526717									3	C
357	moving_1_mesh	Target_1_C_+3	C	C_circular_+6.0	66.3754	66.3754	6.94764	+	6.94764	3.55012	0.363616	3	2.99208	2.11279	0.00557579				19.1071													3	C
358	moving_1_mesh	Target_1_C_+3	C	C_circular_+9.0	66.3754	66.3754	10.4155	+	10.4155	3.55012	0.544571	3	2.97621	2.11279	0.0167563				19.1261													3	C
359	moving_1_mesh	Target_1_C_+3	C	C_circular_+12.0	66.3754	66.3754	13.8762	+	13.8762	3.55012	0.724307	3	2.95236	2.11279	0.0335539				19.158													3	C
360	moving_1_mesh	Target_1_D_-3	D	D_paralel_-15.0	61.3754	76.3754	15	-	-15	4.064	0.174916	-3	-3.69697	2.11279	0.490887		15mm	1.46837	85.7553													-3	D
361	moving_1_mesh	Target_1_D_-3	D	D_paralel_-10.0	66.3754	76.3754	10	-	-10	4.064	0.108218	-3	-3.43276	2.11279	0.3048		10mm	1.28988	92.4062			Paralel						Paralel	Full group			-3	D
362	moving_1_mesh	Target_1_D_-3	D	D_paralel_-5.0	71.3754	76.3754	5	-	-5	4.064	0.0504647	-3	-3.20239	2.11279	0.142548		5mm	1.13521	99.0791			Mean	SD				Mean	0.0643476	0.261653			-3	D
363	moving_1_mesh	Target_1_D_-3	D	D_paralel_+5.0	81.3754	76.3754	5	+	5	4.064	0.0444542	-3	-2.82094	2.11279	0.126112				112.475			105.805	15.8437				SD	0.041999	0.222429			-3	D
364	moving_1_mesh	Target_1_D_-3	D	D_paralel_+10.0	86.3754	76.3754	10	+	10	4.064	0.0838977	-3	-2.66152	2.11279	0.238396				119.193													-3	D
365	moving_1_mesh	Target_1_D_-3	D	D_paralel_+15.0	91.3754	76.3754	15	+	15	4.064	0.119123	-3	-2.51875	2.11279	0.338952				125.921													-3	D
366	moving_1_mesh	Target_1_D_-3	D	D_rectangular_-15.0	77.8345	76.3754	15	-	-15	4.064	0.774522	-3	-2.90554	2.11279	0.0665278		15mm	1.00964	19.3668													-3	D
367	moving_1_mesh	Target_1_D_-3	D	D_rectangular_-10.0	77.0273	76.3754	10	-	-10	4.064	0.520781	-3	-2.96058	2.11279	0.0277638		10mm	1.00655	19.2019			Rectangular						Rectangular				-3	D
368	moving_1_mesh	Target_1_D_-3	D	D_rectangular_-5.0	76.5389	76.3754	5	-	-5	4.064	0.261574	-3	-2.99254	2.11279	0.00525313		5mm	1.00331	19.115			Mean	SD				Mean	0.344727				-3	D
369	moving_1_mesh	Target_1_D_-3	D	D_rectangular_+5.0	76.5389	76.3754	5	+	5	4.064	0.260712	-3	-2.98271	2.11279	0.0121765				19.1783			19.2905	0.159731				SD	0.208464				-3	D
370	moving_1_mesh	Target_1_D_-3	D	D_rectangular_+10.0	77.0273	76.3754	10	+	10	4.064	0.517393	-3	-2.94164	2.11279	0.0411055				19.3277													-3	D
371	moving_1_mesh	Target_1_D_-3	D	D_rectangular_+15.0	77.8345	76.3754	15	+	15	4.064	0.767128	-3	-2.87883	2.11279	0.0853449				19.5535													-3	D
372	moving_1_mesh	Target_1_D_-3	D	D_circular_-12.0	76.3754	76.3754	15.9668	-	-15.9668	4.064	0.833404	-3	-2.95186	2.11279	0.0339048		12°	1.00522	19.1586													-3	D
373	moving_1_mesh	Target_1_D_-3	D	D_circular_-9.0	76.3754	76.3754	11.9847	-	-11.9847	4.064	0.626606	-3	-2.97596	2.11279	0.0169305		9°	1.00394	19.1264													-3	D
374	moving_1_mesh	Target_1_D_-3	D	D_circular_-6.0	76.3754	76.3754	7.99436	-	-7.99436	4.064	0.418396	-3	-2.992	2.11279	0.00563307		6°	1.00264	19.1071			Circular						Circular				-3	D
375	moving_1_mesh	Target_1_D_-3	D	D_circular_-3.0	76.3754	76.3754	3.99855	-	-3.99855	4.064	0.20934	-3	-3	2.11279	0		3°	1	19.1008			Mean	SD				Mean	0.347326				-3	D
376	moving_1_mesh	Target_1_D_-3	D	D_circular_+3.0	76.3754	76.3754	3.99855	+	3.99855	4.064	0.209063	-3	-2.99206	2.11279	0.00558908				19.1261			19.1546	0.0532182				SD	0.221336				-3	D
377	moving_1_mesh	Target_1_D_-3	D	D_circular_+6.0	76.3754	76.3754	7.99436	+	7.99436	4.064	0.417294	-3	-2.97628	2.11279	0.0167079				19.1576													-3	D
378	moving_1_mesh	Target_1_D_-3	D	D_circular_+9.0	76.3754	76.3754	11.9847	+	11.9847	4.064	0.624144	-3	-2.95274	2.11279	0.0332836				19.2018													-3	D
379	moving_1_mesh	Target_1_D_-3	D	D_circular_+12.0	76.3754	76.3754	15.9668	+	15.9668	4.064	0.829075	-3	-2.92159	2.11279	0.0552288				19.2586													-3	D
380	moving_1_mesh	Target_1_D_-2	D	D_paralel_-15.0	61.3754	76.3754	15	-	-15	2.7095	0.11597	-2	-2.46486	1.40854	0.327408		15mm	1.46861	129.343													-2	D
381	moving_1_mesh	Target_1_D_-2	D	D_paralel_-10.0	66.3754	76.3754	10	-	-10	2.7095	0.0717455	-2	-2.28861	1.40854	0.203276		10mm	1.29001	139.381			Paralel										-2	D
382	moving_1_mesh	Target_1_D_-2	D	D_paralel_-5.0	71.3754	76.3754	5	-	-5	2.7095	0.0334556	-2	-2.13497	1.40854	0.0950615		5mm	1.13526	149.452			Mean	SD									-2	D
383	moving_1_mesh	Target_1_D_-2	D	D_paralel_+5.0	81.3754	76.3754	5	+	5	2.7095	0.0294695	-2	-1.8806	1.40854	0.0840925				169.667			159.6	23.9089									-2	D
384	moving_1_mesh	Target_1_D_-2	D	D_paralel_+10.0	86.3754	76.3754	10	+	10	2.7095	0.0556163	-2	-1.77431	1.40854	0.158959				179.803													-2	D
385	moving_1_mesh	Target_1_D_-2	D	D_paralel_+15.0	91.3754	76.3754	15	+	15	2.7095	0.0789661	-2	-1.67912	1.40854	0.226001				189.955													-2	D
386	moving_1_mesh	Target_1_D_-2	D	D_rectangular_-15.0	77.8345	76.3754	15	-	-15	2.7095	0.515641	-2	-1.934	1.40854	0.0464876		15mm	1.00642	29.09													-2	D
387	moving_1_mesh	Target_1_D_-2	D	D_rectangular_-10.0	77.0273	76.3754	10	-	-10	2.7095	0.346893	-2	-1.97159	1.40854	0.020013		10mm	1.00436	28.8274			Rectangular										-2	D
388	moving_1_mesh	Target_1_D_-2	D	D_rectangular_-5.0	76.5389	76.3754	5	-	-5	2.7095	0.17433	-2	-1.99393	1.40854	0.00427686		5mm	1.00221	28.6813			Mean	SD									-2	D
389	moving_1_mesh	Target_1_D_-2	D	D_rectangular_+5.0	76.5389	76.3754	5	+	5	2.7095	0.173946	-2	-1.98956	1.40854	0.00735426				28.7445			28.9288	0.224982									-2	D
390	moving_1_mesh	Target_1_D_-2	D	D_rectangular_+10.0	77.0273	76.3754	10	+	10	2.7095	0.345387	-2	-1.96317	1.40854	0.0259432				28.9531													-2	D
391	moving_1_mesh	Target_1_D_-2	D	D_rectangular_+15.0	77.8345	76.3754	15	+	15	2.7095	0.512353	-2	-1.92212	1.40854	0.0548508				29.2767													-2	D
392	moving_1_mesh	Target_1_D_-2	D	D_circular_-12.0	76.3754	76.3754	15.9668	-	-15.9668	2.7095	0.555251	-2	-1.96447	1.40854	0.0250209		12°	1.00348	28.756													-2	D
393	moving_1_mesh	Target_1_D_-2	D	D_circular_-9.0	76.3754	76.3754	11.9847	-	-11.9847	2.7095	0.417564	-2	-1.98136	1.40854	0.013132		9°	1.00263	28.7014													-2	D
394	moving_1_mesh	Target_1_D_-2	D	D_circular_-6.0	76.3754	76.3754	7.99436	-	-7.99436	2.7095	0.278877	-2	-1.9929	1.40854	0.00499873		6°	1.00176	28.6663			Circular										-2	D
395	moving_1_mesh	Target_1_D_-2	D	D_circular_-3.0	76.3754	76.3754	3.99855	-	-3.99855	2.7095	0.139563	-2	-1.99911	1.40854	0.000624055		3°	1	28.6504			Mean	SD									-2	D
396	moving_1_mesh	Target_1_D_-2	D	D_circular_+3.0	76.3754	76.3754	3.99855	+	3.99855	2.7095	0.13944	-2	-1.99559	1.40854	0.0031084				28.6757			28.725	0.0685562									-2	D
397	moving_1_mesh	Target_1_D_-2	D	D_circular_+6.0	76.3754	76.3754	7.99436	+	7.99436	2.7095	0.278386	-2	-1.98591	1.40854	0.00992116				28.7168													-2	D
398	moving_1_mesh	Target_1_D_-2	D	D_circular_+9.0	76.3754	76.3754	11.9847	+	11.9847	2.7095	0.416469	-2	-1.97104	1.40854	0.0204004				28.7769													-2	D
399	moving_1_mesh	Target_1_D_-2	D	D_circular_+12.0	76.3754	76.3754	15.9668	+	15.9668	2.7095	0.553326	-2	-1.95102	1.40854	0.0344987				28.8561													-2	D
400	moving_1_mesh	Target_1_D_-1	D	D_paralel_-15.0	61.3754	76.3754	15	-	-15	1.3548	0.0577919	-1	-1.23249	0.704188	0.163749		15mm	1.46875	259.552													-1	D
401	moving_1_mesh	Target_1_D_-1	D	D_paralel_-10.0	66.3754	76.3754	10	-	-10	1.3548	0.0357523	-1	-1.14434	0.704188	0.101661		10mm	1.29009	279.703			Paralel										-1	D
402	moving_1_mesh	Target_1_D_-1	D	D_paralel_-5.0	71.3754	76.3754	5	-	-5	1.3548	0.0166712	-1	-1.0675	0.704188	0.0475394		5mm	1.1353	299.918			Mean	SD									-1	D
403	moving_1_mesh	Target_1_D_-1	D	D_paralel_+5.0	81.3754	76.3754	5	+	5	1.3548	0.0146845	-1	-0.940295	0.704188	0.0420515				340.495			320.287	47.992									-1	D
404	moving_1_mesh	Target_1_D_-1	D	D_paralel_+10.0	86.3754	76.3754	10	+	10	1.3548	0.027713	-1	-0.887143	0.704188	0.0794875				360.841													-1	D
405	moving_1_mesh	Target_1_D_-1	D	D_paralel_+15.0	91.3754	76.3754	15	+	15	1.3548	0.0393477	-1	-0.839546	0.704188	0.11301				381.216													-1	D
406	moving_1_mesh	Target_1_D_-1	D	D_rectangular_-15.0	77.8345	76.3754	15	-	-15	1.3548	0.257444	-1	-0.965495	0.704188	0.0243026		15mm	1.0032	58.2651													-1	D
407	moving_1_mesh	Target_1_D_-1	D	D_rectangular_-10.0	77.0273	76.3754	10	-	-10	1.3548	0.173283	-1	-0.984731	0.704188	0.0107542		10mm	1.00218	57.7092			Rectangular										-1	D
408	moving_1_mesh	Target_1_D_-1	D	D_rectangular_-5.0	76.5389	76.3754	5	-	-5	1.3548	0.0871297	-1	-0.996415	0.704188	0.00252478		5mm	1.0011	57.3857			Mean	SD									-1	D
409	moving_1_mesh	Target_1_D_-1	D	D_rectangular_+5.0	76.5389	76.3754	5	+	5	1.3548	0.0870338	-1	-0.995323	0.704188	0.00329421				57.449			57.8493	0.431477									-1	D
410	moving_1_mesh	Target_1_D_-1	D	D_rectangular_+10.0	77.0273	76.3754	10	+	10	1.3548	0.172906	-1	-0.982626	0.704188	0.0122369				57.8349													-1	D
411	moving_1_mesh	Target_1_D_-1	D	D_rectangular_+15.0	77.8345	76.3754	15	+	15	1.3548	0.256622	-1	-0.962526	0.704188	0.0263935				58.4518													-1	D
412	moving_1_mesh	Target_1_D_-1	D	D_circular_-12.0	76.3754	76.3754	15.9668	-	-15.9668	1.3548	0.277424	-1	-0.980535	0.704188	0.0137097		12°	1.00174	57.5539													-1	D
413	moving_1_mesh	Target_1_D_-1	D	D_circular_-9.0	76.3754	76.3754	11.9847	-	-11.9847	1.3548	0.208675	-1	-0.989376	0.704188	0.00748284		9°	1.00131	57.4323													-1	D
414	moving_1_mesh	Target_1_D_-1	D	D_circular_-6.0	76.3754	76.3754	7.99436	-	-7.99436	1.3548	0.139397	-1	-0.995572	0.704188	0.00311845		6°	1.00088	57.3494			Circular										-1	D
415	moving_1_mesh	Target_1_D_-1	D	D_circular_-3.0	76.3754	76.3754	3.99855	-	-3.99855	1.3548	0.0697767	-1	-0.999115	0.704188	0.000623523		3°	1	57.305			Mean	SD									-1	D
416	moving_1_mesh	Target_1_D_-1	D	D_circular_+3.0	76.3754	76.3754	3.99855	+	3.99855	1.3548	0.0697459	-1	-0.998233	0.704188	0.00124465				57.3303			57.4416	0.121579									-1	D
417	moving_1_mesh	Target_1_D_-1	D	D_circular_+6.0	76.3754	76.3754	7.99436	+	7.99436	1.3548	0.139275	-1	-0.993825	0.704188	0.0043491				57.4													-1	D
418	moving_1_mesh	Target_1_D_-1	D	D_circular_+9.0	76.3754	76.3754	11.9847	+	11.9847	1.3548	0.208401	-1	-0.986796	0.704188	0.00930007				57.5078													-1	D
419	moving_1_mesh	Target_1_D_-1	D	D_circular_+12.0	76.3754	76.3754	15.9668	+	15.9668	1.3548	0.276942	-1	-0.97717	0.704188	0.0160792				57.654													-1	D
420	moving_1_mesh	Target_1_D_+1	D	D_paralel_-15.0	61.3754	76.3754	15	-	-15	1.3548	0.0577919	1	1.23249	0.704181	0.163749		15mm	1.46875	259.552													1	D
421	moving_1_mesh	Target_1_D_+1	D	D_paralel_-10.0	66.3754	76.3754	10	-	-10	1.3548	0.0357523	1	1.14434	0.704181	0.101661		10mm	1.29009	279.703			Paralel										1	D
422	moving_1_mesh	Target_1_D_+1	D	D_paralel_-5.0	71.3754	76.3754	5	-	-5	1.3548	0.0166712	1	1.0675	0.704181	0.0475394		5mm	1.1353	299.918			Mean	SD									1	D
423	moving_1_mesh	Target_1_D_+1	D	D_paralel_+5.0	81.3754	76.3754	5	+	5	1.3548	0.0146845	1	0.940295	0.704181	0.0420515				340.495			320.287	47.992									1	D
424	moving_1_mesh	Target_1_D_+1	D	D_paralel_+10.0	86.3754	76.3754	10	+	10	1.3548	0.027713	1	0.887143	0.704181	0.0794875				360.841													1	D
425	moving_1_mesh	Target_1_D_+1	D	D_paralel_+15.0	91.3754	76.3754	15	+	15	1.3548	0.0393477	1	0.839546	0.704181	0.11301				381.216													1	D
426	moving_1_mesh	Target_1_D_+1	D	D_rectangular_-15.0	77.8345	76.3754	15	-	-15	1.3548	0.256622	1	0.962526	0.704181	0.0263934		15mm	0.996806	58.4518													1	D
427	moving_1_mesh	Target_1_D_+1	D	D_rectangular_-10.0	77.0273	76.3754	10	-	-10	1.3548	0.172906	1	0.982626	0.704181	0.0122368		10mm	0.997826	57.8349			Rectangular										1	D
428	moving_1_mesh	Target_1_D_+1	D	D_rectangular_-5.0	76.5389	76.3754	5	-	-5	1.3548	0.0870338	1	0.995323	0.704181	0.00329418		5mm	0.998899	57.449			Mean	SD									1	D
429	moving_1_mesh	Target_1_D_+1	D	D_rectangular_+5.0	76.5389	76.3754	5	+	5	1.3548	0.0871297	1	0.996415	0.704181	0.0025248				57.3857			57.8493	0.431476									1	D
430	moving_1_mesh	Target_1_D_+1	D	D_rectangular_+10.0	77.0273	76.3754	10	+	10	1.3548	0.173283	1	0.984731	0.704181	0.0107543				57.7092													1	D
431	moving_1_mesh	Target_1_D_+1	D	D_rectangular_+15.0	77.8345	76.3754	15	+	15	1.3548	0.257444	1	0.965495	0.704181	0.0243027				58.2651													1	D
432	moving_1_mesh	Target_1_D_+1	D	D_circular_-12.0	76.3754	76.3754	15.9668	-	-15.9668	1.3548	0.276942	1	0.977171	0.704181	0.0160792		12°	0.998264	57.654													1	D
433	moving_1_mesh	Target_1_D_+1	D	D_circular_-9.0	76.3754	76.3754	11.9847	-	-11.9847	1.3548	0.208401	1	0.986796	0.704181	0.00930001		9°	0.998687	57.5078													1	D
434	moving_1_mesh	Target_1_D_+1	D	D_circular_-6.0	76.3754	76.3754	7.99436	-	-7.99436	1.3548	0.139275	1	0.993825	0.704181	0.00434911		6°	0.99912	57.4			Circular										1	D
435	moving_1_mesh	Target_1_D_+1	D	D_circular_-3.0	76.3754	76.3754	3.99855	-	-3.99855	1.3548	0.0697459	1	0.998233	0.704181	0.00124464		3°	1	57.3303			Mean	SD									1	D
436	moving_1_mesh	Target_1_D_+1	D	D_circular_+3.0	76.3754	76.3754	3.99855	+	3.99855	1.3548	0.0697767	1	0.999115	0.704181	0.000623517				57.305			57.4416	0.121578									1	D
437	moving_1_mesh	Target_1_D_+1	D	D_circular_+6.0	76.3754	76.3754	7.99436	+	7.99436	1.3548	0.139397	1	0.995572	0.704181	0.00311847				57.3494													1	D
438	moving_1_mesh	Target_1_D_+1	D	D_circular_+9.0	76.3754	76.3754	11.9847	+	11.9847	1.3548	0.208675	1	0.989376	0.704181	0.00748292				57.4323													1	D
439	moving_1_mesh	Target_1_D_+1	D	D_circular_+12.0	76.3754	76.3754	15.9668	+	15.9668	1.3548	0.277424	1	0.980535	0.704181	0.0137098				57.5539													1	D
440	moving_1_mesh	Target_1_D_+2	D	D_paralel_-15.0	61.3754	76.3754	15	-	-15	2.7095	0.11597	2	2.46486	1.40853	0.327408		15mm	1.46861	129.344													2	D
441	moving_1_mesh	Target_1_D_+2	D	D_paralel_-10.0	66.3754	76.3754	10	-	-10	2.7095	0.0717455	2	2.28862	1.40853	0.203277		10mm	1.29001	139.382			Paralel										2	D
442	moving_1_mesh	Target_1_D_+2	D	D_paralel_-5.0	71.3754	76.3754	5	-	-5	2.7095	0.0334556	2	2.13497	1.40853	0.0950613		5mm	1.13526	149.452			Mean	SD									2	D
443	moving_1_mesh	Target_1_D_+2	D	D_paralel_+5.0	81.3754	76.3754	5	+	5	2.7095	0.0294695	2	1.8806	1.40853	0.0840925				169.667			159.6	23.9089									2	D
444	moving_1_mesh	Target_1_D_+2	D	D_paralel_+10.0	86.3754	76.3754	10	+	10	2.7095	0.0556163	2	1.77431	1.40853	0.158958				179.803													2	D
445	moving_1_mesh	Target_1_D_+2	D	D_paralel_+15.0	91.3754	76.3754	15	+	15	2.7095	0.0789661	2	1.67912	1.40853	0.226001				189.955													2	D
446	moving_1_mesh	Target_1_D_+2	D	D_rectangular_-15.0	77.8345	76.3754	15	-	-15	2.7095	0.512354	2	1.92212	1.40853	0.0548507		15mm	0.993624	29.2767													2	D
447	moving_1_mesh	Target_1_D_+2	D	D_rectangular_-10.0	77.0273	76.3754	10	-	-10	2.7095	0.345387	2	1.96317	1.40853	0.0259431		10mm	0.995658	28.9531			Rectangular										2	D
448	moving_1_mesh	Target_1_D_+2	D	D_rectangular_-5.0	76.5389	76.3754	5	-	-5	2.7095	0.173946	2	1.98956	1.40853	0.00735424		5mm	0.9978	28.7445			Mean	SD									2	D
449	moving_1_mesh	Target_1_D_+2	D	D_rectangular_+5.0	76.5389	76.3754	5	+	5	2.7095	0.17433	2	1.99393	1.40853	0.00427691				28.6813			28.9288	0.224981									2	D
450	moving_1_mesh	Target_1_D_+2	D	D_rectangular_+10.0	77.0273	76.3754	10	+	10	2.7095	0.346893	2	1.97159	1.40853	0.0200131				28.8274													2	D
451	moving_1_mesh	Target_1_D_+2	D	D_rectangular_+15.0	77.8345	76.3754	15	+	15	2.7095	0.515641	2	1.934	1.40853	0.0464878				29.09													2	D
452	moving_1_mesh	Target_1_D_+2	D	D_circular_-12.0	76.3754	76.3754	15.9668	-	-15.9668	2.7095	0.553326	2	1.95102	1.40853	0.0344985		12°	0.996532	28.8561													2	D
453	moving_1_mesh	Target_1_D_+2	D	D_circular_-9.0	76.3754	76.3754	11.9847	-	-11.9847	2.7095	0.416469	2	1.97104	1.40853	0.0204003		9°	0.997378	28.7769													2	D
454	moving_1_mesh	Target_1_D_+2	D	D_circular_-6.0	76.3754	76.3754	7.99436	-	-7.99436	2.7095	0.278386	2	1.98591	1.40853	0.00992107		6°	0.998241	28.7168			Circular										2	D
455	moving_1_mesh	Target_1_D_+2	D	D_circular_-3.0	76.3754	76.3754	3.99855	-	-3.99855	2.7095	0.13944	2	1.99559	1.40853	0.00310839		3°	1	28.6757			Mean	SD									2	D
456	moving_1_mesh	Target_1_D_+2	D	D_circular_+3.0	76.3754	76.3754	3.99855	+	3.99855	2.7095	0.139563	2	1.99911	1.40853	0.000624102				28.6504			28.725	0.0685556									2	D
457	moving_1_mesh	Target_1_D_+2	D	D_circular_+6.0	76.3754	76.3754	7.99436	+	7.99436	2.7095	0.278877	2	1.9929	1.40853	0.00499881				28.6663													2	D
458	moving_1_mesh	Target_1_D_+2	D	D_circular_+9.0	76.3754	76.3754	11.9847	+	11.9847	2.7095	0.417564	2	1.98135	1.40853	0.0131321				28.7014													2	D
459	moving_1_mesh	Target_1_D_+2	D	D_circular_+12.0	76.3754	76.3754	15.9668	+	15.9668	2.7095	0.555251	2	1.96447	1.40853	0.025021				28.756													2	D
460	moving_1_mesh	Target_1_D_+3	D	D_paralel_-15.0	61.3754	76.3754	15	-	-15	4.064	0.174916	3	3.69697	2.11279	0.490886		15mm	1.46837	85.7553													3	D
461	moving_1_mesh	Target_1_D_+3	D	D_paralel_-10.0	66.3754	76.3754	10	-	-10	4.064	0.108218	3	3.43276	2.11279	0.304801		10mm	1.28988	92.4063			Paralel										3	D
462	moving_1_mesh	Target_1_D_+3	D	D_paralel_-5.0	71.3754	76.3754	5	-	-5	4.064	0.0504647	3	3.20239	2.11279	0.142548		5mm	1.13521	99.0792			Mean	SD									3	D
463	moving_1_mesh	Target_1_D_+3	D	D_paralel_+5.0	81.3754	76.3754	5	+	5	4.064	0.0444542	3	2.82094	2.11279	0.126112				112.475			105.805	15.8437									3	D
464	moving_1_mesh	Target_1_D_+3	D	D_paralel_+10.0	86.3754	76.3754	10	+	10	4.064	0.0838976	3	2.66152	2.11279	0.238396				119.193													3	D
465	moving_1_mesh	Target_1_D_+3	D	D_paralel_+15.0	91.3754	76.3754	15	+	15	4.064	0.119123	3	2.51875	2.11279	0.338952				125.921													3	D
466	moving_1_mesh	Target_1_D_+3	D	D_rectangular_-15.0	77.8345	76.3754	15	-	-15	4.064	0.767128	3	2.87883	2.11279	0.0853447		15mm	0.990453	19.5535													3	D
467	moving_1_mesh	Target_1_D_+3	D	D_rectangular_-10.0	77.0273	76.3754	10	-	-10	4.064	0.517393	3	2.94164	2.11279	0.0411054		10mm	0.993496	19.3277			Rectangular										3	D
468	moving_1_mesh	Target_1_D_+3	D	D_rectangular_-5.0	76.5389	76.3754	5	-	-5	4.064	0.260712	3	2.98271	2.11279	0.0121764		5mm	0.996702	19.1783			Mean	SD									3	D
469	moving_1_mesh	Target_1_D_+3	D	D_rectangular_+5.0	76.5389	76.3754	5	+	5	4.064	0.261574	3	2.99254	2.11279	0.0052532				19.115			19.2905	0.159731									3	D
470	moving_1_mesh	Target_1_D_+3	D	D_rectangular_+10.0	77.0273	76.3754	10	+	10	4.064	0.520781	3	2.96058	2.11279	0.0277639				19.2019													3	D
471	moving_1_mesh	Target_1_D_+3	D	D_rectangular_+15.0	77.8345	76.3754	15	+	15	4.064	0.774522	3	2.90554	2.11279	0.0665285				19.3668													3	D
472	moving_1_mesh	Target_1_D_+3	D	D_circular_-12.0	76.3754	76.3754	15.9668	-	-15.9668	4.064	0.829075	3	2.92159	2.11279	0.0552286		12°	0.994806	19.2586													3	D
473	moving_1_mesh	Target_1_D_+3	D	D_circular_-9.0	76.3754	76.3754	11.9847	-	-11.9847	4.064	0.624144	3	2.95274	2.11279	0.0332829		9°	0.996071	19.2018													3	D
474	moving_1_mesh	Target_1_D_+3	D	D_circular_-6.0	76.3754	76.3754	7.99436	-	-7.99436	4.064	0.417294	3	2.97628	2.11279	0.0167079		6°	0.997364	19.1576			Circular										3	D
475	moving_1_mesh	Target_1_D_+3	D	D_circular_-3.0	76.3754	76.3754	3.99855	-	-3.99855	4.064	0.209063	3	2.99206	2.11279	0.00558905		3°	1	19.1261			Mean	SD									3	D
476	moving_1_mesh	Target_1_D_+3	D	D_circular_+3.0	76.3754	76.3754	3.99855	+	3.99855	4.064	0.20934	3	3	2.11279	0				19.1008			19.1546	0.0532177									3	D
477	moving_1_mesh	Target_1_D_+3	D	D_circular_+6.0	76.3754	76.3754	7.99436	+	7.99436	4.064	0.418396	3	2.992	2.11279	0.00563381				19.1071													3	D
478	moving_1_mesh	Target_1_D_+3	D	D_circular_+9.0	76.3754	76.3754	11.9847	+	11.9847	4.064	0.626606	3	2.97596	2.11279	0.0169311				19.1264													3	D
479	moving_1_mesh	Target_1_D_+3	D	D_circular_+12.0	76.3754	76.3754	15.9668	+	15.9668	4.064	0.833404	3	2.95186	2.11279	0.033905				19.1586													3	D
480	moving_1_mesh	Target_1_E_-3	E	E_paralel_-15.0	66.3754	81.3754	15	-	-15	4.3218	0.162539	-3	-3.64906	2.11279	0.457143		15mm	1.43552	92.2857													-3	E
481	moving_1_mesh	Target_1_E_-3	E	E_paralel_-10.0	71.3754	81.3754	10	-	-10	4.3218	0.101062	-3	-3.40474	2.11279	0.285066		10mm	1.27087	98.9487			Paralel						Paralel	Full group			-3	E
482	moving_1_mesh	Target_1_E_-3	E	E_paralel_-5.0	76.3754	81.3754	5	-	-5	4.3218	0.0473352	-3	-3.19002	2.11279	0.133834		5mm	1.12689	105.63			Mean	SD				Mean	0.0604018	0.269706			-3	E
483	moving_1_mesh	Target_1_E_-3	E	E_paralel_+5.0	86.3754	81.3754	5	+	5	4.3218	0.0420051	-3	-2.83077	2.11279	0.11919				119.033			112.354	15.8539				SD	0.0391732	0.233011			-3	E
484	moving_1_mesh	Target_1_E_-3	E	E_paralel_+10.0	91.3754	81.3754	10	+	10	4.3218	0.0795221	-3	-2.67919	2.11279	0.225955				125.751													-3	E
485	moving_1_mesh	Target_1_E_-3	E	E_paralel_+15.0	96.3754	81.3754	15	+	15	4.3218	0.113226	-3	-2.54268	2.11279	0.322098				132.478													-3	E
486	moving_1_mesh	Target_1_E_-3	E	E_rectangular_-15.0	82.7463	81.3754	15	-	-15	4.3218	0.775936	-3	-2.91701	2.11279	0.0584482		15mm	1.00912	19.3315													-3	E
487	moving_1_mesh	Target_1_E_-3	E	E_rectangular_-10.0	81.9875	81.3754	10	-	-10	4.3218	0.521176	-3	-2.96566	2.11279	0.0241852		10mm	1.00618	19.1874			Rectangular						Rectangular				-3	E
488	moving_1_mesh	Target_1_E_-3	E	E_rectangular_-5.0	81.5289	81.3754	5	-	-5	4.3218	0.261612	-3	-2.99369	2.11279	0.00444365		5mm	1.00312	19.1123			Mean	SD				Mean	0.345207				-3	E
489	moving_1_mesh	Target_1_E_-3	E	E_rectangular_+5.0	81.5289	81.3754	5	+	5	4.3218	0.260798	-3	-2.98442	2.11279	0.0109758				19.1719			19.2695	0.14346				SD	0.208935				-3	E
490	moving_1_mesh	Target_1_E_-3	E	E_rectangular_+10.0	81.9875	81.3754	10	+	10	4.3218	0.517976	-3	-2.94771	2.11279	0.0368271				19.3059													-3	E
491	moving_1_mesh	Target_1_E_-3	E	E_rectangular_+15.0	82.7463	81.3754	15	+	15	4.3218	0.768926	-3	-2.89152	2.11279	0.0764047				19.5077													-3	E
492	moving_1_mesh	Target_1_E_-3	E	E_circular_-12.0	81.3754	81.3754	17.0121	-	-17.0121	4.3218	0.887953	-3	-2.95168	2.11279	0.0340357		12°	1.00524	19.1588													-3	E
493	moving_1_mesh	Target_1_E_-3	E	E_circular_-9.0	81.3754	81.3754	12.7693	-	-12.7693	4.3218	0.667624	-3	-2.97587	2.11279	0.0169957		9°	1.00396	19.1265													-3	E
494	moving_1_mesh	Target_1_E_-3	E	E_circular_-6.0	81.3754	81.3754	8.51772	-	-8.51772	4.3218	0.445787	-3	-2.99197	2.11279	0.00565532		6°	1.00265	19.1072			Circular						Circular				-3	E
495	moving_1_mesh	Target_1_E_-3	E	E_circular_-3.0	81.3754	81.3754	4.26032	-	-4.26032	4.3218	0.223044	-3	-3	2.11279	0		3°	1	19.1008			Mean	SD				Mean	0.37006				-3	E
496	moving_1_mesh	Target_1_E_-3	E	E_circular_+3.0	81.3754	81.3754	4.26032	+	4.26032	4.3218	0.222748	-3	-2.99203	2.11279	0.00561038				19.1262			19.1548	0.0534217				SD	0.235821				-3	E
497	moving_1_mesh	Target_1_E_-3	E	E_circular_+6.0	81.3754	81.3754	8.51772	+	8.51772	4.3218	0.444607	-3	-2.97619	2.11279	0.0167714				19.1579													-3	E
498	moving_1_mesh	Target_1_E_-3	E	E_circular_+9.0	81.3754	81.3754	12.7693	+	12.7693	4.3218	0.664991	-3	-2.95256	2.11279	0.0334097				19.2022													-3	E
499	moving_1_mesh	Target_1_E_-3	E	E_circular_+12.0	81.3754	81.3754	17.0121	+	17.0121	4.3218	0.883323	-3	-2.92129	2.11279	0.0554376				19.2592													-3	E
500	moving_1_mesh	Target_1_E_-2	E	E_paralel_-15.0	66.3754	81.3754	15	-	-15	2.88138	0.107682	-2	-2.4329	1.40854	0.304898		15mm	1.43574	139.3													-2	E
501	moving_1_mesh	Target_1_E_-2	E	E_paralel_-10.0	71.3754	81.3754	10	-	-10	2.88138	0.0669508	-2	-2.26993	1.40854	0.190114		10mm	1.27099	149.363			Paralel										-2	E
502	moving_1_mesh	Target_1_E_-2	E	E_paralel_-5.0	76.3754	81.3754	5	-	-5	2.88138	0.0313571	-2	-2.12672	1.40854	0.08925		5mm	1.12694	159.453			Mean	SD									-2	E
503	moving_1_mesh	Target_1_E_-2	E	E_paralel_+5.0	86.3754	81.3754	5	+	5	2.88138	0.0278249	-2	-1.88716	1.40854	0.0794769				179.695			169.608	23.9422									-2	E
504	moving_1_mesh	Target_1_E_-2	E	E_paralel_+10.0	91.3754	81.3754	10	+	10	2.88138	0.052676	-2	-1.78609	1.40854	0.150663				189.84													-2	E
505	moving_1_mesh	Target_1_E_-2	E	E_paralel_+15.0	96.3754	81.3754	15	+	15	2.88138	0.075001	-2	-1.69507	1.40854	0.214764				199.997													-2	E
506	moving_1_mesh	Target_1_E_-2	E	E_rectangular_-15.0	82.7463	81.3754	15	-	-15	2.88138	0.516629	-2	-1.94179	1.40854	0.0410009		15mm	1.00607	29.0344													-2	E
507	moving_1_mesh	Target_1_E_-2	E	E_rectangular_-10.0	81.9875	81.3754	10	-	-10	2.88138	0.347178	-2	-1.97509	1.40854	0.0175472		10mm	1.00412	28.8037			Rectangular										-2	E
508	moving_1_mesh	Target_1_E_-2	E	E_rectangular_-5.0	81.5289	81.3754	5	-	-5	2.88138	0.17436	-2	-1.99476	1.40854	0.0036931		5mm	1.00208	28.6763			Mean	SD									-2	E
509	moving_1_mesh	Target_1_E_-2	E	E_rectangular_+5.0	81.5289	81.3754	5	+	5	2.88138	0.173999	-2	-1.99063	1.40854	0.00659663				28.7359			28.8972	0.200639									-2	E
510	moving_1_mesh	Target_1_E_-2	E	E_rectangular_+10.0	81.9875	81.3754	10	+	10	2.88138	0.345755	-2	-1.96711	1.40854	0.0231664				28.9222													-2	E
511	moving_1_mesh	Target_1_E_-2	E	E_rectangular_+15.0	82.7463	81.3754	15	+	15	2.88138	0.513512	-2	-1.93045	1.40854	0.0489819				29.2106													-2	E
512	moving_1_mesh	Target_1_E_-2	E	E_circular_-12.0	81.3754	81.3754	17.0121	-	-17.0121	2.88138	0.591593	-2	-1.96434	1.40854	0.0251171		12°	1.00349	28.7564													-2	E
513	moving_1_mesh	Target_1_E_-2	E	E_circular_-9.0	81.3754	81.3754	12.7693	-	-12.7693	2.88138	0.444897	-2	-1.98128	1.40854	0.0131824		9°	1.00264	28.7016													-2	E
514	moving_1_mesh	Target_1_E_-2	E	E_circular_-6.0	81.3754	81.3754	8.51772	-	-8.51772	2.88138	0.297133	-2	-1.99288	1.40854	0.00501789		6°	1.00177	28.6664			Circular										-2	E
515	moving_1_mesh	Target_1_E_-2	E	E_circular_-3.0	81.3754	81.3754	4.26032	-	-4.26032	2.88138	0.1487	-2	-1.99911	1.40854	0.000626431		3°	1	28.6504			Mean	SD									-2	E
516	moving_1_mesh	Target_1_E_-2	E	E_circular_+3.0	81.3754	81.3754	4.26032	+	4.26032	2.88138	0.148568	-2	-1.99557	1.40854	0.00312025				28.6758			28.7253	0.0688192									-2	E
517	moving_1_mesh	Target_1_E_-2	E	E_circular_+6.0	81.3754	81.3754	8.51772	+	8.51772	2.88138	0.296608	-2	-1.98586	1.40854	0.0099589				28.7171													-2	E
518	moving_1_mesh	Target_1_E_-2	E	E_circular_+9.0	81.3754	81.3754	12.7693	+	12.7693	2.88138	0.443726	-2	-1.97093	1.40854	0.0204779				28.7774													-2	E
519	moving_1_mesh	Target_1_E_-2	E	E_circular_+12.0	81.3754	81.3754	17.0121	+	17.0121	2.88138	0.589533	-2	-1.95083	1.40854	0.0346295				28.8569													-2	E
520	moving_1_mesh	Target_1_E_-1	E	E_paralel_-15.0	66.3754	81.3754	15	-	-15	1.44075	0.0536363	-1	-1.21651	0.704188	0.152489		15mm	1.43587	279.661													-1	E
521	moving_1_mesh	Target_1_E_-1	E	E_paralel_-10.0	71.3754	81.3754	10	-	-10	1.44075	0.0333475	-1	-1.13499	0.704188	0.0950779		10mm	1.27107	299.873			Paralel										-1	E
522	moving_1_mesh	Target_1_E_-1	E	E_paralel_-5.0	76.3754	81.3754	5	-	-5	1.44075	0.0156183	-1	-1.06337	0.704188	0.0446332		5mm	1.12697	320.137			Mean	SD									-1	E
523	moving_1_mesh	Target_1_E_-1	E	E_paralel_+5.0	86.3754	81.3754	5	+	5	1.44075	0.0138586	-1	-0.943572	0.704188	0.0397435				360.786			340.529	48.0812									-1	E
524	moving_1_mesh	Target_1_E_-1	E	E_paralel_+10.0	91.3754	81.3754	10	+	10	1.44075	0.0262358	-1	-0.893032	0.704188	0.0753397				381.158													-1	E
525	moving_1_mesh	Target_1_E_-1	E	E_paralel_+15.0	96.3754	81.3754	15	+	15	1.44075	0.0373547	-1	-0.847524	0.704188	0.107392				401.556													-1	E
526	moving_1_mesh	Target_1_E_-1	E	E_rectangular_-15.0	82.7463	81.3754	15	-	-15	1.44075	0.25796	-1	-0.96946	0.704188	0.0215101		15mm	1.00303	58.1486													-1	E
527	moving_1_mesh	Target_1_E_-1	E	E_rectangular_-10.0	81.9875	81.3754	10	-	-10	1.44075	0.173436	-1	-0.986538	0.704188	0.00948174		10mm	1.00206	57.6582			Rectangular										-1	E
528	moving_1_mesh	Target_1_E_-1	E	E_rectangular_-5.0	81.5289	81.3754	5	-	-5	1.44075	0.0871478	-1	-0.996861	0.704188	0.00221097		5mm	1.00104	57.3738			Mean	SD									-1	E
529	moving_1_mesh	Target_1_E_-1	E	E_rectangular_+5.0	81.5289	81.3754	5	+	5	1.44075	0.0870573	-1	-0.99583	0.704188	0.00293692				57.4334			57.7859	0.382758									-1	E
530	moving_1_mesh	Target_1_E_-1	E	E_rectangular_+10.0	81.9875	81.3754	10	+	10	1.44075	0.17308	-1	-0.984543	0.704188	0.0108866				57.7767													-1	E
531	moving_1_mesh	Target_1_E_-1	E	E_rectangular_+15.0	82.7463	81.3754	15	+	15	1.44075	0.25718	-1	-0.966627	0.704188	0.0235055				58.3249													-1	E
532	moving_1_mesh	Target_1_E_-1	E	E_circular_-12.0	81.3754	81.3754	17.0121	-	-17.0121	1.44075	0.29558	-1	-0.98046	0.704188	0.0137623		12°	1.00175	57.5549													-1	E
533	moving_1_mesh	Target_1_E_-1	E	E_circular_-9.0	81.3754	81.3754	12.7693	-	-12.7693	1.44075	0.222334	-1	-0.989335	0.704188	0.00751148		9°	1.00132	57.4328													-1	E
534	moving_1_mesh	Target_1_E_-1	E	E_circular_-6.0	81.3754	81.3754	8.51772	-	-8.51772	1.44075	0.148523	-1	-0.995555	0.704188	0.00313037		6°	1.00088	57.3496			Circular										-1	E
535	moving_1_mesh	Target_1_E_-1	E	E_circular_-3.0	81.3754	81.3754	4.26032	-	-4.26032	1.44075	0.0743446	-1	-0.999111	0.704188	0.000625893		3°	1	57.305			Mean	SD									-1	E
536	moving_1_mesh	Target_1_E_-1	E	E_circular_+3.0	81.3754	81.3754	4.26032	+	4.26032	1.44075	0.0743117	-1	-0.998226	0.704188	0.0012494				57.3304			57.4421	0.122047									-1	E
537	moving_1_mesh	Target_1_E_-1	E	E_circular_+6.0	81.3754	81.3754	8.51772	+	8.51772	1.44075	0.148391	-1	-0.993802	0.704188	0.00436571				57.4004													-1	E
538	moving_1_mesh	Target_1_E_-1	E	E_circular_+9.0	81.3754	81.3754	12.7693	+	12.7693	1.44075	0.222041	-1	-0.986745	0.704188	0.00933552				57.5086													-1	E
539	moving_1_mesh	Target_1_E_-1	E	E_circular_+12.0	81.3754	81.3754	17.0121	+	17.0121	1.44075	0.295065	-1	-0.977084	0.704188	0.0161404				57.6554													-1	E
540	moving_1_mesh	Target_1_E_+1	E	E_paralel_-15.0	66.3754	81.3754	15	-	-15	1.44075	0.0536363	1	1.21651	0.704181	0.15249		15mm	1.43587	279.661													1	E
541	moving_1_mesh	Target_1_E_+1	E	E_paralel_-10.0	71.3754	81.3754	10	-	-10	1.44075	0.0333474	1	1.13499	0.704181	0.0950779		10mm	1.27107	299.873			Paralel										1	E
542	moving_1_mesh	Target_1_E_+1	E	E_paralel_-5.0	76.3754	81.3754	5	-	-5	1.44075	0.0156183	1	1.06337	0.704181	0.0446332		5mm	1.12697	320.137			Mean	SD									1	E
543	moving_1_mesh	Target_1_E_+1	E	E_paralel_+5.0	86.3754	81.3754	5	+	5	1.44075	0.0138586	1	0.943572	0.704181	0.0397435				360.786			340.529	48.0812									1	E
544	moving_1_mesh	Target_1_E_+1	E	E_paralel_+10.0	91.3754	81.3754	10	+	10	1.44075	0.0262358	1	0.893032	0.704181	0.0753397				381.158													1	E
545	moving_1_mesh	Target_1_E_+1	E	E_paralel_+15.0	96.3754	81.3754	15	+	15	1.44075	0.0373547	1	0.847524	0.704181	0.107392				401.556													1	E
546	moving_1_mesh	Target_1_E_+1	E	E_rectangular_-15.0	82.7463	81.3754	15	-	-15	1.44075	0.25718	1	0.966627	0.704181	0.0235054		15mm	0.996978	58.3249													1	E
547	moving_1_mesh	Target_1_E_+1	E	E_rectangular_-10.0	81.9875	81.3754	10	-	-10	1.44075	0.17308	1	0.984543	0.704181	0.0108866		10mm	0.997948	57.7767			Rectangular										1	E
548	moving_1_mesh	Target_1_E_+1	E	E_rectangular_-5.0	81.5289	81.3754	5	-	-5	1.44075	0.0870573	1	0.99583	0.704181	0.00293692		5mm	0.998962	57.4334			Mean	SD									1	E
549	moving_1_mesh	Target_1_E_+1	E	E_rectangular_+5.0	81.5289	81.3754	5	+	5	1.44075	0.0871478	1	0.996861	0.704181	0.00221099				57.3738			57.7859	0.382757									1	E
550	moving_1_mesh	Target_1_E_+1	E	E_rectangular_+10.0	81.9875	81.3754	10	+	10	1.44075	0.173436	1	0.986538	0.704181	0.00948181				57.6582													1	E
551	moving_1_mesh	Target_1_E_+1	E	E_rectangular_+15.0	82.7463	81.3754	15	+	15	1.44075	0.25796	1	0.96946	0.704181	0.0215102				58.1486													1	E
552	moving_1_mesh	Target_1_E_+1	E	E_circular_-12.0	81.3754	81.3754	17.0121	-	-17.0121	1.44075	0.295065	1	0.977084	0.704181	0.0161403		12°	0.998258	57.6554													1	E
553	moving_1_mesh	Target_1_E_+1	E	E_circular_-9.0	81.3754	81.3754	12.7693	-	-12.7693	1.44075	0.222041	1	0.986745	0.704181	0.00933542		9°	0.998682	57.5086													1	E
554	moving_1_mesh	Target_1_E_+1	E	E_circular_-6.0	81.3754	81.3754	8.51772	-	-8.51772	1.44075	0.148391	1	0.993802	0.704181	0.00436569		6°	0.999116	57.4004			Circular										1	E
555	moving_1_mesh	Target_1_E_+1	E	E_circular_-3.0	81.3754	81.3754	4.26032	-	-4.26032	1.44075	0.0743117	1	0.998226	0.704181	0.00124939		3°	1	57.3304			Mean	SD									1	E
556	moving_1_mesh	Target_1_E_+1	E	E_circular_+3.0	81.3754	81.3754	4.26032	+	4.26032	1.44075	0.0743446	1	0.999111	0.704181	0.000625923				57.305			57.4421	0.122046									1	E
557	moving_1_mesh	Target_1_E_+1	E	E_circular_+6.0	81.3754	81.3754	8.51772	+	8.51772	1.44075	0.148523	1	0.995555	0.704181	0.00313041				57.3496													1	E
558	moving_1_mesh	Target_1_E_+1	E	E_circular_+9.0	81.3754	81.3754	12.7693	+	12.7693	1.44075	0.222334	1	0.989335	0.704181	0.00751163				57.4328													1	E
559	moving_1_mesh	Target_1_E_+1	E	E_circular_+12.0	81.3754	81.3754	17.0121	+	17.0121	1.44075	0.29558	1	0.98046	0.704181	0.0137623				57.5549													1	E
560	moving_1_mesh	Target_1_E_+2	E	E_paralel_-15.0	66.3754	81.3754	15	-	-15	2.88138	0.107682	2	2.4329	1.40853	0.304898		15mm	1.43574	139.3													2	E
561	moving_1_mesh	Target_1_E_+2	E	E_paralel_-10.0	71.3754	81.3754	10	-	-10	2.88138	0.0669508	2	2.26993	1.40853	0.190114		10mm	1.27099	149.363			Paralel										2	E
562	moving_1_mesh	Target_1_E_+2	E	E_paralel_-5.0	76.3754	81.3754	5	-	-5	2.88138	0.0313571	2	2.12672	1.40853	0.08925		5mm	1.12694	159.453			Mean	SD									2	E
563	moving_1_mesh	Target_1_E_+2	E	E_paralel_+5.0	86.3754	81.3754	5	+	5	2.88138	0.0278249	2	1.88716	1.40853	0.0794769				179.695			169.608	23.9422									2	E
564	moving_1_mesh	Target_1_E_+2	E	E_paralel_+10.0	91.3754	81.3754	10	+	10	2.88138	0.052676	2	1.78609	1.40853	0.150663				189.84													2	E
565	moving_1_mesh	Target_1_E_+2	E	E_paralel_+15.0	96.3754	81.3754	15	+	15	2.88138	0.0750009	2	1.69507	1.40853	0.214764				199.998													2	E
566	moving_1_mesh	Target_1_E_+2	E	E_rectangular_-15.0	82.7463	81.3754	15	-	-15	2.88138	0.513512	2	1.93045	1.40853	0.0489818		15mm	0.993967	29.2106													2	E
567	moving_1_mesh	Target_1_E_+2	E	E_rectangular_-10.0	81.9875	81.3754	10	-	-10	2.88138	0.345755	2	1.96711	1.40853	0.0231663		10mm	0.995901	28.9222			Rectangular										2	E
568	moving_1_mesh	Target_1_E_+2	E	E_rectangular_-5.0	81.5289	81.3754	5	-	-5	2.88138	0.173999	2	1.99063	1.40853	0.00659662		5mm	0.997926	28.7359			Mean	SD									2	E
569	moving_1_mesh	Target_1_E_+2	E	E_rectangular_+5.0	81.5289	81.3754	5	+	5	2.88138	0.17436	2	1.99476	1.40853	0.00369316				28.6763			28.8972	0.200638									2	E
570	moving_1_mesh	Target_1_E_+2	E	E_rectangular_+10.0	81.9875	81.3754	10	+	10	2.88138	0.347178	2	1.97509	1.40853	0.0175473				28.8037													2	E
571	moving_1_mesh	Target_1_E_+2	E	E_rectangular_+15.0	82.7463	81.3754	15	+	15	2.88138	0.516629	2	1.94179	1.40853	0.041001				29.0344													2	E
572	moving_1_mesh	Target_1_E_+2	E	E_circular_-12.0	81.3754	81.3754	17.0121	-	-17.0121	2.88138	0.589533	2	1.95083	1.40853	0.0346295		12°	0.996519	28.8569													2	E
573	moving_1_mesh	Target_1_E_+2	E	E_circular_-9.0	81.3754	81.3754	12.7693	-	-12.7693	2.88138	0.443726	2	1.97093	1.40853	0.0204778		9°	0.997368	28.7774													2	E
574	moving_1_mesh	Target_1_E_+2	E	E_circular_-6.0	81.3754	81.3754	8.51772	-	-8.51772	2.88138	0.296608	2	1.98586	1.40853	0.00995885		6°	0.998234	28.7171			Circular										2	E
575	moving_1_mesh	Target_1_E_+2	E	E_circular_-3.0	81.3754	81.3754	4.26032	-	-4.26032	2.88138	0.148568	2	1.99557	1.40853	0.00312024		3°	1	28.6758			Mean	SD									2	E
576	moving_1_mesh	Target_1_E_+2	E	E_circular_+3.0	81.3754	81.3754	4.26032	+	4.26032	2.88138	0.1487	2	1.99911	1.40853	0.000626504				28.6504			28.7253	0.0688186									2	E
577	moving_1_mesh	Target_1_E_+2	E	E_circular_+6.0	81.3754	81.3754	8.51772	+	8.51772	2.88138	0.297133	2	1.99288	1.40853	0.00501796				28.6664													2	E
578	moving_1_mesh	Target_1_E_+2	E	E_circular_+9.0	81.3754	81.3754	12.7693	+	12.7693	2.88138	0.444897	2	1.98128	1.40853	0.0131825				28.7016													2	E
579	moving_1_mesh	Target_1_E_+2	E	E_circular_+12.0	81.3754	81.3754	17.0121	+	17.0121	2.88138	0.591593	2	1.96434	1.40853	0.0251173				28.7564													2	E
580	moving_1_mesh	Target_1_E_+3	E	E_paralel_-15.0	66.3754	81.3754	15	-	-15	4.3218	0.162539	3	3.64906	2.11279	0.457143		15mm	1.43552	92.2857													3	E
581	moving_1_mesh	Target_1_E_+3	E	E_paralel_-10.0	71.3754	81.3754	10	-	-10	4.3218	0.101062	3	3.40474	2.11279	0.285067		10mm	1.27087	98.9487			Paralel										3	E
582	moving_1_mesh	Target_1_E_+3	E	E_paralel_-5.0	76.3754	81.3754	5	-	-5	4.3218	0.0473352	3	3.19002	2.11279	0.133834		5mm	1.12689	105.63			Mean	SD									3	E
583	moving_1_mesh	Target_1_E_+3	E	E_paralel_+5.0	86.3754	81.3754	5	+	5	4.3218	0.0420051	3	2.83077	2.11279	0.11919				119.033			112.354	15.8539									3	E
584	moving_1_mesh	Target_1_E_+3	E	E_paralel_+10.0	91.3754	81.3754	10	+	10	4.3218	0.0795221	3	2.67919	2.11279	0.225954				125.751													3	E
585	moving_1_mesh	Target_1_E_+3	E	E_paralel_+15.0	96.3754	81.3754	15	+	15	4.3218	0.113226	3	2.54268	2.11279	0.322098				132.478													3	E
586	moving_1_mesh	Target_1_E_+3	E	E_rectangular_-15.0	82.7463	81.3754	15	-	-15	4.3218	0.768926	3	2.89152	2.11279	0.0764045		15mm	0.990966	19.5077													3	E
587	moving_1_mesh	Target_1_E_+3	E	E_rectangular_-10.0	81.9875	81.3754	10	-	-10	4.3218	0.517976	3	2.94771	2.11279	0.036827		10mm	0.993859	19.3059			Rectangular										3	E
588	moving_1_mesh	Target_1_E_+3	E	E_rectangular_-5.0	81.5289	81.3754	5	-	-5	4.3218	0.260798	3	2.98442	2.11279	0.0109758		5mm	0.996891	19.1719			Mean	SD									3	E
589	moving_1_mesh	Target_1_E_+3	E	E_rectangular_+5.0	81.5289	81.3754	5	+	5	4.3218	0.261612	3	2.99369	2.11279	0.00444373				19.1123			19.2695	0.143459									3	E
590	moving_1_mesh	Target_1_E_+3	E	E_rectangular_+10.0	81.9875	81.3754	10	+	10	4.3218	0.521176	3	2.96566	2.11279	0.0241853				19.1874													3	E
591	moving_1_mesh	Target_1_E_+3	E	E_rectangular_+15.0	82.7463	81.3754	15	+	15	4.3218	0.775936	3	2.91701	2.11279	0.0584483				19.3315													3	E
592	moving_1_mesh	Target_1_E_+3	E	E_circular_-12.0	81.3754	81.3754	17.0121	-	-17.0121	4.3218	0.883323	3	2.92129	2.11279	0.0554369		12°	0.994787	19.2592													3	E
593	moving_1_mesh	Target_1_E_+3	E	E_circular_-9.0	81.3754	81.3754	12.7693	-	-12.7693	4.3218	0.664991	3	2.95256	2.11279	0.0334097		9°	0.996056	19.2022													3	E
594	moving_1_mesh	Target_1_E_+3	E	E_circular_-6.0	81.3754	81.3754	8.51772	-	-8.51772	4.3218	0.444607	3	2.97619	2.11279	0.0167713		6°	0.997354	19.1579			Circular										3	E
595	moving_1_mesh	Target_1_E_+3	E	E_circular_-3.0	81.3754	81.3754	4.26032	-	-4.26032	4.3218	0.222748	3	2.99203	2.11279	0.00561034		3°	1	19.1262			Mean	SD									3	E
596	moving_1_mesh	Target_1_E_+3	E	E_circular_+3.0	81.3754	81.3754	4.26032	+	4.26032	4.3218	0.223044	3	3	2.11279	0				19.1008			19.1548	0.0534213									3	E
597	moving_1_mesh	Target_1_E_+3	E	E_circular_+6.0	81.3754	81.3754	8.51772	+	8.51772	4.3218	0.445787	3	2.99197	2.11279	0.00565546				19.1072													3	E
598	moving_1_mesh	Target_1_E_+3	E	E_circular_+9.0	81.3754	81.3754	12.7693	+	12.7693	4.3218	0.667624	3	2.97587	2.11279	0.0169963				19.1265													3	E
599	moving_1_mesh	Target_1_E_+3	E	E_circular_+12.0	81.3754	81.3754	17.0121	+	17.0121	4.3218	0.887953	3	2.95168	2.11279	0.034036				19.1588													3	E
600	moving_1_mesh	Target_1_F_-3	F	F_paralel_-15.0	71.3754	86.3754	15	-	-15	4.58006	0.151805	-3	-3.60704	2.11279	0.42755		15mm	1.40686	98.8108													-3	F
601	moving_1_mesh	Target_1_F_-3	F	F_paralel_-10.0	76.3754	86.3754	10	-	-10	4.58006	0.0948035	-3	-3.38	2.11279	0.267642		10mm	1.25414	105.481			Paralel						Paralel	Full group			-3	F
602	moving_1_mesh	Target_1_F_-3	F	F_paralel_-5.0	81.3754	86.3754	5	-	-5	4.58006	0.0445765	-3	-3.17903	2.11279	0.126091		5mm	1.11951	112.167			Mean	SD				Mean	0.0569219	0.277877			-3	F
603	moving_1_mesh	Target_1_F_-3	F	F_paralel_+5.0	91.3754	86.3754	5	+	5	4.58006	0.0398178	-3	-2.8396	2.11279	0.11297				125.572			118.889	15.8573				SD	0.0367206	0.243955			-3	F
604	moving_1_mesh	Target_1_F_-3	F	F_paralel_+10.0	96.3754	86.3754	10	+	10	4.58006	0.0755923	-3	-2.69514	2.11279	0.21472				132.289													-3	F
605	moving_1_mesh	Target_1_F_-3	F	F_paralel_+15.0	101.375	86.3754	15	+	15	4.58006	0.107904	-3	-2.56439	2.11279	0.306808				139.013													-3	F
606	moving_1_mesh	Target_1_F_-3	F	F_rectangular_-15.0	87.6682	86.3754	15	-	-15	4.58006	0.777114	-3	-2.92664	2.11279	0.0516695		15mm	1.00864	19.3022													-3	F
607	moving_1_mesh	Target_1_F_-3	F	F_rectangular_-10.0	86.9524	86.3754	10	-	-10	4.58006	0.521503	-3	-2.9699	2.11279	0.0212028		10mm	1.00585	19.1754			Rectangular						Rectangular				-3	F
608	moving_1_mesh	Target_1_F_-3	F	F_rectangular_-5.0	86.52	86.3754	5	-	-5	4.58006	0.261641	-3	-2.99464	2.11279	0.00377695		5mm	1.00295	19.1101			Mean	SD				Mean	0.34561				-3	F
609	moving_1_mesh	Target_1_F_-3	F	F_rectangular_+5.0	86.52	86.3754	5	+	5	4.58006	0.260872	-3	-2.98586	2.11279	0.00995801				19.1665			19.2518	0.129779				SD	0.209331				-3	F
610	moving_1_mesh	Target_1_F_-3	F	F_rectangular_+10.0	86.9524	86.3754	10	+	10	4.58006	0.518471	-3	-2.95285	2.11279	0.0332084				19.2875													-3	F
611	moving_1_mesh	Target_1_F_-3	F	F_rectangular_+15.0	87.6682	86.3754	15	+	15	4.58006	0.770453	-3	-2.90228	2.11279	0.0688237				19.4691													-3	F
612	moving_1_mesh	Target_1_F_-3	F	F_circular_-12.0	86.3754	86.3754	18.0574	-	-18.0574	4.58006	0.942503	-3	-2.95152	2.11279	0.0341453		12°	1.00526	19.159													-3	F
613	moving_1_mesh	Target_1_F_-3	F	F_circular_-9.0	86.3754	86.3754	13.5539	-	-13.5539	4.58006	0.708642	-3	-2.97579	2.11279	0.0170502		9°	1.00397	19.1265													-3	F
614	moving_1_mesh	Target_1_F_-3	F	F_circular_-6.0	86.3754	86.3754	9.04108	-	-9.04108	4.58006	0.473177	-3	-2.99194	2.11279	0.00567346		6°	1.00266	19.1072			Circular						Circular				-3	F
615	moving_1_mesh	Target_1_F_-3	F	F_circular_-3.0	86.3754	86.3754	4.52209	-	-4.52209	4.58006	0.236749	-3	-3	2.11279	0		3°	1	19.1008			Mean	SD				Mean	0.392793				-3	F
616	moving_1_mesh	Target_1_F_-3	F	F_circular_+3.0	86.3754	86.3754	4.52209	+	4.52209	4.58006	0.236434	-3	-2.99201	2.11279	0.00562819				19.1263			19.155	0.0535922				SD	0.250306				-3	F
617	moving_1_mesh	Target_1_F_-3	F	F_circular_+6.0	86.3754	86.3754	9.04108	+	9.04108	4.58006	0.471921	-3	-2.97611	2.11279	0.0168246				19.158													-3	F
618	moving_1_mesh	Target_1_F_-3	F	F_circular_+9.0	86.3754	86.3754	13.5539	+	13.5539	4.58006	0.705839	-3	-2.95241	2.11279	0.0335153				19.2025													-3	F
619	moving_1_mesh	Target_1_F_-3	F	F_circular_+12.0	86.3754	86.3754	18.0574	+	18.0574	4.58006	0.937573	-3	-2.92104	2.11279	0.0556124				19.2597													-3	F
620	moving_1_mesh	Target_1_F_-2	F	F_paralel_-15.0	71.3754	86.3754	15	-	-15	3.05357	0.100489	-2	-2.40487	1.40854	0.285157		15mm	1.40705	149.269													-2	F
621	moving_1_mesh	Target_1_F_-2	F	F_paralel_-10.0	76.3754	86.3754	10	-	-10	3.05357	0.062754	-2	-2.25343	1.40854	0.178492		10mm	1.25425	159.352			Paralel										-2	F
622	moving_1_mesh	Target_1_F_-2	F	F_paralel_-5.0	81.3754	86.3754	5	-	-5	3.05357	0.029506	-2	-2.11939	1.40854	0.0840863		5mm	1.11956	169.457			Mean	SD									-2	F
623	moving_1_mesh	Target_1_F_-2	F	F_paralel_+5.0	91.3754	86.3754	5	+	5	3.05357	0.0263549	-2	-1.89305	1.40854	0.0753295				189.718			179.616	23.9665									-2	F
624	moving_1_mesh	Target_1_F_-2	F	F_paralel_+10.0	96.3754	86.3754	10	+	10	3.05357	0.0500329	-2	-1.79672	1.40854	0.143172				199.869													-2	F
625	moving_1_mesh	Target_1_F_-2	F	F_paralel_+15.0	101.375	86.3754	15	+	15	3.05357	0.0714183	-2	-1.70955	1.40854	0.204571				210.03													-2	F
626	moving_1_mesh	Target_1_F_-2	F	F_rectangular_-15.0	87.6682	86.3754	15	-	-15	3.05357	0.517454	-2	-1.94833	1.40854	0.0363888		15mm	1.00576	28.9881													-2	F
627	moving_1_mesh	Target_1_F_-2	F	F_rectangular_-10.0	86.9524	86.3754	10	-	-10	3.05357	0.347415	-2	-1.97801	1.40854	0.0154863		10mm	1.0039	28.784			Rectangular										-2	F
628	moving_1_mesh	Target_1_F_-2	F	F_rectangular_-5.0	86.52	86.3754	5	-	-5	3.05357	0.174385	-2	-1.99544	1.40854	0.00320913		5mm	1.00196	28.6722			Mean	SD									-2	F
629	moving_1_mesh	Target_1_F_-2	F	F_rectangular_+5.0	86.52	86.3754	5	+	5	3.05357	0.174043	-2	-1.99154	1.40854	0.00595658				28.7285			28.8706	0.180203									-2	F
630	moving_1_mesh	Target_1_F_-2	F	F_rectangular_+10.0	86.9524	86.3754	10	+	10	3.05357	0.346067	-2	-1.97044	1.40854	0.0208226				28.8961													-2	F
631	moving_1_mesh	Target_1_F_-2	F	F_rectangular_+15.0	87.6682	86.3754	15	+	15	3.05357	0.514493	-2	-1.93751	1.40854	0.0440132				29.1549													-2	F
632	moving_1_mesh	Target_1_F_-2	F	F_circular_-12.0	86.3754	86.3754	18.0574	-	-18.0574	3.05357	0.627935	-2	-1.96422	1.40854	0.0251978		12°	1.0035	28.7568													-2	F
633	moving_1_mesh	Target_1_F_-2	F	F_circular_-9.0	86.3754	86.3754	13.5539	-	-13.5539	3.05357	0.472231	-2	-1.98122	1.40854	0.0132246		9°	1.00265	28.7018													-2	F
634	moving_1_mesh	Target_1_F_-2	F	F_circular_-6.0	86.3754	86.3754	9.04108	-	-9.04108	3.05357	0.315389	-2	-1.99285	1.40854	0.00503411		6°	1.00177	28.6664			Circular										-2	F
635	moving_1_mesh	Target_1_F_-2	F	F_circular_-3.0	86.3754	86.3754	4.52209	-	-4.52209	3.05357	0.157837	-2	-1.99911	1.40854	0.000628434		3°	1	28.6504			Mean	SD									-2	F
636	moving_1_mesh	Target_1_F_-2	F	F_circular_+3.0	86.3754	86.3754	4.52209	+	4.52209	3.05357	0.157696	-2	-1.99556	1.40854	0.00313019				28.6759			28.7255	0.0690394									-2	F
637	moving_1_mesh	Target_1_F_-2	F	F_circular_+6.0	86.3754	86.3754	9.04108	+	9.04108	3.05357	0.31483	-2	-1.98582	1.40854	0.00999053				28.7173													-2	F
638	moving_1_mesh	Target_1_F_-2	F	F_circular_+9.0	86.3754	86.3754	13.5539	+	13.5539	3.05357	0.470984	-2	-1.97083	1.40854	0.0205428				28.7778													-2	F
639	moving_1_mesh	Target_1_F_-2	F	F_circular_+12.0	86.3754	86.3754	18.0574	+	18.0574	3.05357	0.625742	-2	-1.95068	1.40854	0.034739				28.8575													-2	F
640	moving_1_mesh	Target_1_F_-1	F	F_paralel_-15.0	71.3754	86.3754	15	-	-15	1.52684	0.0500291	-1	-1.20249	0.704188	0.142615		15mm	1.40717	299.825													-1	F
641	moving_1_mesh	Target_1_F_-1	F	F_paralel_-10.0	76.3754	86.3754	10	-	-10	1.52684	0.0312416	-1	-1.12674	0.704188	0.0892652		10mm	1.25432	320.086			Paralel										-1	F
642	moving_1_mesh	Target_1_F_-1	F	F_paralel_-5.0	81.3754	86.3754	5	-	-5	1.52684	0.0146891	-1	-1.0597	0.704188	0.0420508		5mm	1.11959	340.389			Mean	SD									-1	F
643	moving_1_mesh	Target_1_F_-1	F	F_paralel_+5.0	91.3754	86.3754	5	+	5	1.52684	0.01312	-1	-0.946516	0.704188	0.0376696				381.096			360.799	48.1535									-1	F
644	moving_1_mesh	Target_1_F_-1	F	F_paralel_+10.0	96.3754	86.3754	10	+	10	1.52684	0.0249072	-1	-0.89835	0.704188	0.0715941				401.491													-1	F
645	moving_1_mesh	Target_1_F_-1	F	F_paralel_+15.0	101.375	86.3754	15	+	15	1.52684	0.0355529	-1	-0.85476	0.704188	0.102295				421.906													-1	F
646	moving_1_mesh	Target_1_F_-1	F	F_rectangular_-15.0	87.6682	86.3754	15	-	-15	1.52684	0.258392	-1	-0.972799	0.704188	0.0191584		15mm	1.00287	58.0513													-1	F
647	moving_1_mesh	Target_1_F_-1	F	F_rectangular_-10.0	86.9524	86.3754	10	-	-10	1.52684	0.173564	-1	-0.988052	0.704188	0.00841538		10mm	1.00195	57.6156			Rectangular										-1	F
648	moving_1_mesh	Target_1_F_-1	F	F_rectangular_-5.0	86.52	86.3754	5	-	-5	1.52684	0.0871627	-1	-0.997232	0.704188	0.00194933		5mm	1.00098	57.364			Mean	SD									-1	F
649	moving_1_mesh	Target_1_F_-1	F	F_rectangular_+5.0	86.52	86.3754	5	+	5	1.52684	0.0870772	-1	-0.996257	0.704188	0.00263624				57.4203			57.7328	0.341876									-1	F
650	moving_1_mesh	Target_1_F_-1	F	F_rectangular_+10.0	86.9524	86.3754	10	+	10	1.52684	0.173227	-1	-0.986157	0.704188	0.00974953				57.7278													-1	F
651	moving_1_mesh	Target_1_F_-1	F	F_rectangular_+15.0	87.6682	86.3754	15	+	15	1.52684	0.257652	-1	-0.970092	0.704188	0.0210646				58.2181													-1	F
652	moving_1_mesh	Target_1_F_-1	F	F_circular_-12.0	86.3754	86.3754	18.0574	-	-18.0574	1.52684	0.313737	-1	-0.980398	0.704188	0.0138063		12°	1.00175	57.5557													-1	F
653	moving_1_mesh	Target_1_F_-1	F	F_circular_-9.0	86.3754	86.3754	13.5539	-	-13.5539	1.52684	0.235993	-1	-0.989301	0.704188	0.00753557		9°	1.00132	57.4333													-1	F
654	moving_1_mesh	Target_1_F_-1	F	F_circular_-6.0	86.3754	86.3754	9.04108	-	-9.04108	1.52684	0.157648	-1	-0.995541	0.704188	0.00314037		6°	1.00089	57.3498			Circular										-1	F
655	moving_1_mesh	Target_1_F_-1	F	F_circular_-3.0	86.3754	86.3754	4.52209	-	-4.52209	1.52684	0.0789126	-1	-0.999108	0.704188	0.000627905		3°	1	57.305			Mean	SD									-1	F
656	moving_1_mesh	Target_1_F_-1	F	F_circular_+3.0	86.3754	86.3754	4.52209	+	4.52209	1.52684	0.0788775	-1	-0.99822	0.704188	0.00125338				57.3305			57.4426	0.122438									-1	F
657	moving_1_mesh	Target_1_F_-1	F	F_circular_+6.0	86.3754	86.3754	9.04108	+	9.04108	1.52684	0.157508	-1	-0.993782	0.704188	0.00437961				57.4007													-1	F
658	moving_1_mesh	Target_1_F_-1	F	F_circular_+9.0	86.3754	86.3754	13.5539	+	13.5539	1.52684	0.235682	-1	-0.986703	0.704188	0.0093652				57.5093													-1	F
659	moving_1_mesh	Target_1_F_-1	F	F_circular_+12.0	86.3754	86.3754	18.0574	+	18.0574	1.52684	0.313189	-1	-0.977011	0.704188	0.0161916				57.6565													-1	F
660	moving_1_mesh	Target_1_F_+1	F	F_paralel_-15.0	71.3754	86.3754	15	-	-15	1.52684	0.0500291	1	1.20249	0.704181	0.142615		15mm	1.40717	299.826													1	F
661	moving_1_mesh	Target_1_F_+1	F	F_paralel_-10.0	76.3754	86.3754	10	-	-10	1.52684	0.0312416	1	1.12674	0.704181	0.0892652		10mm	1.25432	320.086			Paralel										1	F
662	moving_1_mesh	Target_1_F_+1	F	F_paralel_-5.0	81.3754	86.3754	5	-	-5	1.52684	0.0146891	1	1.0597	0.704181	0.0420508		5mm	1.11959	340.389			Mean	SD									1	F
663	moving_1_mesh	Target_1_F_+1	F	F_paralel_+5.0	91.3754	86.3754	5	+	5	1.52684	0.01312	1	0.946516	0.704181	0.0376696				381.097			360.799	48.1535									1	F
664	moving_1_mesh	Target_1_F_+1	F	F_paralel_+10.0	96.3754	86.3754	10	+	10	1.52684	0.0249072	1	0.89835	0.704181	0.0715941				401.491													1	F
665	moving_1_mesh	Target_1_F_+1	F	F_paralel_+15.0	101.375	86.3754	15	+	15	1.52684	0.0355529	1	0.85476	0.704181	0.102295				421.906													1	F
666	moving_1_mesh	Target_1_F_+1	F	F_rectangular_-15.0	87.6682	86.3754	15	-	-15	1.52684	0.257652	1	0.970092	0.704181	0.0210645		15mm	0.997134	58.2181													1	F
667	moving_1_mesh	Target_1_F_+1	F	F_rectangular_-10.0	86.9524	86.3754	10	-	-10	1.52684	0.173227	1	0.986158	0.704181	0.0097495		10mm	0.998058	57.7278			Rectangular										1	F
668	moving_1_mesh	Target_1_F_+1	F	F_rectangular_-5.0	86.52	86.3754	5	-	-5	1.52684	0.0870772	1	0.996257	0.704181	0.00263622		5mm	0.999019	57.4203			Mean	SD									1	F
669	moving_1_mesh	Target_1_F_+1	F	F_rectangular_+5.0	86.52	86.3754	5	+	5	1.52684	0.0871627	1	0.997232	0.704181	0.00194934				57.364			57.7328	0.341875									1	F
670	moving_1_mesh	Target_1_F_+1	F	F_rectangular_+10.0	86.9524	86.3754	10	+	10	1.52684	0.173564	1	0.988052	0.704181	0.00841542				57.6156													1	F
671	moving_1_mesh	Target_1_F_+1	F	F_rectangular_+15.0	87.6682	86.3754	15	+	15	1.52684	0.258392	1	0.972799	0.704181	0.0191585				58.0513													1	F
672	moving_1_mesh	Target_1_F_+1	F	F_circular_-12.0	86.3754	86.3754	18.0574	-	-18.0574	1.52684	0.313189	1	0.977011	0.704181	0.0161916		12°	0.998252	57.6565													1	F
673	moving_1_mesh	Target_1_F_+1	F	F_circular_-9.0	86.3754	86.3754	13.5539	-	-13.5539	1.52684	0.235682	1	0.986703	0.704181	0.00936513		9°	0.998678	57.5093													1	F
674	moving_1_mesh	Target_1_F_+1	F	F_circular_-6.0	86.3754	86.3754	9.04108	-	-9.04108	1.52684	0.157508	1	0.993782	0.704181	0.00437957		6°	0.999114	57.4007			Circular										1	F
675	moving_1_mesh	Target_1_F_+1	F	F_circular_-3.0	86.3754	86.3754	4.52209	-	-4.52209	1.52684	0.0788775	1	0.99822	0.704181	0.00125338		3°	1	57.3305			Mean	SD									1	F
676	moving_1_mesh	Target_1_F_+1	F	F_circular_+3.0	86.3754	86.3754	4.52209	+	4.52209	1.52684	0.0789126	1	0.999108	0.704181	0.000627916				57.305			57.4426	0.122438									1	F
677	moving_1_mesh	Target_1_F_+1	F	F_circular_+6.0	86.3754	86.3754	9.04108	+	9.04108	1.52684	0.157648	1	0.995541	0.704181	0.0031404				57.3498													1	F
678	moving_1_mesh	Target_1_F_+1	F	F_circular_+9.0	86.3754	86.3754	13.5539	+	13.5539	1.52684	0.235993	1	0.989301	0.704181	0.00753559				57.4333													1	F
679	moving_1_mesh	Target_1_F_+1	F	F_circular_+12.0	86.3754	86.3754	18.0574	+	18.0574	1.52684	0.313737	1	0.980398	0.704181	0.0138063				57.5557													1	F
680	moving_1_mesh	Target_1_F_+2	F	F_paralel_-15.0	71.3754	86.3754	15	-	-15	3.05357	0.100489	2	2.40487	1.40853	0.285157		15mm	1.40705	149.27													2	F
681	moving_1_mesh	Target_1_F_+2	F	F_paralel_-10.0	76.3754	86.3754	10	-	-10	3.05357	0.0627539	2	2.25343	1.40853	0.178492		10mm	1.25425	159.353			Paralel										2	F
682	moving_1_mesh	Target_1_F_+2	F	F_paralel_-5.0	81.3754	86.3754	5	-	-5	3.05357	0.029506	2	2.11939	1.40853	0.0840863		5mm	1.11956	169.457			Mean	SD									2	F
683	moving_1_mesh	Target_1_F_+2	F	F_paralel_+5.0	91.3754	86.3754	5	+	5	3.05357	0.0263549	2	1.89305	1.40853	0.0753295				189.718			179.616	23.9665									2	F
684	moving_1_mesh	Target_1_F_+2	F	F_paralel_+10.0	96.3754	86.3754	10	+	10	3.05357	0.0500329	2	1.79672	1.40853	0.143172				199.869													2	F
685	moving_1_mesh	Target_1_F_+2	F	F_paralel_+15.0	101.375	86.3754	15	+	15	3.05357	0.0714183	2	1.70955	1.40853	0.204571				210.03													2	F
686	moving_1_mesh	Target_1_F_+2	F	F_rectangular_-15.0	87.6682	86.3754	15	-	-15	3.05357	0.514493	2	1.93751	1.40853	0.0440131		15mm	0.994277	29.1549													2	F
687	moving_1_mesh	Target_1_F_+2	F	F_rectangular_-10.0	86.9524	86.3754	10	-	-10	3.05357	0.346067	2	1.97044	1.40853	0.0208225		10mm	0.99612	28.8961			Rectangular										2	F
688	moving_1_mesh	Target_1_F_+2	F	F_rectangular_-5.0	86.52	86.3754	5	-	-5	3.05357	0.174043	2	1.99154	1.40853	0.00595656		5mm	0.998039	28.7285			Mean	SD									2	F
689	moving_1_mesh	Target_1_F_+2	F	F_rectangular_+5.0	86.52	86.3754	5	+	5	3.05357	0.174385	2	1.99544	1.40853	0.00320915				28.6722			28.8706	0.180202									2	F
690	moving_1_mesh	Target_1_F_+2	F	F_rectangular_+10.0	86.9524	86.3754	10	+	10	3.05357	0.347415	2	1.97801	1.40853	0.0154864				28.784													2	F
691	moving_1_mesh	Target_1_F_+2	F	F_rectangular_+15.0	87.6682	86.3754	15	+	15	3.05357	0.517454	2	1.94833	1.40853	0.0363889				28.9881													2	F
692	moving_1_mesh	Target_1_F_+2	F	F_circular_-12.0	86.3754	86.3754	18.0574	-	-18.0574	3.05357	0.625742	2	1.95068	1.40853	0.0347389		12°	0.996508	28.8575													2	F
693	moving_1_mesh	Target_1_F_+2	F	F_circular_-9.0	86.3754	86.3754	13.5539	-	-13.5539	3.05357	0.470984	2	1.97083	1.40853	0.0205427		9°	0.997359	28.7778													2	F
694	moving_1_mesh	Target_1_F_+2	F	F_circular_-6.0	86.3754	86.3754	9.04108	-	-9.04108	3.05357	0.31483	2	1.98582	1.40853	0.00999045		6°	0.998229	28.7173			Circular										2	F
695	moving_1_mesh	Target_1_F_+2	F	F_circular_-3.0	86.3754	86.3754	4.52209	-	-4.52209	3.05357	0.157696	2	1.99556	1.40853	0.00313019		3°	1	28.6759			Mean	SD									2	F
696	moving_1_mesh	Target_1_F_+2	F	F_circular_+3.0	86.3754	86.3754	4.52209	+	4.52209	3.05357	0.157837	2	1.99911	1.40853	0.000628478				28.6504			28.7255	0.0690389									2	F
697	moving_1_mesh	Target_1_F_+2	F	F_circular_+6.0	86.3754	86.3754	9.04108	+	9.04108	3.05357	0.315389	2	1.99285	1.40853	0.00503401				28.6664													2	F
698	moving_1_mesh	Target_1_F_+2	F	F_circular_+9.0	86.3754	86.3754	13.5539	+	13.5539	3.05357	0.472231	2	1.98122	1.40853	0.0132247				28.7018													2	F
699	moving_1_mesh	Target_1_F_+2	F	F_circular_+12.0	86.3754	86.3754	18.0574	+	18.0574	3.05357	0.627935	2	1.96422	1.40853	0.0251979				28.7568													2	F
700	moving_1_mesh	Target_1_F_+3	F	F_paralel_-15.0	71.3754	86.3754	15	-	-15	4.58006	0.151805	3	3.60704	2.11279	0.427551		15mm	1.40686	98.8109													3	F
701	moving_1_mesh	Target_1_F_+3	F	F_paralel_-10.0	76.3754	86.3754	10	-	-10	4.58006	0.0948034	3	3.38	2.11279	0.267642		10mm	1.25414	105.481			Paralel										3	F
702	moving_1_mesh	Target_1_F_+3	F	F_paralel_-5.0	81.3754	86.3754	5	-	-5	4.58006	0.0445765	3	3.17903	2.11279	0.126091		5mm	1.11951	112.167			Mean	SD									3	F
703	moving_1_mesh	Target_1_F_+3	F	F_paralel_+5.0	91.3754	86.3754	5	+	5	4.58006	0.0398178	3	2.8396	2.11279	0.11297				125.572			118.889	15.8573									3	F
704	moving_1_mesh	Target_1_F_+3	F	F_paralel_+10.0	96.3754	86.3754	10	+	10	4.58006	0.0755922	3	2.69514	2.11279	0.21472				132.289													3	F
705	moving_1_mesh	Target_1_F_+3	F	F_paralel_+15.0	101.375	86.3754	15	+	15	4.58006	0.107904	3	2.56439	2.11279	0.306809				139.013													3	F
706	moving_1_mesh	Target_1_F_+3	F	F_rectangular_-15.0	87.6682	86.3754	15	-	-15	4.58006	0.770453	3	2.90228	2.11279	0.0688236		15mm	0.991429	19.4691													3	F
707	moving_1_mesh	Target_1_F_+3	F	F_rectangular_-10.0	86.9524	86.3754	10	-	-10	4.58006	0.518471	3	2.95285	2.11279	0.0332083		10mm	0.994186	19.2875			Rectangular										3	F
708	moving_1_mesh	Target_1_F_+3	F	F_rectangular_-5.0	86.52	86.3754	5	-	-5	4.58006	0.260872	3	2.98586	2.11279	0.00995798		5mm	0.997061	19.1665			Mean	SD									3	F
709	moving_1_mesh	Target_1_F_+3	F	F_rectangular_+5.0	86.52	86.3754	5	+	5	4.58006	0.261641	3	2.99464	2.11279	0.00377702				19.1101			19.2518	0.129778									3	F
710	moving_1_mesh	Target_1_F_+3	F	F_rectangular_+10.0	86.9524	86.3754	10	+	10	4.58006	0.521503	3	2.9699	2.11279	0.021203				19.1754													3	F
711	moving_1_mesh	Target_1_F_+3	F	F_rectangular_+15.0	87.6682	86.3754	15	+	15	4.58006	0.777114	3	2.92664	2.11279	0.0516697				19.3022													3	F
712	moving_1_mesh	Target_1_F_+3	F	F_circular_-12.0	86.3754	86.3754	18.0574	-	-18.0574	4.58006	0.937573	3	2.92104	2.11279	0.0556122		12°	0.99477	19.2597													3	F
713	moving_1_mesh	Target_1_F_+3	F	F_circular_-9.0	86.3754	86.3754	13.5539	-	-13.5539	4.58006	0.705839	3	2.95241	2.11279	0.0335151		9°	0.996044	19.2025													3	F
714	moving_1_mesh	Target_1_F_+3	F	F_circular_-6.0	86.3754	86.3754	9.04108	-	-9.04108	4.58006	0.471921	3	2.97611	2.11279	0.0168245		6°	0.997346	19.158			Circular										3	F
715	moving_1_mesh	Target_1_F_+3	F	F_circular_-3.0	86.3754	86.3754	4.52209	-	-4.52209	4.58006	0.236434	3	2.99201	2.11279	0.00562819		3°	1	19.1263			Mean	SD									3	F
716	moving_1_mesh	Target_1_F_+3	F	F_circular_+3.0	86.3754	86.3754	4.52209	+	4.52209	4.58006	0.236749	3	3	2.11279	0				19.1008			19.155	0.0535917									3	F
717	moving_1_mesh	Target_1_F_+3	F	F_circular_+6.0	86.3754	86.3754	9.04108	+	9.04108	4.58006	0.473177	3	2.99194	2.11279	0.0056735				19.1072													3	F
718	moving_1_mesh	Target_1_F_+3	F	F_circular_+9.0	86.3754	86.3754	13.5539	+	13.5539	4.58006	0.708642	3	2.97579	2.11279	0.0170509				19.1265													3	F
719	moving_1_mesh	Target_1_F_+3	F	F_circular_+12.0	86.3754	86.3754	18.0574	+	18.0574	4.58006	0.942503	3	2.95152	2.11279	0.0341455				19.159													3	F
720	moving_1_mesh	Target_1_G_-3	G	G_paralel_-15.0	57.9346	72.9346	15	-	-15	3.88689	0.184588	-3	-3.73398	2.11279	0.516955		15mm	1.49389	81.2618													-3	G
721	moving_1_mesh	Target_1_G_-3	G	G_paralel_-10.0	62.9346	72.9346	10	-	-10	3.88689	0.113764	-3	-3.45428	2.11279	0.319956		10mm	1.30452	87.9011			Paralel						Paralel	Full group			-3	G
722	moving_1_mesh	Target_1_G_-3	G	G_paralel_-5.0	67.9346	72.9346	5	-	-5	3.88689	0.0528732	-3	-3.21184	2.11279	0.149203		5mm	1.14157	94.5659			Mean	SD				Mean	0.0673841	0.256191			-3	G
723	moving_1_mesh	Target_1_G_-3	G	G_paralel_+5.0	77.9346	72.9346	5	+	5	3.88689	0.0463164	-3	-2.81351	2.11279	0.131345				107.953			101.291	15.832				SD	0.0442067	0.215382			-3	G
724	moving_1_mesh	Target_1_G_-3	G	G_paralel_+10.0	82.9346	72.9346	10	+	10	3.88689	0.0872075	-3	-2.64823	2.11279	0.24776				114.669													-3	G
725	moving_1_mesh	Target_1_G_-3	G	G_paralel_+15.0	87.9346	72.9346	15	+	15	3.88689	0.123562	-3	-2.50081	2.11279	0.351585				121.396													-3	G
726	moving_1_mesh	Target_1_G_-3	G	G_rectangular_-15.0	74.4611	72.9346	15	-	-15	3.88689	0.773379	-3	-2.89633	2.11279	0.0730173		15mm	1.01003	19.3954													-3	G
727	moving_1_mesh	Target_1_G_-3	G	G_rectangular_-10.0	73.6169	72.9346	10	-	-10	3.88689	0.520458	-3	-2.95648	2.11279	0.0306554		10mm	1.00683	19.2138			Rectangular						Rectangular				-3	G
728	moving_1_mesh	Target_1_G_-3	G	G_rectangular_-5.0	73.1057	72.9346	5	-	-5	3.88689	0.261543	-3	-2.9916	2.11279	0.00591385		5mm	1.00345	19.1173			Mean	SD				Mean	0.344342				-3	G
729	moving_1_mesh	Target_1_G_-3	G	G_rectangular_+5.0	73.1057	72.9346	5	+	5	3.88689	0.260643	-3	-2.98135	2.11279	0.0131331				19.1833			19.3075	0.172787				SD	0.208088				-3	G
730	moving_1_mesh	Target_1_G_-3	G	G_rectangular_+10.0	73.6169	72.9346	10	+	10	3.88689	0.51693	-3	-2.93679	2.11279	0.0445195				19.345													-3	G
731	moving_1_mesh	Target_1_G_-3	G	G_rectangular_+15.0	74.4611	72.9346	15	+	15	3.88689	0.765698	-3	-2.86872	2.11279	0.0924596				19.59													-3	G
732	moving_1_mesh	Target_1_G_-3	G	G_circular_-12.0	72.9346	72.9346	15.2475	-	-15.2475	3.88689	0.795865	-3	-2.95201	2.11279	0.0337994		12°	1.00521	19.1584													-3	G
733	moving_1_mesh	Target_1_G_-3	G	G_circular_-9.0	72.9346	72.9346	11.4448	-	-11.4448	3.88689	0.598379	-3	-2.97604	2.11279	0.0168784		9°	1.00393	19.1263													-3	G
734	moving_1_mesh	Target_1_G_-3	G	G_circular_-6.0	72.9346	72.9346	7.6342	-	-7.6342	3.88689	0.399547	-3	-2.99203	2.11279	0.00561629		6°	1.00263	19.1071			Circular						Circular				-3	G
735	moving_1_mesh	Target_1_G_-3	G	G_circular_-3.0	72.9346	72.9346	3.81841	-	-3.81841	3.88689	0.199909	-3	-3	2.11279	0		3°	1	19.1008			Mean	SD				Mean	0.331682				-3	G
736	moving_1_mesh	Target_1_G_-3	G	G_circular_+3.0	72.9346	72.9346	3.81841	+	3.81841	3.88689	0.199645	-3	-2.99209	2.11279	0.00557191				19.126			19.1545	0.0530542				SD	0.211368				-3	G
737	moving_1_mesh	Target_1_G_-3	G	G_circular_+6.0	72.9346	72.9346	7.6342	+	7.6342	3.88689	0.398497	-3	-2.97635	2.11279	0.0166568				19.1575													-3	G
738	moving_1_mesh	Target_1_G_-3	G	G_circular_+9.0	72.9346	72.9346	11.4448	+	11.4448	3.88689	0.596035	-3	-2.95289	2.11279	0.033182				19.2015													-3	G
739	moving_1_mesh	Target_1_G_-3	G	G_circular_+12.0	72.9346	72.9346	15.2475	+	15.2475	3.88689	0.791743	-3	-2.92182	2.11279	0.0550607				19.2581													-3	G
740	moving_1_mesh	Target_1_G_-2	G	G_paralel_-15.0	57.9346	72.9346	15	-	-15	2.59142	0.122444	-2	-2.48955	1.40854	0.3448		15mm	1.49414	122.505													-2	G
741	moving_1_mesh	Target_1_G_-2	G	G_paralel_-10.0	62.9346	72.9346	10	-	-10	2.59142	0.0754602	-2	-2.30297	1.40854	0.213386		10mm	1.30466	132.52			Paralel										-2	G
742	moving_1_mesh	Target_1_G_-2	G	G_paralel_-5.0	67.9346	72.9346	5	-	-5	2.59142	0.0350696	-2	-2.14127	1.40854	0.0994998		5mm	1.14162	142.573			Mean	SD									-2	G
743	moving_1_mesh	Target_1_G_-2	G	G_paralel_+5.0	77.9346	72.9346	5	+	5	2.59142	0.0307191	-2	-1.87565	1.40854	0.087582				162.765			152.716	23.8794									-2	G
744	moving_1_mesh	Target_1_G_-2	G	G_paralel_+10.0	82.9346	72.9346	10	+	10	2.59142	0.0578389	-2	-1.76544	1.40854	0.165202				172.894													-2	G
745	moving_1_mesh	Target_1_G_-2	G	G_paralel_+15.0	87.9346	72.9346	15	+	15	2.59142	0.0819495	-2	-1.66716	1.40854	0.234424				183.04													-2	G
746	moving_1_mesh	Target_1_G_-2	G	G_rectangular_-15.0	74.4611	72.9346	15	-	-15	2.59142	0.514846	-2	-1.92775	1.40854	0.0508866		15mm	1.00668	29.1349													-2	G
747	moving_1_mesh	Target_1_G_-2	G	G_rectangular_-10.0	73.6169	72.9346	10	-	-10	2.59142	0.346661	-2	-1.96876	1.40854	0.0220006		10mm	1.00455	28.8466			Rectangular										-2	G
748	moving_1_mesh	Target_1_G_-2	G	G_rectangular_-5.0	73.1057	72.9346	5	-	-5	2.59142	0.174305	-2	-1.99325	1.40854	0.00475071		5mm	1.0023	28.6854			Mean	SD									-2	G
749	moving_1_mesh	Target_1_G_-2	G	G_rectangular_+5.0	73.1057	72.9346	5	+	5	2.59142	0.173904	-2	-1.9887	1.40854	0.00795966				28.7514			28.9543	0.244535									-2	G
750	moving_1_mesh	Target_1_G_-2	G	G_rectangular_+10.0	73.6169	72.9346	10	+	10	2.59142	0.345093	-2	-1.96001	1.40854	0.028163				28.9777													-2	G
751	moving_1_mesh	Target_1_G_-2	G	G_rectangular_+15.0	74.4611	72.9346	15	+	15	2.59142	0.511431	-2	-1.91548	1.40854	0.0595278				29.3295													-2	G
752	moving_1_mesh	Target_1_G_-2	G	G_circular_-12.0	72.9346	72.9346	15.2475	-	-15.2475	2.59142	0.530242	-2	-1.96458	1.40854	0.0249435		12°	1.00347	28.7557													-2	G
753	moving_1_mesh	Target_1_G_-2	G	G_circular_-9.0	72.9346	72.9346	11.4448	-	-11.4448	2.59142	0.398754	-2	-1.98141	1.40854	0.0130914		9°	1.00262	28.7013													-2	G
754	moving_1_mesh	Target_1_G_-2	G	G_circular_-6.0	72.9346	72.9346	7.6342	-	-7.6342	2.59142	0.266313	-2	-1.99292	1.40854	0.00498331		6°	1.00176	28.6663			Circular										-2	G
755	moving_1_mesh	Target_1_G_-2	G	G_circular_-3.0	72.9346	72.9346	3.81841	-	-3.81841	2.59142	0.133276	-2	-1.99912	1.40854	0.000622135		3°	1	28.6504			Mean	SD									-2	G
756	moving_1_mesh	Target_1_G_-2	G	G_circular_+3.0	72.9346	72.9346	3.81841	+	3.81841	2.59142	0.133159	-2	-1.9956	1.40854	0.00309885				28.6756			28.7247	0.0683443									-2	G
757	moving_1_mesh	Target_1_G_-2	G	G_circular_+6.0	72.9346	72.9346	7.6342	+	7.6342	2.59142	0.265846	-2	-1.98596	1.40854	0.00989073				28.7166													-2	G
758	moving_1_mesh	Target_1_G_-2	G	G_circular_+9.0	72.9346	72.9346	11.4448	+	11.4448	2.59142	0.397712	-2	-1.97112	1.40854	0.0203379				28.7765													-2	G
759	moving_1_mesh	Target_1_G_-2	G	G_circular_+12.0	72.9346	72.9346	15.2475	+	15.2475	2.59142	0.528409	-2	-1.95117	1.40854	0.0343932				28.8554													-2	G
760	moving_1_mesh	Target_1_G_-1	G	G_paralel_-15.0	57.9346	72.9346	15	-	-15	1.29576	0.0610368	-1	-1.24485	0.704188	0.172449		15mm	1.4943	245.753													-1	G
761	moving_1_mesh	Target_1_G_-1	G	G_paralel_-10.0	62.9346	72.9346	10	-	-10	1.29576	0.0376148	-1	-1.15152	0.704188	0.106717		10mm	1.30474	265.853			Paralel										-1	G
762	moving_1_mesh	Target_1_G_-1	G	G_paralel_-5.0	67.9346	72.9346	5	-	-5	1.29576	0.0174808	-1	-1.07065	0.704188	0.0497591		5mm	1.14166	286.028			Mean	SD									-1	G
763	moving_1_mesh	Target_1_G_-1	G	G_paralel_+5.0	77.9346	72.9346	5	+	5	1.29576	0.0153118	-1	-0.937817	0.704188	0.0437965				326.546			306.38	47.9184									-1	G
764	moving_1_mesh	Target_1_G_-1	G	G_paralel_+10.0	82.9346	72.9346	10	+	10	1.29576	0.0288292	-1	-0.88271	0.704188	0.0826095				346.87													-1	G
765	moving_1_mesh	Target_1_G_-1	G	G_paralel_+15.0	87.9346	72.9346	15	+	15	1.29576	0.0408466	-1	-0.833567	0.704188	0.117222				367.228													-1	G
766	moving_1_mesh	Target_1_G_-1	G	G_rectangular_-15.0	74.4611	72.9346	15	-	-15	1.29576	0.25703	-1	-0.962321	0.704188	0.0265379		15mm	1.00333	58.3589													-1	G
767	moving_1_mesh	Target_1_G_-1	G	G_rectangular_-10.0	73.6169	72.9346	10	-	-10	1.29576	0.173159	-1	-0.983278	0.704188	0.0117776		10mm	1.00227	57.7504			Rectangular										-1	G
768	moving_1_mesh	Target_1_G_-1	G	G_rectangular_-5.0	73.1057	72.9346	5	-	-5	1.29576	0.087115	-1	-0.996055	0.704188	0.0027783		5mm	1.00115	57.3954			Mean	SD									-1	G
769	moving_1_mesh	Target_1_G_-1	G	G_rectangular_+5.0	73.1057	72.9346	5	+	5	1.29576	0.0870149	-1	-0.994916	0.704188	0.0035806				57.4614			57.9002	0.470624									-1	G
770	moving_1_mesh	Target_1_G_-1	G	G_rectangular_+10.0	73.6169	72.9346	10	+	10	1.29576	0.172767	-1	-0.98109	0.704188	0.0133183				57.8815													-1	G
771	moving_1_mesh	Target_1_G_-1	G	G_rectangular_+15.0	74.4611	72.9346	15	+	15	1.29576	0.256176	-1	-0.959254	0.704188	0.0286983				58.5535													-1	G
772	moving_1_mesh	Target_1_G_-1	G	G_circular_-12.0	72.9346	72.9346	15.2475	-	-15.2475	1.29576	0.264929	-1	-0.980595	0.704188	0.0136674		12°	1.00173	57.5531													-1	G
773	moving_1_mesh	Target_1_G_-1	G	G_circular_-9.0	72.9346	72.9346	11.4448	-	-11.4448	1.29576	0.199275	-1	-0.989408	0.704188	0.00745984		9°	1.00131	57.4319													-1	G
774	moving_1_mesh	Target_1_G_-1	G	G_circular_-6.0	72.9346	72.9346	7.6342	-	-7.6342	1.29576	0.133118	-1	-0.995586	0.704188	0.00310883		6°	1.00088	57.3493			Circular										-1	G
775	moving_1_mesh	Target_1_G_-1	G	G_circular_-3.0	72.9346	72.9346	3.81841	-	-3.81841	1.29576	0.0666331	-1	-0.999117	0.704188	0.000621587		3°	1	57.3049			Mean	SD									-1	G
776	moving_1_mesh	Target_1_G_-1	G	G_circular_+3.0	72.9346	72.9346	3.81841	+	3.81841	1.29576	0.0666038	-1	-0.998238	0.704188	0.00124082				57.3302			57.4411	0.121202									-1	G
777	moving_1_mesh	Target_1_G_-1	G	G_circular_+6.0	72.9346	72.9346	7.6342	+	7.6342	1.29576	0.133001	-1	-0.993844	0.704188	0.00433578				57.3996													-1	G
778	moving_1_mesh	Target_1_G_-1	G	G_circular_+9.0	72.9346	72.9346	11.4448	+	11.4448	1.29576	0.199015	-1	-0.986836	0.704188	0.00927157				57.5071													-1	G
779	moving_1_mesh	Target_1_G_-1	G	G_circular_+12.0	72.9346	72.9346	15.2475	+	15.2475	1.29576	0.26447	-1	-0.977241	0.704188	0.0160299				57.6529													-1	G
780	moving_1_mesh	Target_1_G_+1	G	G_paralel_-15.0	57.9346	72.9346	15	-	-15	1.29576	0.0610368	1	1.24484	0.704181	0.172449		15mm	1.4943	245.753													1	G
781	moving_1_mesh	Target_1_G_+1	G	G_paralel_-10.0	62.9346	72.9346	10	-	-10	1.29576	0.0376148	1	1.15152	0.704181	0.106717		10mm	1.30474	265.853			Paralel										1	G
782	moving_1_mesh	Target_1_G_+1	G	G_paralel_-5.0	67.9346	72.9346	5	-	-5	1.29576	0.0174808	1	1.07065	0.704181	0.0497591		5mm	1.14166	286.028			Mean	SD									1	G
783	moving_1_mesh	Target_1_G_+1	G	G_paralel_+5.0	77.9346	72.9346	5	+	5	1.29576	0.0153118	1	0.937817	0.704181	0.0437965				326.546			306.38	47.9184									1	G
784	moving_1_mesh	Target_1_G_+1	G	G_paralel_+10.0	82.9346	72.9346	10	+	10	1.29576	0.0288292	1	0.88271	0.704181	0.0826095				346.87													1	G
785	moving_1_mesh	Target_1_G_+1	G	G_paralel_+15.0	87.9346	72.9346	15	+	15	1.29576	0.0408465	1	0.833567	0.704181	0.117222				367.228													1	G
786	moving_1_mesh	Target_1_G_+1	G	G_rectangular_-15.0	74.4611	72.9346	15	-	-15	1.29576	0.256176	1	0.959254	0.704181	0.0286983		15mm	0.996677	58.5535													1	G
787	moving_1_mesh	Target_1_G_+1	G	G_rectangular_-10.0	73.6169	72.9346	10	-	-10	1.29576	0.172767	1	0.981091	0.704181	0.0133182		10mm	0.997734	57.8815			Rectangular										1	G
788	moving_1_mesh	Target_1_G_+1	G	G_rectangular_-5.0	73.1057	72.9346	5	-	-5	1.29576	0.0870149	1	0.994916	0.704181	0.00358061		5mm	0.998851	57.4614			Mean	SD									1	G
789	moving_1_mesh	Target_1_G_+1	G	G_rectangular_+5.0	73.1057	72.9346	5	+	5	1.29576	0.087115	1	0.996055	0.704181	0.00277833				57.3954			57.9002	0.470624									1	G
790	moving_1_mesh	Target_1_G_+1	G	G_rectangular_+10.0	73.6169	72.9346	10	+	10	1.29576	0.173159	1	0.983278	0.704181	0.0117777				57.7504													1	G
791	moving_1_mesh	Target_1_G_+1	G	G_rectangular_+15.0	74.4611	72.9346	15	+	15	1.29576	0.25703	1	0.962321	0.704181	0.026538				58.359													1	G
792	moving_1_mesh	Target_1_G_+1	G	G_circular_-12.0	72.9346	72.9346	15.2475	-	-15.2475	1.29576	0.26447	1	0.977241	0.704181	0.0160299		12°	0.998269	57.6529													1	G
793	moving_1_mesh	Target_1_G_+1	G	G_circular_-9.0	72.9346	72.9346	11.4448	-	-11.4448	1.29576	0.199015	1	0.986836	0.704181	0.00927156		9°	0.998691	57.5071													1	G
794	moving_1_mesh	Target_1_G_+1	G	G_circular_-6.0	72.9346	72.9346	7.6342	-	-7.6342	1.29576	0.133001	1	0.993844	0.704181	0.00433577		6°	0.999123	57.3996			Circular										1	G
795	moving_1_mesh	Target_1_G_+1	G	G_circular_-3.0	72.9346	72.9346	3.81841	-	-3.81841	1.29576	0.0666038	1	0.998238	0.704181	0.00124083		3°	1	57.3302			Mean	SD									1	G
796	moving_1_mesh	Target_1_G_+1	G	G_circular_+3.0	72.9346	72.9346	3.81841	+	3.81841	1.29576	0.0666331	1	0.999117	0.704181	0.000621598				57.3049			57.4411	0.121202									1	G
797	moving_1_mesh	Target_1_G_+1	G	G_circular_+6.0	72.9346	72.9346	7.6342	+	7.6342	1.29576	0.133118	1	0.995586	0.704181	0.00310889				57.3493													1	G
798	moving_1_mesh	Target_1_G_+1	G	G_circular_+9.0	72.9346	72.9346	11.4448	+	11.4448	1.29576	0.199275	1	0.989408	0.704181	0.00745986				57.4319													1	G
799	moving_1_mesh	Target_1_G_+1	G	G_circular_+12.0	72.9346	72.9346	15.2475	+	15.2475	1.29576	0.264929	1	0.980595	0.704181	0.0136674				57.5531													1	G
800	moving_1_mesh	Target_1_G_+2	G	G_paralel_-15.0	57.9346	72.9346	15	-	-15	2.59142	0.122444	2	2.48955	1.40853	0.3448		15mm	1.49414	122.505													2	G
801	moving_1_mesh	Target_1_G_+2	G	G_paralel_-10.0	62.9346	72.9346	10	-	-10	2.59142	0.0754602	2	2.30297	1.40853	0.213385		10mm	1.30466	132.52			Paralel										2	G
802	moving_1_mesh	Target_1_G_+2	G	G_paralel_-5.0	67.9346	72.9346	5	-	-5	2.59142	0.0350696	2	2.14127	1.40853	0.0994996		5mm	1.14162	142.574			Mean	SD									2	G
803	moving_1_mesh	Target_1_G_+2	G	G_paralel_+5.0	77.9346	72.9346	5	+	5	2.59142	0.0307191	2	1.87565	1.40853	0.087582				162.765			152.716	23.8794									2	G
804	moving_1_mesh	Target_1_G_+2	G	G_paralel_+10.0	82.9346	72.9346	10	+	10	2.59142	0.0578389	2	1.76544	1.40853	0.165202				172.894													2	G
805	moving_1_mesh	Target_1_G_+2	G	G_paralel_+15.0	87.9346	72.9346	15	+	15	2.59142	0.0819494	2	1.66716	1.40853	0.234423				183.04													2	G
806	moving_1_mesh	Target_1_G_+2	G	G_rectangular_-15.0	74.4611	72.9346	15	-	-15	2.59142	0.511431	2	1.91548	1.40853	0.0595277		15mm	0.993367	29.3295													2	G
807	moving_1_mesh	Target_1_G_+2	G	G_rectangular_-10.0	73.6169	72.9346	10	-	-10	2.59142	0.345093	2	1.96001	1.40853	0.0281629		10mm	0.995475	28.9777			Rectangular										2	G
808	moving_1_mesh	Target_1_G_+2	G	G_rectangular_-5.0	73.1057	72.9346	5	-	-5	2.59142	0.173904	2	1.9887	1.40853	0.00795965		5mm	0.997704	28.7514			Mean	SD									2	G
809	moving_1_mesh	Target_1_G_+2	G	G_rectangular_+5.0	73.1057	72.9346	5	+	5	2.59142	0.174305	2	1.99325	1.40853	0.00475076				28.6854			28.9543	0.244535									2	G
810	moving_1_mesh	Target_1_G_+2	G	G_rectangular_+10.0	73.6169	72.9346	10	+	10	2.59142	0.346661	2	1.96876	1.40853	0.0220007				28.8466													2	G
811	moving_1_mesh	Target_1_G_+2	G	G_rectangular_+15.0	74.4611	72.9346	15	+	15	2.59142	0.514846	2	1.92775	1.40853	0.0508867				29.1349													2	G
812	moving_1_mesh	Target_1_G_+2	G	G_circular_-12.0	72.9346	72.9346	15.2475	-	-15.2475	2.59142	0.528409	2	1.95117	1.40853	0.0343931		12°	0.996543	28.8554													2	G
813	moving_1_mesh	Target_1_G_+2	G	G_circular_-9.0	72.9346	72.9346	11.4448	-	-11.4448	2.59142	0.397712	2	1.97112	1.40853	0.0203379		9°	0.997386	28.7765													2	G
814	moving_1_mesh	Target_1_G_+2	G	G_circular_-6.0	72.9346	72.9346	7.6342	-	-7.6342	2.59142	0.265846	2	1.98596	1.40853	0.00989068		6°	0.998246	28.7166			Circular										2	G
815	moving_1_mesh	Target_1_G_+2	G	G_circular_-3.0	72.9346	72.9346	3.81841	-	-3.81841	2.59142	0.133159	2	1.9956	1.40853	0.00309885		3°	1	28.6756			Mean	SD									2	G
816	moving_1_mesh	Target_1_G_+2	G	G_circular_+3.0	72.9346	72.9346	3.81841	+	3.81841	2.59142	0.133276	2	1.99912	1.40853	0.000622166				28.6504			28.7247	0.0683439									2	G
817	moving_1_mesh	Target_1_G_+2	G	G_circular_+6.0	72.9346	72.9346	7.6342	+	7.6342	2.59142	0.266313	2	1.99292	1.40853	0.00498336				28.6663													2	G
818	moving_1_mesh	Target_1_G_+2	G	G_circular_+9.0	72.9346	72.9346	11.4448	+	11.4448	2.59142	0.398754	2	1.98141	1.40853	0.0130915				28.7013													2	G
819	moving_1_mesh	Target_1_G_+2	G	G_circular_+12.0	72.9346	72.9346	15.2475	+	15.2475	2.59142	0.530242	2	1.96458	1.40853	0.0249435				28.7557													2	G
820	moving_1_mesh	Target_1_G_+3	G	G_paralel_-15.0	57.9346	72.9346	15	-	-15	3.88689	0.184588	3	3.73398	2.11279	0.516954		15mm	1.49389	81.2619													3	G
821	moving_1_mesh	Target_1_G_+3	G	G_paralel_-10.0	62.9346	72.9346	10	-	-10	3.88689	0.113764	3	3.45428	2.11279	0.319956		10mm	1.30452	87.9011			Paralel										3	G
822	moving_1_mesh	Target_1_G_+3	G	G_paralel_-5.0	67.9346	72.9346	5	-	-5	3.88689	0.0528732	3	3.21184	2.11279	0.149203		5mm	1.14157	94.5659			Mean	SD									3	G
823	moving_1_mesh	Target_1_G_+3	G	G_paralel_+5.0	77.9346	72.9346	5	+	5	3.88689	0.0463164	3	2.81351	2.11279	0.131345				107.953			101.291	15.832									3	G
824	moving_1_mesh	Target_1_G_+3	G	G_paralel_+10.0	82.9346	72.9346	10	+	10	3.88689	0.0872075	3	2.64823	2.11279	0.24776				114.669													3	G
825	moving_1_mesh	Target_1_G_+3	G	G_paralel_+15.0	87.9346	72.9346	15	+	15	3.88689	0.123562	3	2.50081	2.11279	0.351585				121.396													3	G
826	moving_1_mesh	Target_1_G_+3	G	G_rectangular_-15.0	74.4611	72.9346	15	-	-15	3.88689	0.765699	3	2.86872	2.11279	0.0924595		15mm	0.990069	19.59													3	G
827	moving_1_mesh	Target_1_G_+3	G	G_rectangular_-10.0	73.6169	72.9346	10	-	-10	3.88689	0.51693	3	2.93679	2.11279	0.0445194		10mm	0.993221	19.345			Rectangular										3	G
828	moving_1_mesh	Target_1_G_+3	G	G_rectangular_-5.0	73.1057	72.9346	5	-	-5	3.88689	0.260643	3	2.98135	2.11279	0.0131331		5mm	0.996559	19.1833			Mean	SD									3	G
829	moving_1_mesh	Target_1_G_+3	G	G_rectangular_+5.0	73.1057	72.9346	5	+	5	3.88689	0.261543	3	2.9916	2.11279	0.0059139				19.1173			19.3075	0.172786									3	G
830	moving_1_mesh	Target_1_G_+3	G	G_rectangular_+10.0	73.6169	72.9346	10	+	10	3.88689	0.520458	3	2.95647	2.11279	0.0306555				19.2138													3	G
831	moving_1_mesh	Target_1_G_+3	G	G_rectangular_+15.0	74.4611	72.9346	15	+	15	3.88689	0.773379	3	2.89633	2.11279	0.0730174				19.3954													3	G
832	moving_1_mesh	Target_1_G_+3	G	G_circular_-12.0	72.9346	72.9346	15.2475	-	-15.2475	3.88689	0.791743	3	2.92182	2.11279	0.0550606		12°	0.994822	19.2581													3	G
833	moving_1_mesh	Target_1_G_+3	G	G_circular_-9.0	72.9346	72.9346	11.4448	-	-11.4448	3.88689	0.596035	3	2.95289	2.11279	0.0331819		9°	0.996083	19.2015													3	G
834	moving_1_mesh	Target_1_G_+3	G	G_circular_-6.0	72.9346	72.9346	7.6342	-	-7.6342	3.88689	0.398497	3	2.97635	2.11279	0.0166569		6°	0.997372	19.1575			Circular										3	G
835	moving_1_mesh	Target_1_G_+3	G	G_circular_-3.0	72.9346	72.9346	3.81841	-	-3.81841	3.88689	0.199645	3	2.99209	2.11279	0.0055719		3°	1	19.126			Mean	SD									3	G
836	moving_1_mesh	Target_1_G_+3	G	G_circular_+3.0	72.9346	72.9346	3.81841	+	3.81841	3.88689	0.199909	3	3	2.11279	0				19.1008			19.1545	0.0530539									3	G
837	moving_1_mesh	Target_1_G_+3	G	G_circular_+6.0	72.9346	72.9346	7.6342	+	7.6342	3.88689	0.399547	3	2.99203	2.11279	0.00561637				19.1071													3	G
838	moving_1_mesh	Target_1_G_+3	G	G_circular_+9.0	72.9346	72.9346	11.4448	+	11.4448	3.88689	0.598379	3	2.97604	2.11279	0.0168786				19.1263													3	G
839	moving_1_mesh	Target_1_G_+3	G	G_circular_+12.0	72.9346	72.9346	15.2475	+	15.2475	3.88689	0.795865	3	2.95201	2.11279	0.0337996				19.1584													3	G
840	moving_1_mesh	Target_1_H_-3	H	H_paralel_-15.0	57.0725	72.0725	15	-	-15	3.84256	0.187181	-3	-3.74384	2.11279	0.523895		15mm	1.50071	80.1365													-3	H
841	moving_1_mesh	Target_1_H_-3	H	H_paralel_-10.0	62.0725	72.0725	10	-	-10	3.84256	0.115244	-3	-3.45999	2.11279	0.323979		10mm	1.30842	86.7724			Paralel						Paralel	Full group			-3	H
842	moving_1_mesh	Target_1_H_-3	H	H_paralel_-5.0	67.0725	72.0725	5	-	-5	3.84256	0.0535133	-3	-3.21434	2.11279	0.150964		5mm	1.14325	93.4347			Mean	SD				Mean	0.0681911	0.254834			-3	H
843	moving_1_mesh	Target_1_H_-3	H	H_paralel_+5.0	77.0725	72.0725	5	+	5	3.84256	0.046808	-3	-2.81156	2.11279	0.132723				106.819			100.16	15.8284				SD	0.0447984	0.213649			-3	H
844	moving_1_mesh	Target_1_H_-3	H	H_paralel_+10.0	82.0725	72.0725	10	+	10	3.84256	0.088079	-3	-2.64474	2.11279	0.250219				113.534													-3	H
845	moving_1_mesh	Target_1_H_-3	H	H_paralel_+15.0	87.0725	72.0725	15	+	15	3.84256	0.124728	-3	-2.49611	2.11279	0.354895				120.261													-3	H
846	moving_1_mesh	Target_1_H_-3	H	H_rectangular_-15.0	73.6169	72.0725	15	-	-15	3.84256	0.773068	-3	-2.89383	2.11279	0.0747801		15mm	1.01013	19.4032													-3	H
847	moving_1_mesh	Target_1_H_-3	H	H_rectangular_-10.0	72.763	72.0725	10	-	-10	3.84256	0.52037	-3	-2.95536	2.11279	0.0314436		10mm	1.0069	19.2171			Rectangular						Rectangular				-3	H
848	moving_1_mesh	Target_1_H_-3	H	H_rectangular_-5.0	72.2458	72.0725	5	-	-5	3.84256	0.261534	-3	-2.99135	2.11279	0.00609485		5mm	1.00349	19.1179			Mean	SD				Mean	0.344237				-3	H
849	moving_1_mesh	Target_1_H_-3	H	H_rectangular_+5.0	72.2458	72.0725	5	+	5	3.84256	0.260625	-3	-2.98099	2.11279	0.0133921				19.1847			19.3121	0.176333				SD	0.207985				-3	H
850	moving_1_mesh	Target_1_H_-3	H	H_rectangular_+10.0	72.763	72.0725	10	+	10	3.84256	0.516805	-3	-2.93548	2.11279	0.0454443				19.3497													-3	H
851	moving_1_mesh	Target_1_H_-3	H	H_rectangular_+15.0	73.6169	72.0725	15	+	15	3.84256	0.765312	-3	-2.86599	2.11279	0.0943835				19.5998													-3	H
852	moving_1_mesh	Target_1_H_-3	H	H_circular_-12.0	72.0725	72.0725	15.0673	-	-15.0673	3.84256	0.78646	-3	-2.95205	2.11279	0.0337707		12°	1.0052	19.1583													-3	H
853	moving_1_mesh	Target_1_H_-3	H	H_circular_-9.0	72.0725	72.0725	11.3095	-	-11.3095	3.84256	0.591307	-3	-2.97606	2.11279	0.0168641		9°	1.00393	19.1263													-3	H
854	moving_1_mesh	Target_1_H_-3	H	H_circular_-6.0	72.0725	72.0725	7.54397	-	-7.54397	3.84256	0.394825	-3	-2.99203	2.11279	0.00561178		6°	1.00263	19.1071			Circular						Circular				-3	H
855	moving_1_mesh	Target_1_H_-3	H	H_circular_-3.0	72.0725	72.0725	3.77328	-	-3.77328	3.84256	0.197546	-3	-3	2.11279	0		3°	1	19.1008			Mean	SD				Mean	0.327763				-3	H
856	moving_1_mesh	Target_1_H_-3	H	H_circular_+3.0	72.0725	72.0725	3.77328	+	3.77328	3.84256	0.197285	-3	-2.9921	2.11279	0.00556726				19.126			19.1544	0.0530096				SD	0.208871				-3	H
857	moving_1_mesh	Target_1_H_-3	H	H_circular_+6.0	72.0725	72.0725	7.54397	+	7.54397	3.84256	0.393788	-3	-2.97637	2.11279	0.0166429				19.1574													-3	H
858	moving_1_mesh	Target_1_H_-3	H	H_circular_+9.0	72.0725	72.0725	11.3095	+	11.3095	3.84256	0.588993	-3	-2.95293	2.11279	0.0331543				19.2014													-3	H
859	moving_1_mesh	Target_1_H_-3	H	H_circular_+12.0	72.0725	72.0725	15.0673	+	15.0673	3.84256	0.782391	-3	-2.92189	2.11279	0.0550149				19.258													-3	H
860	moving_1_mesh	Target_1_H_-2	H	H_paralel_-15.0	57.0725	72.0725	15	-	-15	2.56187	0.124179	-2	-2.49613	1.40854	0.34943		15mm	1.50096	120.794													-2	H
861	moving_1_mesh	Target_1_H_-2	H	H_paralel_-10.0	62.0725	72.0725	10	-	-10	2.56187	0.076451	-2	-2.30678	1.40854	0.216069		10mm	1.30856	130.803			Paralel										-2	H
862	moving_1_mesh	Target_1_H_-2	H	H_paralel_-5.0	67.0725	72.0725	5	-	-5	2.56187	0.0354985	-2	-2.14294	1.40854	0.100674		5mm	1.14331	140.851			Mean	SD									-2	H
863	moving_1_mesh	Target_1_H_-2	H	H_paralel_+5.0	77.0725	72.0725	5	+	5	2.56187	0.0310489	-2	-1.87435	1.40854	0.0885004				161.036			150.992	23.8711									-2	H
864	moving_1_mesh	Target_1_H_-2	H	H_paralel_+10.0	82.0725	72.0725	10	+	10	2.56187	0.0584239	-2	-1.76312	1.40854	0.166841				171.163													-2	H
865	moving_1_mesh	Target_1_H_-2	H	H_paralel_+15.0	87.0725	72.0725	15	+	15	2.56187	0.0827327	-2	-1.66403	1.40854	0.23663				181.307													-2	H
866	moving_1_mesh	Target_1_H_-2	H	H_rectangular_-15.0	73.6169	72.0725	15	-	-15	2.56187	0.51463	-2	-1.92606	1.40854	0.0520806		15mm	1.00675	29.1472													-2	H
867	moving_1_mesh	Target_1_H_-2	H	H_rectangular_-10.0	72.763	72.0725	10	-	-10	2.56187	0.346598	-2	-1.96799	1.40854	0.0225417		10mm	1.00459	28.8518			Rectangular										-2	H
868	moving_1_mesh	Target_1_H_-2	H	H_rectangular_-5.0	72.2458	72.0725	5	-	-5	2.56187	0.174298	-2	-1.99307	1.40854	0.00488017		5mm	1.00233	28.6866			Mean	SD									-2	H
869	moving_1_mesh	Target_1_H_-2	H	H_rectangular_+5.0	72.2458	72.0725	5	+	5	2.56187	0.173893	-2	-1.98847	1.40854	0.00812378				28.7533			28.9612	0.24985									-2	H
870	moving_1_mesh	Target_1_H_-2	H	H_rectangular_+10.0	72.763	72.0725	10	+	10	2.56187	0.345013	-2	-1.95916	1.40854	0.0287647				28.9844													-2	H
871	moving_1_mesh	Target_1_H_-2	H	H_rectangular_+15.0	73.6169	72.0725	15	+	15	2.56187	0.511181	-2	-1.91368	1.40854	0.0607934				29.3438													-2	H
872	moving_1_mesh	Target_1_H_-2	H	H_circular_-12.0	72.0725	72.0725	15.0673	-	-15.0673	2.56187	0.523977	-2	-1.96461	1.40854	0.0249223		12°	1.00347	28.7556													-2	H
873	moving_1_mesh	Target_1_H_-2	H	H_circular_-9.0	72.0725	72.0725	11.3095	-	-11.3095	2.56187	0.394042	-2	-1.98143	1.40854	0.0130803		9°	1.00262	28.7012													-2	H
874	moving_1_mesh	Target_1_H_-2	H	H_circular_-6.0	72.0725	72.0725	7.54397	-	-7.54397	2.56187	0.263166	-2	-1.99293	1.40854	0.00497911		6°	1.00176	28.6662			Circular										-2	H
875	moving_1_mesh	Target_1_H_-2	H	H_circular_-3.0	72.0725	72.0725	3.77328	-	-3.77328	2.56187	0.131701	-2	-1.99912	1.40854	0.000621622		3°	1	28.6504			Mean	SD									-2	H
876	moving_1_mesh	Target_1_H_-2	H	H_circular_+3.0	72.0725	72.0725	3.77328	+	3.77328	2.56187	0.131585	-2	-1.9956	1.40854	0.00309626				28.6756			28.7247	0.0682867									-2	H
877	moving_1_mesh	Target_1_H_-2	H	H_circular_+6.0	72.0725	72.0725	7.54397	+	7.54397	2.56187	0.262705	-2	-1.98597	1.40854	0.00988247				28.7166													-2	H
878	moving_1_mesh	Target_1_H_-2	H	H_circular_+9.0	72.0725	72.0725	11.3095	+	11.3095	2.56187	0.393013	-2	-1.97115	1.40854	0.0203209				28.7764													-2	H
879	moving_1_mesh	Target_1_H_-2	H	H_circular_+12.0	72.0725	72.0725	15.0673	+	15.0673	2.56187	0.522167	-2	-1.95121	1.40854	0.0343645				28.8553													-2	H
880	moving_1_mesh	Target_1_H_-1	H	H_paralel_-15.0	57.0725	72.0725	15	-	-15	1.28098	0.0619061	-1	-1.24813	0.704188	0.174765		15mm	1.50112	242.302													-1	H
881	moving_1_mesh	Target_1_H_-1	H	H_paralel_-10.0	62.0725	72.0725	10	-	-10	1.28098	0.0381115	-1	-1.15342	0.704188	0.108059		10mm	1.30864	262.388			Paralel										-1	H
882	moving_1_mesh	Target_1_H_-1	H	H_paralel_-5.0	67.0725	72.0725	5	-	-5	1.28098	0.0176959	-1	-1.07148	0.704188	0.0503465		5mm	1.14334	282.552			Mean	SD									-1	H
883	moving_1_mesh	Target_1_H_-1	H	H_paralel_+5.0	77.0725	72.0725	5	+	5	1.28098	0.0154773	-1	-0.937165	0.704188	0.0442557				323.054			302.899	47.8982									-1	H
884	moving_1_mesh	Target_1_H_-1	H	H_paralel_+10.0	82.0725	72.0725	10	+	10	1.28098	0.0291229	-1	-0.881546	0.704188	0.0834291				343.372													-1	H
885	moving_1_mesh	Target_1_H_-1	H	H_paralel_+15.0	87.0725	72.0725	15	+	15	1.28098	0.04124	-1	-0.832	0.704188	0.118325				363.725													-1	H
886	moving_1_mesh	Target_1_H_-1	H	H_rectangular_-15.0	73.6169	72.0725	15	-	-15	1.28098	0.256918	-1	-0.96146	0.704188	0.0271442		15mm	1.00337	58.3845													-1	H
887	moving_1_mesh	Target_1_H_-1	H	H_rectangular_-10.0	72.763	72.0725	10	-	-10	1.28098	0.173125	-1	-0.982883	0.704188	0.0120559		10mm	1.0023	57.7616			Rectangular										-1	H
888	moving_1_mesh	Target_1_H_-1	H	H_rectangular_-5.0	72.2458	72.0725	5	-	-5	1.28098	0.087111	-1	-0.995957	0.704188	0.00284741		5mm	1.00116	57.398			Mean	SD									-1	H
889	moving_1_mesh	Target_1_H_-1	H	H_rectangular_+5.0	72.2458	72.0725	5	+	5	1.28098	0.0870098	-1	-0.994806	0.704188	0.00365837				57.4648			57.914	0.481265									-1	H
890	moving_1_mesh	Target_1_H_-1	H	H_rectangular_+10.0	72.763	72.0725	10	+	10	1.28098	0.172729	-1	-0.980674	0.704188	0.0136117				57.8942													-1	H
891	moving_1_mesh	Target_1_H_-1	H	H_rectangular_+15.0	73.6169	72.0725	15	+	15	1.28098	0.256055	-1	-0.958368	0.704188	0.0293223				58.5811													-1	H
892	moving_1_mesh	Target_1_H_-1	H	H_circular_-12.0	72.0725	72.0725	15.0673	-	-15.0673	1.28098	0.261799	-1	-0.980611	0.704188	0.0136558		12°	1.00173	57.5529													-1	H
893	moving_1_mesh	Target_1_H_-1	H	H_circular_-9.0	72.0725	72.0725	11.3095	-	-11.3095	1.28098	0.19692	-1	-0.989417	0.704188	0.00745353		9°	1.00131	57.4318													-1	H
894	moving_1_mesh	Target_1_H_-1	H	H_circular_-6.0	72.0725	72.0725	7.54397	-	-7.54397	1.28098	0.131544	-1	-0.99559	0.704188	0.00310622		6°	1.00088	57.3492			Circular										-1	H
895	moving_1_mesh	Target_1_H_-1	H	H_circular_-3.0	72.0725	72.0725	3.77328	-	-3.77328	1.28098	0.0658456	-1	-0.999118	0.704188	0.000621059		3°	1	57.3049			Mean	SD									-1	H
896	moving_1_mesh	Target_1_H_-1	H	H_circular_+3.0	72.0725	72.0725	3.77328	+	3.77328	1.28098	0.0658166	-1	-0.99824	0.704188	0.0012398				57.3302			57.441	0.1211									-1	H
897	moving_1_mesh	Target_1_H_-1	H	H_circular_+6.0	72.0725	72.0725	7.54397	+	7.54397	1.28098	0.131429	-1	-0.993849	0.704188	0.00433214				57.3996													-1	H
898	moving_1_mesh	Target_1_H_-1	H	H_circular_+9.0	72.0725	72.0725	11.3095	+	11.3095	1.28098	0.196663	-1	-0.986847	0.704188	0.00926381				57.5069													-1	H
899	moving_1_mesh	Target_1_H_-1	H	H_circular_+12.0	72.0725	72.0725	15.0673	+	15.0673	1.28098	0.261346	-1	-0.977259	0.704188	0.0160165				57.6526													-1	H
900	moving_1_mesh	Target_1_H_+1	H	H_paralel_-15.0	57.0725	72.0725	15	-	-15	1.28098	0.0619061	1	1.24813	0.704181	0.174764		15mm	1.50112	242.303													1	H
901	moving_1_mesh	Target_1_H_+1	H	H_paralel_-10.0	62.0725	72.0725	10	-	-10	1.28098	0.0381115	1	1.15342	0.704181	0.108059		10mm	1.30864	262.388			Paralel										1	H
902	moving_1_mesh	Target_1_H_+1	H	H_paralel_-5.0	67.0725	72.0725	5	-	-5	1.28098	0.0176959	1	1.07148	0.704181	0.0503464		5mm	1.14334	282.552			Mean	SD									1	H
903	moving_1_mesh	Target_1_H_+1	H	H_paralel_+5.0	77.0725	72.0725	5	+	5	1.28098	0.0154773	1	0.937165	0.704181	0.0442557				323.054			302.899	47.8982									1	H
904	moving_1_mesh	Target_1_H_+1	H	H_paralel_+10.0	82.0725	72.0725	10	+	10	1.28098	0.0291229	1	0.881546	0.704181	0.0834292				343.372													1	H
905	moving_1_mesh	Target_1_H_+1	H	H_paralel_+15.0	87.0725	72.0725	15	+	15	1.28098	0.04124	1	0.832	0.704181	0.118325				363.725													1	H
906	moving_1_mesh	Target_1_H_+1	H	H_rectangular_-15.0	73.6169	72.0725	15	-	-15	1.28098	0.256055	1	0.958368	0.704181	0.0293223		15mm	0.996644	58.5811													1	H
907	moving_1_mesh	Target_1_H_+1	H	H_rectangular_-10.0	72.763	72.0725	10	-	-10	1.28098	0.172729	1	0.980674	0.704181	0.0136117		10mm	0.99771	57.8942			Rectangular										1	H
908	moving_1_mesh	Target_1_H_+1	H	H_rectangular_-5.0	72.2458	72.0725	5	-	-5	1.28098	0.0870098	1	0.994806	0.704181	0.00365834		5mm	0.998839	57.4648			Mean	SD									1	H
909	moving_1_mesh	Target_1_H_+1	H	H_rectangular_+5.0	72.2458	72.0725	5	+	5	1.28098	0.087111	1	0.995957	0.704181	0.00284744				57.398			57.914	0.481265									1	H
910	moving_1_mesh	Target_1_H_+1	H	H_rectangular_+10.0	72.763	72.0725	10	+	10	1.28098	0.173125	1	0.982883	0.704181	0.012056				57.7616													1	H
911	moving_1_mesh	Target_1_H_+1	H	H_rectangular_+15.0	73.6169	72.0725	15	+	15	1.28098	0.256917	1	0.96146	0.704181	0.0271442				58.3845													1	H
912	moving_1_mesh	Target_1_H_+1	H	H_circular_-12.0	72.0725	72.0725	15.0673	-	-15.0673	1.28098	0.261346	1	0.97726	0.704181	0.0160165		12°	0.998271	57.6526													1	H
913	moving_1_mesh	Target_1_H_+1	H	H_circular_-9.0	72.0725	72.0725	11.3095	-	-11.3095	1.28098	0.196663	1	0.986847	0.704181	0.00926379		9°	0.998693	57.5069													1	H
914	moving_1_mesh	Target_1_H_+1	H	H_circular_-6.0	72.0725	72.0725	7.54397	-	-7.54397	1.28098	0.131429	1	0.993849	0.704181	0.00433211		6°	0.999123	57.3996			Circular										1	H
915	moving_1_mesh	Target_1_H_+1	H	H_circular_-3.0	72.0725	72.0725	3.77328	-	-3.77328	1.28098	0.0658166	1	0.99824	0.704181	0.00123978		3°	1	57.3302			Mean	SD									1	H
916	moving_1_mesh	Target_1_H_+1	H	H_circular_+3.0	72.0725	72.0725	3.77328	+	3.77328	1.28098	0.0658456	1	0.999118	0.704181	0.000621081				57.3049			57.441	0.121099									1	H
917	moving_1_mesh	Target_1_H_+1	H	H_circular_+6.0	72.0725	72.0725	7.54397	+	7.54397	1.28098	0.131544	1	0.99559	0.704181	0.00310624				57.3492													1	H
918	moving_1_mesh	Target_1_H_+1	H	H_circular_+9.0	72.0725	72.0725	11.3095	+	11.3095	1.28098	0.19692	1	0.989417	0.704181	0.00745353				57.4318													1	H
919	moving_1_mesh	Target_1_H_+1	H	H_circular_+12.0	72.0725	72.0725	15.0673	+	15.0673	1.28098	0.261799	1	0.980611	0.704181	0.0136559				57.5529													1	H
920	moving_1_mesh	Target_1_H_+2	H	H_paralel_-15.0	57.0725	72.0725	15	-	-15	2.56187	0.124179	2	2.49613	1.40853	0.349429		15mm	1.50096	120.794													2	H
921	moving_1_mesh	Target_1_H_+2	H	H_paralel_-10.0	62.0725	72.0725	10	-	-10	2.56187	0.076451	2	2.30678	1.40853	0.216069		10mm	1.30856	130.803			Paralel										2	H
922	moving_1_mesh	Target_1_H_+2	H	H_paralel_-5.0	67.0725	72.0725	5	-	-5	2.56187	0.0354985	2	2.14294	1.40853	0.100674		5mm	1.14331	140.851			Mean	SD									2	H
923	moving_1_mesh	Target_1_H_+2	H	H_paralel_+5.0	77.0725	72.0725	5	+	5	2.56187	0.0310489	2	1.87435	1.40853	0.0885004				161.036			150.992	23.8711									2	H
924	moving_1_mesh	Target_1_H_+2	H	H_paralel_+10.0	82.0725	72.0725	10	+	10	2.56187	0.0584239	2	1.76312	1.40853	0.166841				171.163													2	H
925	moving_1_mesh	Target_1_H_+2	H	H_paralel_+15.0	87.0725	72.0725	15	+	15	2.56187	0.0827327	2	1.66403	1.40853	0.23663				181.307													2	H
926	moving_1_mesh	Target_1_H_+2	H	H_rectangular_-15.0	73.6169	72.0725	15	-	-15	2.56187	0.511181	2	1.91368	1.40853	0.0607933		15mm	0.993299	29.3438													2	H
927	moving_1_mesh	Target_1_H_+2	H	H_rectangular_-10.0	72.763	72.0725	10	-	-10	2.56187	0.345013	2	1.95916	1.40853	0.0287647		10mm	0.995426	28.9844			Rectangular										2	H
928	moving_1_mesh	Target_1_H_+2	H	H_rectangular_-5.0	72.2458	72.0725	5	-	-5	2.56187	0.173893	2	1.98847	1.40853	0.00812375		5mm	0.997679	28.7533			Mean	SD									2	H
929	moving_1_mesh	Target_1_H_+2	H	H_rectangular_+5.0	72.2458	72.0725	5	+	5	2.56187	0.174298	2	1.99307	1.40853	0.00488022				28.6866			28.9612	0.249849									2	H
930	moving_1_mesh	Target_1_H_+2	H	H_rectangular_+10.0	72.763	72.0725	10	+	10	2.56187	0.346598	2	1.96799	1.40853	0.0225418				28.8518													2	H
931	moving_1_mesh	Target_1_H_+2	H	H_rectangular_+15.0	73.6169	72.0725	15	+	15	2.56187	0.51463	2	1.92605	1.40853	0.0520808				29.1472													2	H
932	moving_1_mesh	Target_1_H_+2	H	H_circular_-12.0	72.0725	72.0725	15.0673	-	-15.0673	2.56187	0.522167	2	1.95121	1.40853	0.0343644		12°	0.996546	28.8553													2	H
933	moving_1_mesh	Target_1_H_+2	H	H_circular_-9.0	72.0725	72.0725	11.3095	-	-11.3095	2.56187	0.393013	2	1.97115	1.40853	0.0203209		9°	0.997388	28.7764													2	H
934	moving_1_mesh	Target_1_H_+2	H	H_circular_-6.0	72.0725	72.0725	7.54397	-	-7.54397	2.56187	0.262705	2	1.98597	1.40853	0.00988241		6°	0.998248	28.7166			Circular										2	H
935	moving_1_mesh	Target_1_H_+2	H	H_circular_-3.0	72.0725	72.0725	3.77328	-	-3.77328	2.56187	0.131585	2	1.9956	1.40853	0.00309626		3°	1	28.6756			Mean	SD									2	H
936	moving_1_mesh	Target_1_H_+2	H	H_circular_+3.0	72.0725	72.0725	3.77328	+	3.77328	2.56187	0.131701	2	1.99912	1.40853	0.000621656				28.6504			28.7247	0.0682863									2	H
937	moving_1_mesh	Target_1_H_+2	H	H_circular_+6.0	72.0725	72.0725	7.54397	+	7.54397	2.56187	0.263166	2	1.99293	1.40853	0.00497918				28.6662													2	H
938	moving_1_mesh	Target_1_H_+2	H	H_circular_+9.0	72.0725	72.0725	11.3095	+	11.3095	2.56187	0.394042	2	1.98143	1.40853	0.0130804				28.7012													2	H
939	moving_1_mesh	Target_1_H_+2	H	H_circular_+12.0	72.0725	72.0725	15.0673	+	15.0673	2.56187	0.523977	2	1.96461	1.40853	0.0249225				28.7556													2	H
940	moving_1_mesh	Target_1_H_+3	H	H_paralel_-15.0	57.0725	72.0725	15	-	-15	3.84256	0.18718	3	3.74384	2.11279	0.523895		15mm	1.50071	80.1366													3	H
941	moving_1_mesh	Target_1_H_+3	H	H_paralel_-10.0	62.0725	72.0725	10	-	-10	3.84256	0.115244	3	3.45999	2.11279	0.323979		10mm	1.30842	86.7724			Paralel										3	H
942	moving_1_mesh	Target_1_H_+3	H	H_paralel_-5.0	67.0725	72.0725	5	-	-5	3.84256	0.0535133	3	3.21434	2.11279	0.150964		5mm	1.14325	93.4348			Mean	SD									3	H
943	moving_1_mesh	Target_1_H_+3	H	H_paralel_+5.0	77.0725	72.0725	5	+	5	3.84256	0.046808	3	2.81156	2.11279	0.132723				106.819			100.16	15.8284									3	H
944	moving_1_mesh	Target_1_H_+3	H	H_paralel_+10.0	82.0725	72.0725	10	+	10	3.84256	0.088079	3	2.64474	2.11279	0.250219				113.534													3	H
945	moving_1_mesh	Target_1_H_+3	H	H_paralel_+15.0	87.0725	72.0725	15	+	15	3.84256	0.124728	3	2.49611	2.11279	0.354895				120.262													3	H
946	moving_1_mesh	Target_1_H_+3	H	H_rectangular_-15.0	73.6169	72.0725	15	-	-15	3.84256	0.765312	3	2.86599	2.11279	0.0943827		15mm	0.989968	19.5998													3	H
947	moving_1_mesh	Target_1_H_+3	H	H_rectangular_-10.0	72.763	72.0725	10	-	-10	3.84256	0.516805	3	2.93548	2.11279	0.0454443		10mm	0.993149	19.3497			Rectangular										3	H
948	moving_1_mesh	Target_1_H_+3	H	H_rectangular_-5.0	72.2458	72.0725	5	-	-5	3.84256	0.260625	3	2.98099	2.11279	0.013392		5mm	0.996521	19.1847			Mean	SD									3	H
949	moving_1_mesh	Target_1_H_+3	H	H_rectangular_+5.0	72.2458	72.0725	5	+	5	3.84256	0.261534	3	2.99135	2.11279	0.00609491				19.1179			19.3121	0.176332									3	H
950	moving_1_mesh	Target_1_H_+3	H	H_rectangular_+10.0	72.763	72.0725	10	+	10	3.84256	0.52037	3	2.95536	2.11279	0.0314437				19.2171													3	H
951	moving_1_mesh	Target_1_H_+3	H	H_rectangular_+15.0	73.6169	72.0725	15	+	15	3.84256	0.773068	3	2.89383	2.11279	0.0747803				19.4032													3	H
952	moving_1_mesh	Target_1_H_+3	H	H_circular_-12.0	72.0725	72.0725	15.0673	-	-15.0673	3.84256	0.782391	3	2.92189	2.11279	0.0550147		12°	0.994826	19.258													3	H
953	moving_1_mesh	Target_1_H_+3	H	H_circular_-9.0	72.0725	72.0725	11.3095	-	-11.3095	3.84256	0.588993	3	2.95293	2.11279	0.0331542		9°	0.996086	19.2014													3	H
954	moving_1_mesh	Target_1_H_+3	H	H_circular_-6.0	72.0725	72.0725	7.54397	-	-7.54397	3.84256	0.393788	3	2.97637	2.11279	0.0166427		6°	0.997375	19.1574			Circular										3	H
955	moving_1_mesh	Target_1_H_+3	H	H_circular_-3.0	72.0725	72.0725	3.77328	-	-3.77328	3.84256	0.197285	3	2.9921	2.11279	0.00556724		3°	1	19.126			Mean	SD									3	H
956	moving_1_mesh	Target_1_H_+3	H	H_circular_+3.0	72.0725	72.0725	3.77328	+	3.77328	3.84256	0.197546	3	3	2.11279	0				19.1008			19.1544	0.0530092									3	H
957	moving_1_mesh	Target_1_H_+3	H	H_circular_+6.0	72.0725	72.0725	7.54397	+	7.54397	3.84256	0.394825	3	2.99203	2.11279	0.00561164				19.1071													3	H
958	moving_1_mesh	Target_1_H_+3	H	H_circular_+9.0	72.0725	72.0725	11.3095	+	11.3095	3.84256	0.591307	3	2.97606	2.11279	0.0168642				19.1263													3	H
959	moving_1_mesh	Target_1_H_+3	H	H_circular_+12.0	72.0725	72.0725	15.0673	+	15.0673	3.84256	0.78646	3	2.95205	2.11279	0.0337709				19.1583													3	H
960	moving_1_mesh	Target_1_I_-3	I	I_paralel_-15.0	56.5503	71.5503	15	-	-15	3.81572	0.188786	-3	-3.74992	2.11279	0.528183		15mm	1.50492	79.455													-3	I
961	moving_1_mesh	Target_1_I_-3	I	I_paralel_-10.0	61.5503	71.5503	10	-	-10	3.81572	0.116159	-3	-3.46352	2.11279	0.326462		10mm	1.31082	86.0886			Paralel						Paralel	Full group			-3	I
962	moving_1_mesh	Target_1_I_-3	I	I_paralel_-5.0	66.5503	71.5503	5	-	-5	3.81572	0.0539087	-3	-3.21588	2.11279	0.15205		5mm	1.14429	92.7494			Mean	SD				Mean	0.0686897	0.254014			-3	I
963	moving_1_mesh	Target_1_I_-3	I	I_paralel_+5.0	76.5503	71.5503	5	+	5	3.81572	0.047111	-3	-2.81035	2.11279	0.133571				106.132			99.4743	15.826				SD	0.0451649	0.212606			-3	I
964	moving_1_mesh	Target_1_I_-3	I	I_paralel_+10.0	81.5503	71.5503	10	+	10	3.81572	0.0886156	-3	-2.64259	2.11279	0.251732				112.847													-3	I
965	moving_1_mesh	Target_1_I_-3	I	I_paralel_+15.0	86.5503	71.5503	15	+	15	3.81572	0.125446	-3	-2.49323	2.11279	0.35693				119.574													-3	I
966	moving_1_mesh	Target_1_I_-3	I	I_rectangular_-15.0	73.1057	71.5503	15	-	-15	3.81572	0.772874	-3	-2.89227	2.11279	0.0758769		15mm	1.0102	19.4081													-3	I
967	moving_1_mesh	Target_1_I_-3	I	I_rectangular_-10.0	72.2458	71.5503	10	-	-10	3.81572	0.520315	-3	-2.95466	2.11279	0.0319345		10mm	1.00694	19.2191			Rectangular						Rectangular				-3	I
968	moving_1_mesh	Target_1_I_-3	I	I_rectangular_-5.0	71.7248	71.5503	5	-	-5	3.81572	0.261529	-3	-2.99119	2.11279	0.00620781		5mm	1.00351	19.1183			Mean	SD				Mean	0.344173				-3	I
969	moving_1_mesh	Target_1_I_-3	I	I_rectangular_+5.0	71.7248	71.5503	5	+	5	3.81572	0.260613	-3	-2.98076	2.11279	0.013553				19.1855			19.3149	0.17854				SD	0.207922				-3	I
970	moving_1_mesh	Target_1_I_-3	I	I_rectangular_+10.0	72.2458	71.5503	10	+	10	3.81572	0.516727	-3	-2.93466	2.11279	0.0460181				19.3526													-3	I
971	moving_1_mesh	Target_1_I_-3	I	I_rectangular_+15.0	73.1057	71.5503	15	+	15	3.81572	0.765072	-3	-2.8643	2.11279	0.0955786				19.606													-3	I
972	moving_1_mesh	Target_1_I_-3	I	I_circular_-12.0	71.5503	71.5503	14.9581	-	-14.9581	3.81572	0.780763	-3	-2.95208	2.11279	0.0337529		12°	1.0052	19.1583													-3	I
973	moving_1_mesh	Target_1_I_-3	I	I_circular_-9.0	71.5503	71.5503	11.2275	-	-11.2275	3.81572	0.587023	-3	-2.97607	2.11279	0.0168549		9°	1.00393	19.1262													-3	I
974	moving_1_mesh	Target_1_I_-3	I	I_circular_-6.0	71.5503	71.5503	7.48931	-	-7.48931	3.81572	0.391964	-3	-2.99204	2.11279	0.00560859		6°	1.00263	19.1071			Circular						Circular				-3	I
975	moving_1_mesh	Target_1_I_-3	I	I_circular_-3.0	71.5503	71.5503	3.74594	-	-3.74594	3.81572	0.196114	-3	-3	2.11279	0		3°	1	19.1008			Mean	SD				Mean	0.325389				-3	I
976	moving_1_mesh	Target_1_I_-3	I	I_circular_+3.0	71.5503	71.5503	3.74594	+	3.74594	3.81572	0.195856	-3	-2.9921	2.11279	0.00556437				19.126			19.1544	0.0529819				SD	0.207358				-3	I
977	moving_1_mesh	Target_1_I_-3	I	I_circular_+6.0	71.5503	71.5503	7.48931	+	7.48931	3.81572	0.390936	-3	-2.97638	2.11279	0.0166342				19.1574													-3	I
978	moving_1_mesh	Target_1_I_-3	I	I_circular_+9.0	71.5503	71.5503	11.2275	+	11.2275	3.81572	0.584727	-3	-2.95295	2.11279	0.0331371				19.2013													-3	I
979	moving_1_mesh	Target_1_I_-3	I	I_circular_+12.0	71.5503	71.5503	14.9581	+	14.9581	3.81572	0.776726	-3	-2.92193	2.11279	0.0549864				19.2579													-3	I
980	moving_1_mesh	Target_1_I_-2	I	I_paralel_-15.0	56.5503	71.5503	15	-	-15	2.54397	0.125253	-2	-2.50019	1.40854	0.35229		15mm	1.50518	119.757													-2	I
981	moving_1_mesh	Target_1_I_-2	I	I_paralel_-10.0	61.5503	71.5503	10	-	-10	2.54397	0.0770638	-2	-2.30913	1.40854	0.217725		10mm	1.31096	129.763			Paralel										-2	I
982	moving_1_mesh	Target_1_I_-2	I	I_paralel_-5.0	66.5503	71.5503	5	-	-5	2.54397	0.0357634	-2	-2.14397	1.40854	0.101399		5mm	1.14435	139.808			Mean	SD									-2	I
983	moving_1_mesh	Target_1_I_-2	I	I_paralel_+5.0	76.5503	71.5503	5	+	5	2.54397	0.0312521	-2	-1.87354	1.40854	0.0890659				159.989			149.948	23.8658									-2	I
984	moving_1_mesh	Target_1_I_-2	I	I_paralel_+10.0	81.5503	71.5503	10	+	10	2.54397	0.0587841	-2	-1.76168	1.40854	0.16785				170.114													-2	I
985	moving_1_mesh	Target_1_I_-2	I	I_paralel_+15.0	86.5503	71.5503	15	+	15	2.54397	0.0832145	-2	-1.6621	1.40854	0.237987				180.257													-2	I
986	moving_1_mesh	Target_1_I_-2	I	I_rectangular_-15.0	73.1057	71.5503	15	-	-15	2.54397	0.514495	-2	-1.925	1.40854	0.0528233		15mm	1.00679	29.1548													-2	I
987	moving_1_mesh	Target_1_I_-2	I	I_rectangular_-10.0	72.2458	71.5503	10	-	-10	2.54397	0.346559	-2	-1.96752	1.40854	0.0228786		10mm	1.00462	28.8551			Rectangular										-2	I
988	moving_1_mesh	Target_1_I_-2	I	I_rectangular_-5.0	71.7248	71.5503	5	-	-5	2.54397	0.174293	-2	-1.99296	1.40854	0.00496089		5mm	1.00234	28.6873			Mean	SD									-2	I
989	moving_1_mesh	Target_1_I_-2	I	I_rectangular_+5.0	71.7248	71.5503	5	+	5	2.54397	0.173886	-2	-1.98832	1.40854	0.00822581				28.7545			28.9655	0.253157									-2	I
990	moving_1_mesh	Target_1_I_-2	I	I_rectangular_+10.0	72.2458	71.5503	10	+	10	2.54397	0.344964	-2	-1.95863	1.40854	0.0291388				28.9886													-2	I
991	moving_1_mesh	Target_1_I_-2	I	I_rectangular_+15.0	73.1057	71.5503	15	+	15	2.54397	0.511026	-2	-1.91257	1.40854	0.0615798				29.3527													-2	I
992	moving_1_mesh	Target_1_I_-2	I	I_circular_-12.0	71.5503	71.5503	14.9581	-	-14.9581	2.54397	0.520181	-2	-1.96463	1.40854	0.0249092		12°	1.00346	28.7555													-2	I
993	moving_1_mesh	Target_1_I_-2	I	I_circular_-9.0	71.5503	71.5503	11.2275	-	-11.2275	2.54397	0.391187	-2	-1.98144	1.40854	0.0130735		9°	1.00262	28.7012													-2	I
994	moving_1_mesh	Target_1_I_-2	I	I_circular_-6.0	71.5503	71.5503	7.48931	-	-7.48931	2.54397	0.261259	-2	-1.99293	1.40854	0.00497648		6°	1.00175	28.6662			Circular										-2	I
995	moving_1_mesh	Target_1_I_-2	I	I_circular_-3.0	71.5503	71.5503	3.74594	-	-3.74594	2.54397	0.130746	-2	-1.99912	1.40854	0.000621277		3°	1	28.6504			Mean	SD									-2	I
996	moving_1_mesh	Target_1_I_-2	I	I_circular_+3.0	71.5503	71.5503	3.74594	+	3.74594	2.54397	0.130632	-2	-1.99561	1.40854	0.00309465				28.6756			28.7246	0.0682509									-2	I
997	moving_1_mesh	Target_1_I_-2	I	I_circular_+6.0	71.5503	71.5503	7.48931	+	7.48931	2.54397	0.260801	-2	-1.98598	1.40854	0.00987729				28.7165													-2	I
998	moving_1_mesh	Target_1_I_-2	I	I_circular_+9.0	71.5503	71.5503	11.2275	+	11.2275	2.54397	0.390166	-2	-1.97116	1.40854	0.0203104				28.7763													-2	I
999	moving_1_mesh	Target_1_I_-2	I	I_circular_+12.0	71.5503	71.5503	14.9581	+	14.9581	2.54397	0.518385	-2	-1.95123	1.40854	0.0343467				28.8552													-2	I
1000	moving_1_mesh	Target_1_I_-1	I	I_paralel_-15.0	56.5503	71.5503	15	-	-15	1.27204	0.0624445	-1	-1.25017	0.704188	0.176196		15mm	1.50534	240.213													-1	I
1001	moving_1_mesh	Target_1_I_-1	I	I_paralel_-10.0	61.5503	71.5503	10	-	-10	1.27204	0.0384187	-1	-1.1546	0.704188	0.108888		10mm	1.31105	260.29			Paralel										-1	I
1002	moving_1_mesh	Target_1_I_-1	I	I_paralel_-5.0	66.5503	71.5503	5	-	-5	1.27204	0.0178287	-1	-1.072	0.704188	0.0507087		5mm	1.14438	280.447			Mean	SD									-1	I
1003	moving_1_mesh	Target_1_I_-1	I	I_paralel_+5.0	76.5503	71.5503	5	+	5	1.27204	0.0155793	-1	-0.936764	0.704188	0.0445384				320.939			300.791	47.8855									-1	I
1004	moving_1_mesh	Target_1_I_-1	I	I_paralel_+10.0	81.5503	71.5503	10	+	10	1.27204	0.0293038	-1	-0.88083	0.704188	0.0839335				341.253													-1	I
1005	moving_1_mesh	Target_1_I_-1	I	I_paralel_+15.0	86.5503	71.5503	15	+	15	1.27204	0.041482	-1	-0.831037	0.704188	0.119003				361.603													-1	I
1006	moving_1_mesh	Target_1_I_-1	I	I_rectangular_-15.0	73.1057	71.5503	15	-	-15	1.27204	0.256848	-1	-0.960925	0.704188	0.0275211		15mm	1.00339	58.4004													-1	I
1007	moving_1_mesh	Target_1_I_-1	I	I_rectangular_-10.0	72.2458	71.5503	10	-	-10	1.27204	0.173104	-1	-0.982637	0.704188	0.0122291		10mm	1.00231	57.7686			Rectangular										-1	I
1008	moving_1_mesh	Target_1_I_-1	I	I_rectangular_-5.0	71.7248	71.5503	5	-	-5	1.27204	0.0871085	-1	-0.995896	0.704188	0.00289044		5mm	1.00117	57.3997			Mean	SD									-1	I
1009	moving_1_mesh	Target_1_I_-1	I	I_rectangular_+5.0	71.7248	71.5503	5	+	5	1.27204	0.0870067	-1	-0.994737	0.704188	0.00370675				57.4669			57.9227	0.487887									-1	I
1010	moving_1_mesh	Target_1_I_-1	I	I_rectangular_+10.0	72.2458	71.5503	10	+	10	1.27204	0.172705	-1	-0.980415	0.704188	0.0137942				57.9021													-1	I
1011	moving_1_mesh	Target_1_I_-1	I	I_rectangular_+15.0	73.1057	71.5503	15	+	15	1.27204	0.25598	-1	-0.957817	0.704188	0.0297103				58.5983													-1	I
1012	moving_1_mesh	Target_1_I_-1	I	I_circular_-12.0	71.5503	71.5503	14.9581	-	-14.9581	1.27204	0.259902	-1	-0.980621	0.704188	0.0136487		12°	1.00173	57.5527													-1	I
1013	moving_1_mesh	Target_1_I_-1	I	I_circular_-9.0	71.5503	71.5503	11.2275	-	-11.2275	1.27204	0.195494	-1	-0.989423	0.704188	0.0074496		9°	1.00131	57.4317													-1	I
1014	moving_1_mesh	Target_1_I_-1	I	I_circular_-6.0	71.5503	71.5503	7.48931	-	-7.48931	1.27204	0.130591	-1	-0.995592	0.704188	0.00310456		6°	1.00088	57.3492			Circular										-1	I
1015	moving_1_mesh	Target_1_I_-1	I	I_circular_-3.0	71.5503	71.5503	3.74594	-	-3.74594	1.27204	0.0653685	-1	-0.999119	0.704188	0.000620739		3°	1	57.3049			Mean	SD									-1	I
1016	moving_1_mesh	Target_1_I_-1	I	I_circular_+3.0	71.5503	71.5503	3.74594	+	3.74594	1.27204	0.0653398	-1	-0.998241	0.704188	0.00123913				57.3301			57.4409	0.121036									-1	I
1017	moving_1_mesh	Target_1_I_-1	I	I_circular_+6.0	71.5503	71.5503	7.48931	+	7.48931	1.27204	0.130477	-1	-0.993852	0.704188	0.00432988				57.3995													-1	I
1018	moving_1_mesh	Target_1_I_-1	I	I_circular_+9.0	71.5503	71.5503	11.2275	+	11.2275	1.27204	0.195238	-1	-0.986854	0.704188	0.00925895				57.5068													-1	I
1019	moving_1_mesh	Target_1_I_-1	I	I_circular_+12.0	71.5503	71.5503	14.9581	+	14.9581	1.27204	0.259453	-1	-0.977271	0.704188	0.0160082				57.6524													-1	I
1020	moving_1_mesh	Target_1_I_+1	I	I_paralel_-15.0	56.5503	71.5503	15	-	-15	1.27204	0.0624445	1	1.25017	0.704181	0.176196		15mm	1.50534	240.213													1	I
1021	moving_1_mesh	Target_1_I_+1	I	I_paralel_-10.0	61.5503	71.5503	10	-	-10	1.27204	0.0384187	1	1.1546	0.704181	0.108888		10mm	1.31105	260.29			Paralel										1	I
1022	moving_1_mesh	Target_1_I_+1	I	I_paralel_-5.0	66.5503	71.5503	5	-	-5	1.27204	0.0178287	1	1.072	0.704181	0.0507088		5mm	1.14438	280.447			Mean	SD									1	I
1023	moving_1_mesh	Target_1_I_+1	I	I_paralel_+5.0	76.5503	71.5503	5	+	5	1.27204	0.0155793	1	0.936764	0.704181	0.0445385				320.939			300.791	47.8855									1	I
1024	moving_1_mesh	Target_1_I_+1	I	I_paralel_+10.0	81.5503	71.5503	10	+	10	1.27204	0.0293037	1	0.88083	0.704181	0.0839334				341.253													1	I
1025	moving_1_mesh	Target_1_I_+1	I	I_paralel_+15.0	86.5503	71.5503	15	+	15	1.27204	0.0414819	1	0.831038	0.704181	0.119003				361.603													1	I
1026	moving_1_mesh	Target_1_I_+1	I	I_rectangular_-15.0	73.1057	71.5503	15	-	-15	1.27204	0.25598	1	0.957817	0.704181	0.0297102		15mm	0.996623	58.5983													1	I
1027	moving_1_mesh	Target_1_I_+1	I	I_rectangular_-10.0	72.2458	71.5503	10	-	-10	1.27204	0.172705	1	0.980415	0.704181	0.0137942		10mm	0.997695	57.9021			Rectangular										1	I
1028	moving_1_mesh	Target_1_I_+1	I	I_rectangular_-5.0	71.7248	71.5503	5	-	-5	1.27204	0.0870067	1	0.994737	0.704181	0.00370673		5mm	0.998831	57.4669			Mean	SD									1	I
1029	moving_1_mesh	Target_1_I_+1	I	I_rectangular_+5.0	71.7248	71.5503	5	+	5	1.27204	0.0871085	1	0.995896	0.704181	0.00289048				57.3997			57.9227	0.487887									1	I
1030	moving_1_mesh	Target_1_I_+1	I	I_rectangular_+10.0	72.2458	71.5503	10	+	10	1.27204	0.173104	1	0.982636	0.704181	0.0122295				57.7686													1	I
1031	moving_1_mesh	Target_1_I_+1	I	I_rectangular_+15.0	73.1057	71.5503	15	+	15	1.27204	0.256847	1	0.960925	0.704181	0.0275212				58.4004													1	I
1032	moving_1_mesh	Target_1_I_+1	I	I_circular_-12.0	71.5503	71.5503	14.9581	-	-14.9581	1.27204	0.259453	1	0.977271	0.704181	0.0160081		12°	0.998272	57.6524													1	I
1033	moving_1_mesh	Target_1_I_+1	I	I_circular_-9.0	71.5503	71.5503	11.2275	-	-11.2275	1.27204	0.195238	1	0.986854	0.704181	0.00925893		9°	0.998693	57.5068													1	I
1034	moving_1_mesh	Target_1_I_+1	I	I_circular_-6.0	71.5503	71.5503	7.48931	-	-7.48931	1.27204	0.130477	1	0.993852	0.704181	0.00432987		6°	0.999124	57.3995			Circular										1	I
1035	moving_1_mesh	Target_1_I_+1	I	I_circular_-3.0	71.5503	71.5503	3.74594	-	-3.74594	1.27204	0.0653398	1	0.998241	0.704181	0.00123912		3°	1	57.3301			Mean	SD									1	I
1036	moving_1_mesh	Target_1_I_+1	I	I_circular_+3.0	71.5503	71.5503	3.74594	+	3.74594	1.27204	0.0653685	1	0.999119	0.704181	0.000620769				57.3049			57.4409	0.121035									1	I
1037	moving_1_mesh	Target_1_I_+1	I	I_circular_+6.0	71.5503	71.5503	7.48931	+	7.48931	1.27204	0.130591	1	0.995592	0.704181	0.00310459				57.3492													1	I
1038	moving_1_mesh	Target_1_I_+1	I	I_circular_+9.0	71.5503	71.5503	11.2275	+	11.2275	1.27204	0.195494	1	0.989423	0.704181	0.00744969				57.4317													1	I
1039	moving_1_mesh	Target_1_I_+1	I	I_circular_+12.0	71.5503	71.5503	14.9581	+	14.9581	1.27204	0.259902	1	0.980621	0.704181	0.0136487				57.5527													1	I
1040	moving_1_mesh	Target_1_I_+2	I	I_paralel_-15.0	56.5503	71.5503	15	-	-15	2.54397	0.125253	2	2.50019	1.40853	0.35229		15mm	1.50518	119.757													2	I
1041	moving_1_mesh	Target_1_I_+2	I	I_paralel_-10.0	61.5503	71.5503	10	-	-10	2.54397	0.0770638	2	2.30913	1.40853	0.217725		10mm	1.31096	129.763			Paralel										2	I
1042	moving_1_mesh	Target_1_I_+2	I	I_paralel_-5.0	66.5503	71.5503	5	-	-5	2.54397	0.0357633	2	2.14397	1.40853	0.101398		5mm	1.14435	139.808			Mean	SD									2	I
1043	moving_1_mesh	Target_1_I_+2	I	I_paralel_+5.0	76.5503	71.5503	5	+	5	2.54397	0.0312521	2	1.87354	1.40853	0.0890658				159.989			149.948	23.8658									2	I
1044	moving_1_mesh	Target_1_I_+2	I	I_paralel_+10.0	81.5503	71.5503	10	+	10	2.54397	0.058784	2	1.76168	1.40853	0.16785				170.114													2	I
1045	moving_1_mesh	Target_1_I_+2	I	I_paralel_+15.0	86.5503	71.5503	15	+	15	2.54397	0.0832145	2	1.6621	1.40853	0.237987				180.257													2	I
1046	moving_1_mesh	Target_1_I_+2	I	I_rectangular_-15.0	73.1057	71.5503	15	-	-15	2.54397	0.511026	2	1.91257	1.40853	0.0615797		15mm	0.993258	29.3527													2	I
1047	moving_1_mesh	Target_1_I_+2	I	I_rectangular_-10.0	72.2458	71.5503	10	-	-10	2.54397	0.344964	2	1.95863	1.40853	0.0291388		10mm	0.995397	28.9886			Rectangular										2	I
1048	moving_1_mesh	Target_1_I_+2	I	I_rectangular_-5.0	71.7248	71.5503	5	-	-5	2.54397	0.173886	2	1.98832	1.40853	0.00822577		5mm	0.997663	28.7545			Mean	SD									2	I
1049	moving_1_mesh	Target_1_I_+2	I	I_rectangular_+5.0	71.7248	71.5503	5	+	5	2.54397	0.174293	2	1.99296	1.40853	0.00496095				28.6873			28.9655	0.253156									2	I
1050	moving_1_mesh	Target_1_I_+2	I	I_rectangular_+10.0	72.2458	71.5503	10	+	10	2.54397	0.346559	2	1.96752	1.40853	0.0228787				28.8551													2	I
1051	moving_1_mesh	Target_1_I_+2	I	I_rectangular_+15.0	73.1057	71.5503	15	+	15	2.54397	0.514495	2	1.925	1.40853	0.0528235				29.1548													2	I
1052	moving_1_mesh	Target_1_I_+2	I	I_circular_-12.0	71.5503	71.5503	14.9581	-	-14.9581	2.54397	0.518385	2	1.95123	1.40853	0.0343466		12°	0.996548	28.8552													2	I
1053	moving_1_mesh	Target_1_I_+2	I	I_circular_-9.0	71.5503	71.5503	11.2275	-	-11.2275	2.54397	0.390166	2	1.97116	1.40853	0.0203102		9°	0.997389	28.7763													2	I
1054	moving_1_mesh	Target_1_I_+2	I	I_circular_-6.0	71.5503	71.5503	7.48931	-	-7.48931	2.54397	0.260801	2	1.98598	1.40853	0.00987723		6°	0.998249	28.7165			Circular										2	I
1055	moving_1_mesh	Target_1_I_+2	I	I_circular_-3.0	71.5503	71.5503	3.74594	-	-3.74594	2.54397	0.130632	2	1.99561	1.40853	0.00309463		3°	1	28.6756			Mean	SD									2	I
1056	moving_1_mesh	Target_1_I_+2	I	I_circular_+3.0	71.5503	71.5503	3.74594	+	3.74594	2.54397	0.130746	2	1.99912	1.40853	0.000621327				28.6504			28.7246	0.0682503									2	I
1057	moving_1_mesh	Target_1_I_+2	I	I_circular_+6.0	71.5503	71.5503	7.48931	+	7.48931	2.54397	0.261259	2	1.99293	1.40853	0.00497656				28.6662													2	I
1058	moving_1_mesh	Target_1_I_+2	I	I_circular_+9.0	71.5503	71.5503	11.2275	+	11.2275	2.54397	0.391187	2	1.98144	1.40853	0.0130735				28.7012													2	I
1059	moving_1_mesh	Target_1_I_+2	I	I_circular_+12.0	71.5503	71.5503	14.9581	+	14.9581	2.54397	0.520181	2	1.96463	1.40853	0.0249093				28.7555													2	I
1060	moving_1_mesh	Target_1_I_+3	I	I_paralel_-15.0	56.5503	71.5503	15	-	-15	3.81572	0.188786	3	3.74993	2.11279	0.528184		15mm	1.50492	79.455													3	I
1061	moving_1_mesh	Target_1_I_+3	I	I_paralel_-10.0	61.5503	71.5503	10	-	-10	3.81572	0.116159	3	3.46352	2.11279	0.326462		10mm	1.31082	86.0886			Paralel										3	I
1062	moving_1_mesh	Target_1_I_+3	I	I_paralel_-5.0	66.5503	71.5503	5	-	-5	3.81572	0.0539087	3	3.21588	2.11279	0.152051		5mm	1.14429	92.7495			Mean	SD									3	I
1063	moving_1_mesh	Target_1_I_+3	I	I_paralel_+5.0	76.5503	71.5503	5	+	5	3.81572	0.047111	3	2.81035	2.11279	0.133571				106.132			99.4744	15.826									3	I
1064	moving_1_mesh	Target_1_I_+3	I	I_paralel_+10.0	81.5503	71.5503	10	+	10	3.81572	0.0886156	3	2.64259	2.11279	0.251732				112.847													3	I
1065	moving_1_mesh	Target_1_I_+3	I	I_paralel_+15.0	86.5503	71.5503	15	+	15	3.81572	0.125446	3	2.49323	2.11279	0.35693				119.574													3	I
1066	moving_1_mesh	Target_1_I_+3	I	I_rectangular_-15.0	73.1057	71.5503	15	-	-15	3.81572	0.765072	3	2.8643	2.11279	0.0955785		15mm	0.989906	19.606													3	I
1067	moving_1_mesh	Target_1_I_+3	I	I_rectangular_-10.0	72.2458	71.5503	10	-	-10	3.81572	0.516727	3	2.93466	2.11279	0.0460188		10mm	0.993104	19.3526			Rectangular										3	I
1068	moving_1_mesh	Target_1_I_+3	I	I_rectangular_-5.0	71.7248	71.5503	5	-	-5	3.81572	0.260613	3	2.98076	2.11279	0.0135529		5mm	0.996498	19.1855			Mean	SD									3	I
1069	moving_1_mesh	Target_1_I_+3	I	I_rectangular_+5.0	71.7248	71.5503	5	+	5	3.81572	0.261529	3	2.99119	2.11279	0.00620788				19.1183			19.3149	0.178539									3	I
1070	moving_1_mesh	Target_1_I_+3	I	I_rectangular_+10.0	72.2458	71.5503	10	+	10	3.81572	0.520315	3	2.95466	2.11279	0.0319347				19.2191													3	I
1071	moving_1_mesh	Target_1_I_+3	I	I_rectangular_+15.0	73.1057	71.5503	15	+	15	3.81572	0.772874	3	2.89227	2.11279	0.0758772				19.4081													3	I
1072	moving_1_mesh	Target_1_I_+3	I	I_circular_-12.0	71.5503	71.5503	14.9581	-	-14.9581	3.81572	0.776726	3	2.92193	2.11279	0.0549863		12°	0.994829	19.2579													3	I
1073	moving_1_mesh	Target_1_I_+3	I	I_circular_-9.0	71.5503	71.5503	11.2275	-	-11.2275	3.81572	0.584727	3	2.95295	2.11279	0.0331365		9°	0.996088	19.2013													3	I
1074	moving_1_mesh	Target_1_I_+3	I	I_circular_-6.0	71.5503	71.5503	7.48931	-	-7.48931	3.81572	0.390936	3	2.97638	2.11279	0.0166341		6°	0.997376	19.1574			Circular										3	I
1075	moving_1_mesh	Target_1_I_+3	I	I_circular_-3.0	71.5503	71.5503	3.74594	-	-3.74594	3.81572	0.195856	3	2.9921	2.11279	0.00556433		3°	1	19.126			Mean	SD									3	I
1076	moving_1_mesh	Target_1_I_+3	I	I_circular_+3.0	71.5503	71.5503	3.74594	+	3.74594	3.81572	0.196114	3	3	2.11279	0				19.1008			19.1544	0.0529814									3	I
1077	moving_1_mesh	Target_1_I_+3	I	I_circular_+6.0	71.5503	71.5503	7.48931	+	7.48931	3.81572	0.391964	3	2.99204	2.11279	0.00560869				19.1071													3	I
1078	moving_1_mesh	Target_1_I_+3	I	I_circular_+9.0	71.5503	71.5503	11.2275	+	11.2275	3.81572	0.587023	3	2.97607	2.11279	0.0168554				19.1262													3	I
1079	moving_1_mesh	Target_1_I_+3	I	I_circular_+12.0	71.5503	71.5503	14.9581	+	14.9581	3.81572	0.780763	3	2.95208	2.11279	0.0337531				19.1583													3	I
1080	moving_1_mesh	Target_1_J_-3	J	J_paralel_-15.0	56.5503	71.5503	15	-	-15	3.81572	0.188786	-3	-3.74992	2.11279	0.528183		15mm	1.50492	79.455													-3	J
1081	moving_1_mesh	Target_1_J_-3	J	J_paralel_-10.0	61.5503	71.5503	10	-	-10	3.81572	0.116159	-3	-3.46352	2.11279	0.326462		10mm	1.31082	86.0886			Paralel						Paralel	Full group			-3	J
1082	moving_1_mesh	Target_1_J_-3	J	J_paralel_-5.0	66.5503	71.5503	5	-	-5	3.81572	0.0539087	-3	-3.21588	2.11279	0.15205		5mm	1.14429	92.7494			Mean	SD				Mean	0.0686897	0.254014			-3	J
1083	moving_1_mesh	Target_1_J_-3	J	J_paralel_+5.0	76.5503	71.5503	5	+	5	3.81572	0.047111	-3	-2.81035	2.11279	0.133571				106.132			99.4743	15.826				SD	0.0451649	0.212606			-3	J
1084	moving_1_mesh	Target_1_J_-3	J	J_paralel_+10.0	81.5503	71.5503	10	+	10	3.81572	0.0886156	-3	-2.64259	2.11279	0.251732				112.847													-3	J
1085	moving_1_mesh	Target_1_J_-3	J	J_paralel_+15.0	86.5503	71.5503	15	+	15	3.81572	0.125446	-3	-2.49323	2.11279	0.35693				119.574													-3	J
1086	moving_1_mesh	Target_1_J_-3	J	J_rectangular_-15.0	73.1057	71.5503	15	-	-15	3.81572	0.772874	-3	-2.89227	2.11279	0.0758765		15mm	1.0102	19.4081													-3	J
1087	moving_1_mesh	Target_1_J_-3	J	J_rectangular_-10.0	72.2458	71.5503	10	-	-10	3.81572	0.520315	-3	-2.95466	2.11279	0.0319345		10mm	1.00694	19.2191			Rectangular						Rectangular				-3	J
1088	moving_1_mesh	Target_1_J_-3	J	J_rectangular_-5.0	71.7248	71.5503	5	-	-5	3.81572	0.261529	-3	-2.99119	2.11279	0.00620777		5mm	1.00351	19.1183			Mean	SD				Mean	0.344173				-3	J
1089	moving_1_mesh	Target_1_J_-3	J	J_rectangular_+5.0	71.7248	71.5503	5	+	5	3.81572	0.260613	-3	-2.98076	2.11279	0.013553				19.1855			19.3149	0.17854				SD	0.207922				-3	J
1090	moving_1_mesh	Target_1_J_-3	J	J_rectangular_+10.0	72.2458	71.5503	10	+	10	3.81572	0.516727	-3	-2.93466	2.11279	0.0460189				19.3526													-3	J
1091	moving_1_mesh	Target_1_J_-3	J	J_rectangular_+15.0	73.1057	71.5503	15	+	15	3.81572	0.765072	-3	-2.8643	2.11279	0.0955787				19.606													-3	J
1092	moving_1_mesh	Target_1_J_-3	J	J_circular_-12.0	71.5503	71.5503	14.9581	-	-14.9581	3.81572	0.780763	-3	-2.95208	2.11279	0.0337524		12°	1.0052	19.1583													-3	J
1093	moving_1_mesh	Target_1_J_-3	J	J_circular_-9.0	71.5503	71.5503	11.2275	-	-11.2275	3.81572	0.587023	-3	-2.97607	2.11279	0.0168549		9°	1.00393	19.1262													-3	J
1094	moving_1_mesh	Target_1_J_-3	J	J_circular_-6.0	71.5503	71.5503	7.48931	-	-7.48931	3.81572	0.391964	-3	-2.99204	2.11279	0.00560858		6°	1.00263	19.1071			Circular						Circular				-3	J
1095	moving_1_mesh	Target_1_J_-3	J	J_circular_-3.0	71.5503	71.5503	3.74594	-	-3.74594	3.81572	0.196114	-3	-3	2.11279	0		3°	1	19.1008			Mean	SD				Mean	0.325389				-3	J
1096	moving_1_mesh	Target_1_J_-3	J	J_circular_+3.0	71.5503	71.5503	3.74594	+	3.74594	3.81572	0.195856	-3	-2.9921	2.11279	0.00556436				19.126			19.1544	0.0529819				SD	0.207358				-3	J
1097	moving_1_mesh	Target_1_J_-3	J	J_circular_+6.0	71.5503	71.5503	7.48931	+	7.48931	3.81572	0.390936	-3	-2.97638	2.11279	0.0166342				19.1574													-3	J
1098	moving_1_mesh	Target_1_J_-3	J	J_circular_+9.0	71.5503	71.5503	11.2275	+	11.2275	3.81572	0.584727	-3	-2.95295	2.11279	0.0331371				19.2013													-3	J
1099	moving_1_mesh	Target_1_J_-3	J	J_circular_+12.0	71.5503	71.5503	14.9581	+	14.9581	3.81572	0.776726	-3	-2.92193	2.11279	0.0549864				19.2579													-3	J
1100	moving_1_mesh	Target_1_J_-2	J	J_paralel_-15.0	56.5503	71.5503	15	-	-15	2.54397	0.125253	-2	-2.50019	1.40854	0.352291		15mm	1.50518	119.757													-2	J
1101	moving_1_mesh	Target_1_J_-2	J	J_paralel_-10.0	61.5503	71.5503	10	-	-10	2.54397	0.0770638	-2	-2.30913	1.40854	0.217725		10mm	1.31096	129.763			Paralel										-2	J
1102	moving_1_mesh	Target_1_J_-2	J	J_paralel_-5.0	66.5503	71.5503	5	-	-5	2.54397	0.0357634	-2	-2.14397	1.40854	0.101398		5mm	1.14435	139.808			Mean	SD									-2	J
1103	moving_1_mesh	Target_1_J_-2	J	J_paralel_+5.0	76.5503	71.5503	5	+	5	2.54397	0.0312521	-2	-1.87354	1.40854	0.0890658				159.989			149.948	23.8658									-2	J
1104	moving_1_mesh	Target_1_J_-2	J	J_paralel_+10.0	81.5503	71.5503	10	+	10	2.54397	0.0587841	-2	-1.76168	1.40854	0.16785				170.114													-2	J
1105	moving_1_mesh	Target_1_J_-2	J	J_paralel_+15.0	86.5503	71.5503	15	+	15	2.54397	0.0832145	-2	-1.6621	1.40854	0.237987				180.257													-2	J
1106	moving_1_mesh	Target_1_J_-2	J	J_rectangular_-15.0	73.1057	71.5503	15	-	-15	2.54397	0.514495	-2	-1.925	1.40854	0.0528233		15mm	1.00679	29.1548													-2	J
1107	moving_1_mesh	Target_1_J_-2	J	J_rectangular_-10.0	72.2458	71.5503	10	-	-10	2.54397	0.346559	-2	-1.96752	1.40854	0.0228786		10mm	1.00462	28.8551			Rectangular										-2	J
1108	moving_1_mesh	Target_1_J_-2	J	J_rectangular_-5.0	71.7248	71.5503	5	-	-5	2.54397	0.174293	-2	-1.99296	1.40854	0.00496088		5mm	1.00234	28.6873			Mean	SD									-2	J
1109	moving_1_mesh	Target_1_J_-2	J	J_rectangular_+5.0	71.7248	71.5503	5	+	5	2.54397	0.173886	-2	-1.98832	1.40854	0.0082258				28.7545			28.9655	0.253157									-2	J
1110	moving_1_mesh	Target_1_J_-2	J	J_rectangular_+10.0	72.2458	71.5503	10	+	10	2.54397	0.344964	-2	-1.95863	1.40854	0.029139				28.9886													-2	J
1111	moving_1_mesh	Target_1_J_-2	J	J_rectangular_+15.0	73.1057	71.5503	15	+	15	2.54397	0.511026	-2	-1.91257	1.40854	0.0615798				29.3527													-2	J
1112	moving_1_mesh	Target_1_J_-2	J	J_circular_-12.0	71.5503	71.5503	14.9581	-	-14.9581	2.54397	0.520181	-2	-1.96463	1.40854	0.0249092		12°	1.00346	28.7555													-2	J
1113	moving_1_mesh	Target_1_J_-2	J	J_circular_-9.0	71.5503	71.5503	11.2275	-	-11.2275	2.54397	0.391187	-2	-1.98144	1.40854	0.0130734		9°	1.00262	28.7012													-2	J
1114	moving_1_mesh	Target_1_J_-2	J	J_circular_-6.0	71.5503	71.5503	7.48931	-	-7.48931	2.54397	0.261259	-2	-1.99293	1.40854	0.00497646		6°	1.00175	28.6662			Circular										-2	J
1115	moving_1_mesh	Target_1_J_-2	J	J_circular_-3.0	71.5503	71.5503	3.74594	-	-3.74594	2.54397	0.130746	-2	-1.99912	1.40854	0.00062127		3°	1	28.6504			Mean	SD									-2	J
1116	moving_1_mesh	Target_1_J_-2	J	J_circular_+3.0	71.5503	71.5503	3.74594	+	3.74594	2.54397	0.130632	-2	-1.99561	1.40854	0.00309466				28.6756			28.7246	0.0682509									-2	J
1117	moving_1_mesh	Target_1_J_-2	J	J_circular_+6.0	71.5503	71.5503	7.48931	+	7.48931	2.54397	0.260801	-2	-1.98598	1.40854	0.00987733				28.7165													-2	J
1118	moving_1_mesh	Target_1_J_-2	J	J_circular_+9.0	71.5503	71.5503	11.2275	+	11.2275	2.54397	0.390166	-2	-1.97116	1.40854	0.0203104				28.7763													-2	J
1119	moving_1_mesh	Target_1_J_-2	J	J_circular_+12.0	71.5503	71.5503	14.9581	+	14.9581	2.54397	0.518385	-2	-1.95123	1.40854	0.0343467				28.8552													-2	J
1120	moving_1_mesh	Target_1_J_-1	J	J_paralel_-15.0	56.5503	71.5503	15	-	-15	1.27204	0.0624445	-1	-1.25017	0.704188	0.176196		15mm	1.50534	240.213													-1	J
1121	moving_1_mesh	Target_1_J_-1	J	J_paralel_-10.0	61.5503	71.5503	10	-	-10	1.27204	0.0384187	-1	-1.1546	0.704188	0.108888		10mm	1.31105	260.29			Paralel										-1	J
1122	moving_1_mesh	Target_1_J_-1	J	J_paralel_-5.0	66.5503	71.5503	5	-	-5	1.27204	0.0178287	-1	-1.072	0.704188	0.0507087		5mm	1.14438	280.447			Mean	SD									-1	J
1123	moving_1_mesh	Target_1_J_-1	J	J_paralel_+5.0	76.5503	71.5503	5	+	5	1.27204	0.0155793	-1	-0.936764	0.704188	0.0445385				320.939			300.791	47.8855									-1	J
1124	moving_1_mesh	Target_1_J_-1	J	J_paralel_+10.0	81.5503	71.5503	10	+	10	1.27204	0.0293038	-1	-0.88083	0.704188	0.0839335				341.253													-1	J
1125	moving_1_mesh	Target_1_J_-1	J	J_paralel_+15.0	86.5503	71.5503	15	+	15	1.27204	0.041482	-1	-0.831038	0.704188	0.119003				361.603													-1	J
1126	moving_1_mesh	Target_1_J_-1	J	J_rectangular_-15.0	73.1057	71.5503	15	-	-15	1.27204	0.256848	-1	-0.960925	0.704188	0.0275211		15mm	1.00339	58.4004													-1	J
1127	moving_1_mesh	Target_1_J_-1	J	J_rectangular_-10.0	72.2458	71.5503	10	-	-10	1.27204	0.173104	-1	-0.982636	0.704188	0.0122295		10mm	1.00231	57.7686			Rectangular										-1	J
1128	moving_1_mesh	Target_1_J_-1	J	J_rectangular_-5.0	71.7248	71.5503	5	-	-5	1.27204	0.0871085	-1	-0.995896	0.704188	0.00289043		5mm	1.00117	57.3997			Mean	SD									-1	J
1129	moving_1_mesh	Target_1_J_-1	J	J_rectangular_+5.0	71.7248	71.5503	5	+	5	1.27204	0.0870067	-1	-0.994737	0.704188	0.00370676				57.4669			57.9227	0.487887									-1	J
1130	moving_1_mesh	Target_1_J_-1	J	J_rectangular_+10.0	72.2458	71.5503	10	+	10	1.27204	0.172705	-1	-0.980415	0.704188	0.0137942				57.9021													-1	J
1131	moving_1_mesh	Target_1_J_-1	J	J_rectangular_+15.0	73.1057	71.5503	15	+	15	1.27204	0.25598	-1	-0.957817	0.704188	0.0297103				58.5983													-1	J
1132	moving_1_mesh	Target_1_J_-1	J	J_circular_-12.0	71.5503	71.5503	14.9581	-	-14.9581	1.27204	0.259902	-1	-0.980621	0.704188	0.0136487		12°	1.00173	57.5527													-1	J
1133	moving_1_mesh	Target_1_J_-1	J	J_circular_-9.0	71.5503	71.5503	11.2275	-	-11.2275	1.27204	0.195494	-1	-0.989423	0.704188	0.00744956		9°	1.00131	57.4317													-1	J
1134	moving_1_mesh	Target_1_J_-1	J	J_circular_-6.0	71.5503	71.5503	7.48931	-	-7.48931	1.27204	0.130591	-1	-0.995592	0.704188	0.00310458		6°	1.00088	57.3492			Circular										-1	J
1135	moving_1_mesh	Target_1_J_-1	J	J_circular_-3.0	71.5503	71.5503	3.74594	-	-3.74594	1.27204	0.0653685	-1	-0.999119	0.704188	0.00062075		3°	1	57.3049			Mean	SD									-1	J
1136	moving_1_mesh	Target_1_J_-1	J	J_circular_+3.0	71.5503	71.5503	3.74594	+	3.74594	1.27204	0.0653398	-1	-0.998241	0.704188	0.00123913				57.3301			57.4409	0.121036									-1	J
1137	moving_1_mesh	Target_1_J_-1	J	J_circular_+6.0	71.5503	71.5503	7.48931	+	7.48931	1.27204	0.130477	-1	-0.993852	0.704188	0.00432988				57.3995													-1	J
1138	moving_1_mesh	Target_1_J_-1	J	J_circular_+9.0	71.5503	71.5503	11.2275	+	11.2275	1.27204	0.195238	-1	-0.986854	0.704188	0.009259				57.5068													-1	J
1139	moving_1_mesh	Target_1_J_-1	J	J_circular_+12.0	71.5503	71.5503	14.9581	+	14.9581	1.27204	0.259453	-1	-0.977271	0.704188	0.0160081				57.6524													-1	J
1140	moving_1_mesh	Target_1_J_+1	J	J_paralel_-15.0	56.5503	71.5503	15	-	-15	1.27204	0.0624445	1	1.25017	0.704181	0.176196		15mm	1.50534	240.213													1	J
1141	moving_1_mesh	Target_1_J_+1	J	J_paralel_-10.0	61.5503	71.5503	10	-	-10	1.27204	0.0384187	1	1.1546	0.704181	0.108888		10mm	1.31105	260.29			Paralel										1	J
1142	moving_1_mesh	Target_1_J_+1	J	J_paralel_-5.0	66.5503	71.5503	5	-	-5	1.27204	0.0178287	1	1.072	0.704181	0.0507087		5mm	1.14438	280.447			Mean	SD									1	J
1143	moving_1_mesh	Target_1_J_+1	J	J_paralel_+5.0	76.5503	71.5503	5	+	5	1.27204	0.0155793	1	0.936764	0.704181	0.0445385				320.939			300.791	47.8855									1	J
1144	moving_1_mesh	Target_1_J_+1	J	J_paralel_+10.0	81.5503	71.5503	10	+	10	1.27204	0.0293037	1	0.88083	0.704181	0.0839334				341.253													1	J
1145	moving_1_mesh	Target_1_J_+1	J	J_paralel_+15.0	86.5503	71.5503	15	+	15	1.27204	0.0414819	1	0.831037	0.704181	0.119003				361.603													1	J
1146	moving_1_mesh	Target_1_J_+1	J	J_rectangular_-15.0	73.1057	71.5503	15	-	-15	1.27204	0.25598	1	0.957817	0.704181	0.0297102		15mm	0.996623	58.5983													1	J
1147	moving_1_mesh	Target_1_J_+1	J	J_rectangular_-10.0	72.2458	71.5503	10	-	-10	1.27204	0.172705	1	0.980415	0.704181	0.0137942		10mm	0.997695	57.9021			Rectangular										1	J
1148	moving_1_mesh	Target_1_J_+1	J	J_rectangular_-5.0	71.7248	71.5503	5	-	-5	1.27204	0.0870067	1	0.994737	0.704181	0.00370673		5mm	0.998831	57.4669			Mean	SD									1	J
1149	moving_1_mesh	Target_1_J_+1	J	J_rectangular_+5.0	71.7248	71.5503	5	+	5	1.27204	0.0871085	1	0.995896	0.704181	0.00289048				57.3997			57.9227	0.487887									1	J
1150	moving_1_mesh	Target_1_J_+1	J	J_rectangular_+10.0	72.2458	71.5503	10	+	10	1.27204	0.173104	1	0.982637	0.704181	0.0122291				57.7686													1	J
1151	moving_1_mesh	Target_1_J_+1	J	J_rectangular_+15.0	73.1057	71.5503	15	+	15	1.27204	0.256847	1	0.960925	0.704181	0.0275212				58.4004													1	J
1152	moving_1_mesh	Target_1_J_+1	J	J_circular_-12.0	71.5503	71.5503	14.9581	-	-14.9581	1.27204	0.259453	1	0.977271	0.704181	0.0160081		12°	0.998272	57.6524													1	J
1153	moving_1_mesh	Target_1_J_+1	J	J_circular_-9.0	71.5503	71.5503	11.2275	-	-11.2275	1.27204	0.195238	1	0.986854	0.704181	0.00925886		9°	0.998693	57.5068													1	J
1154	moving_1_mesh	Target_1_J_+1	J	J_circular_-6.0	71.5503	71.5503	7.48931	-	-7.48931	1.27204	0.130477	1	0.993852	0.704181	0.00432985		6°	0.999124	57.3995			Circular										1	J
1155	moving_1_mesh	Target_1_J_+1	J	J_circular_-3.0	71.5503	71.5503	3.74594	-	-3.74594	1.27204	0.0653398	1	0.998241	0.704181	0.00123911		3°	1	57.3301			Mean	SD									1	J
1156	moving_1_mesh	Target_1_J_+1	J	J_circular_+3.0	71.5503	71.5503	3.74594	+	3.74594	1.27204	0.0653685	1	0.999119	0.704181	0.000620775				57.3049			57.4409	0.121035									1	J
1157	moving_1_mesh	Target_1_J_+1	J	J_circular_+6.0	71.5503	71.5503	7.48931	+	7.48931	1.27204	0.130591	1	0.995592	0.704181	0.00310429				57.3492													1	J
1158	moving_1_mesh	Target_1_J_+1	J	J_circular_+9.0	71.5503	71.5503	11.2275	+	11.2275	1.27204	0.195494	1	0.989423	0.704181	0.00744974				57.4317													1	J
1159	moving_1_mesh	Target_1_J_+1	J	J_circular_+12.0	71.5503	71.5503	14.9581	+	14.9581	1.27204	0.259902	1	0.980621	0.704181	0.0136488				57.5527													1	J
1160	moving_1_mesh	Target_1_J_+2	J	J_paralel_-15.0	56.5503	71.5503	15	-	-15	2.54397	0.125253	2	2.50019	1.40853	0.352291		15mm	1.50518	119.757													2	J
1161	moving_1_mesh	Target_1_J_+2	J	J_paralel_-10.0	61.5503	71.5503	10	-	-10	2.54397	0.0770638	2	2.30913	1.40853	0.217725		10mm	1.31096	129.763			Paralel										2	J
1162	moving_1_mesh	Target_1_J_+2	J	J_paralel_-5.0	66.5503	71.5503	5	-	-5	2.54397	0.0357633	2	2.14397	1.40853	0.101399		5mm	1.14435	139.808			Mean	SD									2	J
1163	moving_1_mesh	Target_1_J_+2	J	J_paralel_+5.0	76.5503	71.5503	5	+	5	2.54397	0.0312521	2	1.87354	1.40853	0.0890659				159.989			149.948	23.8658									2	J
1164	moving_1_mesh	Target_1_J_+2	J	J_paralel_+10.0	81.5503	71.5503	10	+	10	2.54397	0.058784	2	1.76168	1.40853	0.16785				170.114													2	J
1165	moving_1_mesh	Target_1_J_+2	J	J_paralel_+15.0	86.5503	71.5503	15	+	15	2.54397	0.0832145	2	1.6621	1.40853	0.237986				180.257													2	J
1166	moving_1_mesh	Target_1_J_+2	J	J_rectangular_-15.0	73.1057	71.5503	15	-	-15	2.54397	0.511026	2	1.91257	1.40853	0.0615796		15mm	0.993258	29.3527													2	J
1167	moving_1_mesh	Target_1_J_+2	J	J_rectangular_-10.0	72.2458	71.5503	10	-	-10	2.54397	0.344964	2	1.95863	1.40853	0.0291387		10mm	0.995397	28.9886			Rectangular										2	J
1168	moving_1_mesh	Target_1_J_+2	J	J_rectangular_-5.0	71.7248	71.5503	5	-	-5	2.54397	0.173886	2	1.98832	1.40853	0.00822576		5mm	0.997663	28.7545			Mean	SD									2	J
1169	moving_1_mesh	Target_1_J_+2	J	J_rectangular_+5.0	71.7248	71.5503	5	+	5	2.54397	0.174293	2	1.99296	1.40853	0.00496096				28.6873			28.9655	0.253156									2	J
1170	moving_1_mesh	Target_1_J_+2	J	J_rectangular_+10.0	72.2458	71.5503	10	+	10	2.54397	0.346559	2	1.96752	1.40853	0.0228782				28.8551													2	J
1171	moving_1_mesh	Target_1_J_+2	J	J_rectangular_+15.0	73.1057	71.5503	15	+	15	2.54397	0.514495	2	1.925	1.40853	0.0528234				29.1548													2	J
1172	moving_1_mesh	Target_1_J_+2	J	J_circular_-12.0	71.5503	71.5503	14.9581	-	-14.9581	2.54397	0.518385	2	1.95123	1.40853	0.0343465		12°	0.996548	28.8552													2	J
1173	moving_1_mesh	Target_1_J_+2	J	J_circular_-9.0	71.5503	71.5503	11.2275	-	-11.2275	2.54397	0.390166	2	1.97116	1.40853	0.0203103		9°	0.997389	28.7763													2	J
1174	moving_1_mesh	Target_1_J_+2	J	J_circular_-6.0	71.5503	71.5503	7.48931	-	-7.48931	2.54397	0.260801	2	1.98598	1.40853	0.00987724		6°	0.998249	28.7165			Circular										2	J
1175	moving_1_mesh	Target_1_J_+2	J	J_circular_-3.0	71.5503	71.5503	3.74594	-	-3.74594	2.54397	0.130632	2	1.99561	1.40853	0.00309461		3°	1	28.6756			Mean	SD									2	J
1176	moving_1_mesh	Target_1_J_+2	J	J_circular_+3.0	71.5503	71.5503	3.74594	+	3.74594	2.54397	0.130746	2	1.99912	1.40853	0.000621327				28.6504			28.7246	0.0682503									2	J
1177	moving_1_mesh	Target_1_J_+2	J	J_circular_+6.0	71.5503	71.5503	7.48931	+	7.48931	2.54397	0.261259	2	1.99293	1.40853	0.00497656				28.6662													2	J
1178	moving_1_mesh	Target_1_J_+2	J	J_circular_+9.0	71.5503	71.5503	11.2275	+	11.2275	2.54397	0.391187	2	1.98144	1.40853	0.0130736				28.7012													2	J
1179	moving_1_mesh	Target_1_J_+2	J	J_circular_+12.0	71.5503	71.5503	14.9581	+	14.9581	2.54397	0.520181	2	1.96463	1.40853	0.0249093				28.7555													2	J
1180	moving_1_mesh	Target_1_J_+3	J	J_paralel_-15.0	56.5503	71.5503	15	-	-15	3.81572	0.188786	3	3.74993	2.11279	0.528184		15mm	1.50492	79.455													3	J
1181	moving_1_mesh	Target_1_J_+3	J	J_paralel_-10.0	61.5503	71.5503	10	-	-10	3.81572	0.116159	3	3.46352	2.11279	0.326462		10mm	1.31082	86.0886			Paralel										3	J
1182	moving_1_mesh	Target_1_J_+3	J	J_paralel_-5.0	66.5503	71.5503	5	-	-5	3.81572	0.0539087	3	3.21588	2.11279	0.15205		5mm	1.14429	92.7495			Mean	SD									3	J
1183	moving_1_mesh	Target_1_J_+3	J	J_paralel_+5.0	76.5503	71.5503	5	+	5	3.81572	0.047111	3	2.81035	2.11279	0.133571				106.132			99.4744	15.826									3	J
1184	moving_1_mesh	Target_1_J_+3	J	J_paralel_+10.0	81.5503	71.5503	10	+	10	3.81572	0.0886156	3	2.64259	2.11279	0.251732				112.847													3	J
1185	moving_1_mesh	Target_1_J_+3	J	J_paralel_+15.0	86.5503	71.5503	15	+	15	3.81572	0.125446	3	2.49323	2.11279	0.356929				119.574													3	J
1186	moving_1_mesh	Target_1_J_+3	J	J_rectangular_-15.0	73.1057	71.5503	15	-	-15	3.81572	0.765072	3	2.8643	2.11279	0.0955784		15mm	0.989906	19.606													3	J
1187	moving_1_mesh	Target_1_J_+3	J	J_rectangular_-10.0	72.2458	71.5503	10	-	-10	3.81572	0.516727	3	2.93466	2.11279	0.0460188		10mm	0.993104	19.3526			Rectangular										3	J
1188	moving_1_mesh	Target_1_J_+3	J	J_rectangular_-5.0	71.7248	71.5503	5	-	-5	3.81572	0.260613	3	2.98076	2.11279	0.0135529		5mm	0.996498	19.1855			Mean	SD									3	J
1189	moving_1_mesh	Target_1_J_+3	J	J_rectangular_+5.0	71.7248	71.5503	5	+	5	3.81572	0.261529	3	2.99119	2.11279	0.00620787				19.1183			19.3149	0.178539									3	J
1190	moving_1_mesh	Target_1_J_+3	J	J_rectangular_+10.0	72.2458	71.5503	10	+	10	3.81572	0.520315	3	2.95466	2.11279	0.0319346				19.2191													3	J
1191	moving_1_mesh	Target_1_J_+3	J	J_rectangular_+15.0	73.1057	71.5503	15	+	15	3.81572	0.772874	3	2.89227	2.11279	0.0758771				19.4081													3	J
1192	moving_1_mesh	Target_1_J_+3	J	J_circular_-12.0	71.5503	71.5503	14.9581	-	-14.9581	3.81572	0.776726	3	2.92193	2.11279	0.0549863		12°	0.994829	19.2579													3	J
1193	moving_1_mesh	Target_1_J_+3	J	J_circular_-9.0	71.5503	71.5503	11.2275	-	-11.2275	3.81572	0.584727	3	2.95295	2.11279	0.0331366		9°	0.996088	19.2013													3	J
1194	moving_1_mesh	Target_1_J_+3	J	J_circular_-6.0	71.5503	71.5503	7.48931	-	-7.48931	3.81572	0.390936	3	2.97638	2.11279	0.0166341		6°	0.997376	19.1574			Circular										3	J
1195	moving_1_mesh	Target_1_J_+3	J	J_circular_-3.0	71.5503	71.5503	3.74594	-	-3.74594	3.81572	0.195856	3	2.9921	2.11279	0.00556433		3°	1	19.126			Mean	SD									3	J
1196	moving_1_mesh	Target_1_J_+3	J	J_circular_+3.0	71.5503	71.5503	3.74594	+	3.74594	3.81572	0.196114	3	3	2.11279	0				19.1008			19.1544	0.0529814									3	J
1197	moving_1_mesh	Target_1_J_+3	J	J_circular_+6.0	71.5503	71.5503	7.48931	+	7.48931	3.81572	0.391964	3	2.99204	2.11279	0.00560871				19.1071													3	J
1198	moving_1_mesh	Target_1_J_+3	J	J_circular_+9.0	71.5503	71.5503	11.2275	+	11.2275	3.81572	0.587023	3	2.97607	2.11279	0.0168554				19.1262													3	J
1199	moving_1_mesh	Target_1_J_+3	J	J_circular_+12.0	71.5503	71.5503	14.9581	+	14.9581	3.81572	0.780763	3	2.95208	2.11279	0.033753				19.1583													3	J
1200	moving_1_mesh	Target_1_K_-3	K	K_paralel_-15.0	57.0725	72.0725	15	-	-15	3.84256	0.187181	-3	-3.74384	2.11279	0.523894		15mm	1.50071	80.1365													-3	K
1201	moving_1_mesh	Target_1_K_-3	K	K_paralel_-10.0	62.0725	72.0725	10	-	-10	3.84256	0.115244	-3	-3.45999	2.11279	0.323978		10mm	1.30842	86.7724			Paralel						Paralel	Full group			-3	K
1202	moving_1_mesh	Target_1_K_-3	K	K_paralel_-5.0	67.0725	72.0725	5	-	-5	3.84256	0.0535133	-3	-3.21434	2.11279	0.150964		5mm	1.14325	93.4347			Mean	SD				Mean	0.0681911	0.254834			-3	K
1203	moving_1_mesh	Target_1_K_-3	K	K_paralel_+5.0	77.0725	72.0725	5	+	5	3.84256	0.046808	-3	-2.81156	2.11279	0.132723				106.819			100.16	15.8284				SD	0.0447984	0.213649			-3	K
1204	moving_1_mesh	Target_1_K_-3	K	K_paralel_+10.0	82.0725	72.0725	10	+	10	3.84256	0.088079	-3	-2.64474	2.11279	0.250219				113.534													-3	K
1205	moving_1_mesh	Target_1_K_-3	K	K_paralel_+15.0	87.0725	72.0725	15	+	15	3.84256	0.124728	-3	-2.49611	2.11279	0.354895				120.261													-3	K
1206	moving_1_mesh	Target_1_K_-3	K	K_rectangular_-15.0	73.6169	72.0725	15	-	-15	3.84256	0.773068	-3	-2.89383	2.11279	0.0747796		15mm	1.01013	19.4032													-3	K
1207	moving_1_mesh	Target_1_K_-3	K	K_rectangular_-10.0	72.763	72.0725	10	-	-10	3.84256	0.52037	-3	-2.95536	2.11279	0.0314439		10mm	1.0069	19.2171			Rectangular						Rectangular				-3	K
1208	moving_1_mesh	Target_1_K_-3	K	K_rectangular_-5.0	72.2458	72.0725	5	-	-5	3.84256	0.261534	-3	-2.99135	2.11279	0.00609483		5mm	1.00349	19.1179			Mean	SD				Mean	0.344237				-3	K
1209	moving_1_mesh	Target_1_K_-3	K	K_rectangular_+5.0	72.2458	72.0725	5	+	5	3.84256	0.260625	-3	-2.98099	2.11279	0.0133921				19.1847			19.3121	0.176333				SD	0.207985				-3	K
1210	moving_1_mesh	Target_1_K_-3	K	K_rectangular_+10.0	72.763	72.0725	10	+	10	3.84256	0.516805	-3	-2.93548	2.11279	0.0454442				19.3497													-3	K
1211	moving_1_mesh	Target_1_K_-3	K	K_rectangular_+15.0	73.6169	72.0725	15	+	15	3.84256	0.765312	-3	-2.86599	2.11279	0.0943835				19.5998													-3	K
1212	moving_1_mesh	Target_1_K_-3	K	K_circular_-12.0	72.0725	72.0725	15.0673	-	-15.0673	3.84256	0.78646	-3	-2.95205	2.11279	0.0337706		12°	1.0052	19.1583													-3	K
1213	moving_1_mesh	Target_1_K_-3	K	K_circular_-9.0	72.0725	72.0725	11.3095	-	-11.3095	3.84256	0.591307	-3	-2.97606	2.11279	0.0168641		9°	1.00393	19.1263													-3	K
1214	moving_1_mesh	Target_1_K_-3	K	K_circular_-6.0	72.0725	72.0725	7.54397	-	-7.54397	3.84256	0.394825	-3	-2.99203	2.11279	0.00561152		6°	1.00263	19.1071			Circular						Circular				-3	K
1215	moving_1_mesh	Target_1_K_-3	K	K_circular_-3.0	72.0725	72.0725	3.77328	-	-3.77328	3.84256	0.197546	-3	-3	2.11279	0		3°	1	19.1008			Mean	SD				Mean	0.327763				-3	K
1216	moving_1_mesh	Target_1_K_-3	K	K_circular_+3.0	72.0725	72.0725	3.77328	+	3.77328	3.84256	0.197285	-3	-2.9921	2.11279	0.00556728				19.126			19.1544	0.0530097				SD	0.208871				-3	K
1217	moving_1_mesh	Target_1_K_-3	K	K_circular_+6.0	72.0725	72.0725	7.54397	+	7.54397	3.84256	0.393788	-3	-2.97637	2.11279	0.0166429				19.1574													-3	K
1218	moving_1_mesh	Target_1_K_-3	K	K_circular_+9.0	72.0725	72.0725	11.3095	+	11.3095	3.84256	0.588993	-3	-2.95293	2.11279	0.0331544				19.2014													-3	K
1219	moving_1_mesh	Target_1_K_-3	K	K_circular_+12.0	72.0725	72.0725	15.0673	+	15.0673	3.84256	0.782391	-3	-2.92189	2.11279	0.0550149				19.258													-3	K
1220	moving_1_mesh	Target_1_K_-2	K	K_paralel_-15.0	57.0725	72.0725	15	-	-15	2.56187	0.124179	-2	-2.49613	1.40854	0.34943		15mm	1.50096	120.794													-2	K
1221	moving_1_mesh	Target_1_K_-2	K	K_paralel_-10.0	62.0725	72.0725	10	-	-10	2.56187	0.076451	-2	-2.30678	1.40854	0.216068		10mm	1.30856	130.803			Paralel										-2	K
1222	moving_1_mesh	Target_1_K_-2	K	K_paralel_-5.0	67.0725	72.0725	5	-	-5	2.56187	0.0354985	-2	-2.14294	1.40854	0.100674		5mm	1.14331	140.851			Mean	SD									-2	K
1223	moving_1_mesh	Target_1_K_-2	K	K_paralel_+5.0	77.0725	72.0725	5	+	5	2.56187	0.0310489	-2	-1.87435	1.40854	0.0885004				161.036			150.992	23.8711									-2	K
1224	moving_1_mesh	Target_1_K_-2	K	K_paralel_+10.0	82.0725	72.0725	10	+	10	2.56187	0.0584239	-2	-1.76312	1.40854	0.166841				171.163													-2	K
1225	moving_1_mesh	Target_1_K_-2	K	K_paralel_+15.0	87.0725	72.0725	15	+	15	2.56187	0.0827327	-2	-1.66403	1.40854	0.23663				181.307													-2	K
1226	moving_1_mesh	Target_1_K_-2	K	K_rectangular_-15.0	73.6169	72.0725	15	-	-15	2.56187	0.51463	-2	-1.92606	1.40854	0.0520807		15mm	1.00675	29.1472													-2	K
1227	moving_1_mesh	Target_1_K_-2	K	K_rectangular_-10.0	72.763	72.0725	10	-	-10	2.56187	0.346598	-2	-1.96799	1.40854	0.0225417		10mm	1.00459	28.8518			Rectangular										-2	K
1228	moving_1_mesh	Target_1_K_-2	K	K_rectangular_-5.0	72.2458	72.0725	5	-	-5	2.56187	0.174298	-2	-1.99307	1.40854	0.00488016		5mm	1.00233	28.6866			Mean	SD									-2	K
1229	moving_1_mesh	Target_1_K_-2	K	K_rectangular_+5.0	72.2458	72.0725	5	+	5	2.56187	0.173893	-2	-1.98847	1.40854	0.00812378				28.7533			28.9612	0.24985									-2	K
1230	moving_1_mesh	Target_1_K_-2	K	K_rectangular_+10.0	72.763	72.0725	10	+	10	2.56187	0.345013	-2	-1.95916	1.40854	0.0287647				28.9844													-2	K
1231	moving_1_mesh	Target_1_K_-2	K	K_rectangular_+15.0	73.6169	72.0725	15	+	15	2.56187	0.511181	-2	-1.91368	1.40854	0.0607934				29.3438													-2	K
1232	moving_1_mesh	Target_1_K_-2	K	K_circular_-12.0	72.0725	72.0725	15.0673	-	-15.0673	2.56187	0.523977	-2	-1.96462	1.40854	0.0249223		12°	1.00347	28.7556													-2	K
1233	moving_1_mesh	Target_1_K_-2	K	K_circular_-9.0	72.0725	72.0725	11.3095	-	-11.3095	2.56187	0.394042	-2	-1.98143	1.40854	0.0130803		9°	1.00262	28.7012													-2	K
1234	moving_1_mesh	Target_1_K_-2	K	K_circular_-6.0	72.0725	72.0725	7.54397	-	-7.54397	2.56187	0.263166	-2	-1.99293	1.40854	0.0049791		6°	1.00176	28.6662			Circular										-2	K
1235	moving_1_mesh	Target_1_K_-2	K	K_circular_-3.0	72.0725	72.0725	3.77328	-	-3.77328	2.56187	0.131701	-2	-1.99912	1.40854	0.000621594		3°	1	28.6504			Mean	SD									-2	K
1236	moving_1_mesh	Target_1_K_-2	K	K_circular_+3.0	72.0725	72.0725	3.77328	+	3.77328	2.56187	0.131585	-2	-1.9956	1.40854	0.00309626				28.6756			28.7247	0.0682868									-2	K
1237	moving_1_mesh	Target_1_K_-2	K	K_circular_+6.0	72.0725	72.0725	7.54397	+	7.54397	2.56187	0.262705	-2	-1.98597	1.40854	0.00988247				28.7166													-2	K
1238	moving_1_mesh	Target_1_K_-2	K	K_circular_+9.0	72.0725	72.0725	11.3095	+	11.3095	2.56187	0.393013	-2	-1.97115	1.40854	0.020321				28.7764													-2	K
1239	moving_1_mesh	Target_1_K_-2	K	K_circular_+12.0	72.0725	72.0725	15.0673	+	15.0673	2.56187	0.522167	-2	-1.95121	1.40854	0.0343646				28.8553													-2	K
1240	moving_1_mesh	Target_1_K_-1	K	K_paralel_-15.0	57.0725	72.0725	15	-	-15	1.28098	0.0619061	-1	-1.24813	0.704188	0.174765		15mm	1.50112	242.303													-1	K
1241	moving_1_mesh	Target_1_K_-1	K	K_paralel_-10.0	62.0725	72.0725	10	-	-10	1.28098	0.0381115	-1	-1.15342	0.704188	0.108059		10mm	1.30864	262.388			Paralel										-1	K
1242	moving_1_mesh	Target_1_K_-1	K	K_paralel_-5.0	67.0725	72.0725	5	-	-5	1.28098	0.0176959	-1	-1.07148	0.704188	0.0503464		5mm	1.14334	282.552			Mean	SD									-1	K
1243	moving_1_mesh	Target_1_K_-1	K	K_paralel_+5.0	77.0725	72.0725	5	+	5	1.28098	0.0154773	-1	-0.937165	0.704188	0.0442557				323.054			302.899	47.8982									-1	K
1244	moving_1_mesh	Target_1_K_-1	K	K_paralel_+10.0	82.0725	72.0725	10	+	10	1.28098	0.0291229	-1	-0.881546	0.704188	0.0834292				343.372													-1	K
1245	moving_1_mesh	Target_1_K_-1	K	K_paralel_+15.0	87.0725	72.0725	15	+	15	1.28098	0.04124	-1	-0.832001	0.704188	0.118325				363.725													-1	K
1246	moving_1_mesh	Target_1_K_-1	K	K_rectangular_-15.0	73.6169	72.0725	15	-	-15	1.28098	0.256918	-1	-0.96146	0.704188	0.0271441		15mm	1.00337	58.3845													-1	K
1247	moving_1_mesh	Target_1_K_-1	K	K_rectangular_-10.0	72.763	72.0725	10	-	-10	1.28098	0.173125	-1	-0.982883	0.704188	0.0120559		10mm	1.0023	57.7616			Rectangular										-1	K
1248	moving_1_mesh	Target_1_K_-1	K	K_rectangular_-5.0	72.2458	72.0725	5	-	-5	1.28098	0.087111	-1	-0.995957	0.704188	0.00284739		5mm	1.00116	57.398			Mean	SD									-1	K
1249	moving_1_mesh	Target_1_K_-1	K	K_rectangular_+5.0	72.2458	72.0725	5	+	5	1.28098	0.0870098	-1	-0.994806	0.704188	0.00365836				57.4648			57.914	0.481265									-1	K
1250	moving_1_mesh	Target_1_K_-1	K	K_rectangular_+10.0	72.763	72.0725	10	+	10	1.28098	0.172729	-1	-0.980674	0.704188	0.0136117				57.8942													-1	K
1251	moving_1_mesh	Target_1_K_-1	K	K_rectangular_+15.0	73.6169	72.0725	15	+	15	1.28098	0.256055	-1	-0.958368	0.704188	0.0293224				58.5811													-1	K
1252	moving_1_mesh	Target_1_K_-1	K	K_circular_-12.0	72.0725	72.0725	15.0673	-	-15.0673	1.28098	0.261799	-1	-0.980611	0.704188	0.0136558		12°	1.00173	57.5529													-1	K
1253	moving_1_mesh	Target_1_K_-1	K	K_circular_-9.0	72.0725	72.0725	11.3095	-	-11.3095	1.28098	0.19692	-1	-0.989417	0.704188	0.00745353		9°	1.00131	57.4318													-1	K
1254	moving_1_mesh	Target_1_K_-1	K	K_circular_-6.0	72.0725	72.0725	7.54397	-	-7.54397	1.28098	0.131544	-1	-0.99559	0.704188	0.00310619		6°	1.00088	57.3492			Circular										-1	K
1255	moving_1_mesh	Target_1_K_-1	K	K_circular_-3.0	72.0725	72.0725	3.77328	-	-3.77328	1.28098	0.0658456	-1	-0.999118	0.704188	0.000621065		3°	1	57.3049			Mean	SD									-1	K
1256	moving_1_mesh	Target_1_K_-1	K	K_circular_+3.0	72.0725	72.0725	3.77328	+	3.77328	1.28098	0.0658166	-1	-0.99824	0.704188	0.0012398				57.3302			57.441	0.1211									-1	K
1257	moving_1_mesh	Target_1_K_-1	K	K_circular_+6.0	72.0725	72.0725	7.54397	+	7.54397	1.28098	0.131429	-1	-0.993849	0.704188	0.00433216				57.3996													-1	K
1258	moving_1_mesh	Target_1_K_-1	K	K_circular_+9.0	72.0725	72.0725	11.3095	+	11.3095	1.28098	0.196663	-1	-0.986847	0.704188	0.00926377				57.507													-1	K
1259	moving_1_mesh	Target_1_K_-1	K	K_circular_+12.0	72.0725	72.0725	15.0673	+	15.0673	1.28098	0.261346	-1	-0.977259	0.704188	0.0160166				57.6526													-1	K
1260	moving_1_mesh	Target_1_K_+1	K	K_paralel_-15.0	57.0725	72.0725	15	-	-15	1.28098	0.0619061	1	1.24813	0.704181	0.174764		15mm	1.50112	242.303													1	K
1261	moving_1_mesh	Target_1_K_+1	K	K_paralel_-10.0	62.0725	72.0725	10	-	-10	1.28098	0.0381115	1	1.15342	0.704181	0.108059		10mm	1.30864	262.388			Paralel										1	K
1262	moving_1_mesh	Target_1_K_+1	K	K_paralel_-5.0	67.0725	72.0725	5	-	-5	1.28098	0.0176959	1	1.07148	0.704181	0.0503465		5mm	1.14334	282.552			Mean	SD									1	K
1263	moving_1_mesh	Target_1_K_+1	K	K_paralel_+5.0	77.0725	72.0725	5	+	5	1.28098	0.0154773	1	0.937165	0.704181	0.0442557				323.054			302.899	47.8982									1	K
1264	moving_1_mesh	Target_1_K_+1	K	K_paralel_+10.0	82.0725	72.0725	10	+	10	1.28098	0.0291229	1	0.881546	0.704181	0.0834292				343.372													1	K
1265	moving_1_mesh	Target_1_K_+1	K	K_paralel_+15.0	87.0725	72.0725	15	+	15	1.28098	0.04124	1	0.832001	0.704181	0.118325				363.725													1	K
1266	moving_1_mesh	Target_1_K_+1	K	K_rectangular_-15.0	73.6169	72.0725	15	-	-15	1.28098	0.256055	1	0.958368	0.704181	0.0293224		15mm	0.996644	58.5811													1	K
1267	moving_1_mesh	Target_1_K_+1	K	K_rectangular_-10.0	72.763	72.0725	10	-	-10	1.28098	0.172729	1	0.980674	0.704181	0.0136117		10mm	0.99771	57.8942			Rectangular										1	K
1268	moving_1_mesh	Target_1_K_+1	K	K_rectangular_-5.0	72.2458	72.0725	5	-	-5	1.28098	0.0870098	1	0.994806	0.704181	0.00365835		5mm	0.998839	57.4648			Mean	SD									1	K
1269	moving_1_mesh	Target_1_K_+1	K	K_rectangular_+5.0	72.2458	72.0725	5	+	5	1.28098	0.087111	1	0.995957	0.704181	0.00284745				57.398			57.914	0.481264									1	K
1270	moving_1_mesh	Target_1_K_+1	K	K_rectangular_+10.0	72.763	72.0725	10	+	10	1.28098	0.173125	1	0.982883	0.704181	0.012056				57.7616													1	K
1271	moving_1_mesh	Target_1_K_+1	K	K_rectangular_+15.0	73.6169	72.0725	15	+	15	1.28098	0.256917	1	0.96146	0.704181	0.0271442				58.3845													1	K
1272	moving_1_mesh	Target_1_K_+1	K	K_circular_-12.0	72.0725	72.0725	15.0673	-	-15.0673	1.28098	0.261346	1	0.97726	0.704181	0.0160164		12°	0.998271	57.6526													1	K
1273	moving_1_mesh	Target_1_K_+1	K	K_circular_-9.0	72.0725	72.0725	11.3095	-	-11.3095	1.28098	0.196663	1	0.986847	0.704181	0.00926371		9°	0.998693	57.5069													1	K
1274	moving_1_mesh	Target_1_K_+1	K	K_circular_-6.0	72.0725	72.0725	7.54397	-	-7.54397	1.28098	0.131429	1	0.993849	0.704181	0.00433212		6°	0.999123	57.3996			Circular										1	K
1275	moving_1_mesh	Target_1_K_+1	K	K_circular_-3.0	72.0725	72.0725	3.77328	-	-3.77328	1.28098	0.0658166	1	0.99824	0.704181	0.00123978		3°	1	57.3302			Mean	SD									1	K
1276	moving_1_mesh	Target_1_K_+1	K	K_circular_+3.0	72.0725	72.0725	3.77328	+	3.77328	1.28098	0.0658456	1	0.999118	0.704181	0.000621082				57.3049			57.441	0.121099									1	K
1277	moving_1_mesh	Target_1_K_+1	K	K_circular_+6.0	72.0725	72.0725	7.54397	+	7.54397	1.28098	0.131544	1	0.99559	0.704181	0.00310625				57.3492													1	K
1278	moving_1_mesh	Target_1_K_+1	K	K_circular_+9.0	72.0725	72.0725	11.3095	+	11.3095	1.28098	0.19692	1	0.989417	0.704181	0.00745361				57.4318													1	K
1279	moving_1_mesh	Target_1_K_+1	K	K_circular_+12.0	72.0725	72.0725	15.0673	+	15.0673	1.28098	0.261799	1	0.980611	0.704181	0.013656				57.5529													1	K
1280	moving_1_mesh	Target_1_K_+2	K	K_paralel_-15.0	57.0725	72.0725	15	-	-15	2.56187	0.124179	2	2.49613	1.40853	0.34943		15mm	1.50096	120.794													2	K
1281	moving_1_mesh	Target_1_K_+2	K	K_paralel_-10.0	62.0725	72.0725	10	-	-10	2.56187	0.076451	2	2.30678	1.40853	0.216069		10mm	1.30856	130.803			Paralel										2	K
1282	moving_1_mesh	Target_1_K_+2	K	K_paralel_-5.0	67.0725	72.0725	5	-	-5	2.56187	0.0354985	2	2.14294	1.40853	0.100674		5mm	1.14331	140.851			Mean	SD									2	K
1283	moving_1_mesh	Target_1_K_+2	K	K_paralel_+5.0	77.0725	72.0725	5	+	5	2.56187	0.0310489	2	1.87435	1.40853	0.0885003				161.036			150.992	23.8711									2	K
1284	moving_1_mesh	Target_1_K_+2	K	K_paralel_+10.0	82.0725	72.0725	10	+	10	2.56187	0.0584239	2	1.76312	1.40853	0.166841				171.163													2	K
1285	moving_1_mesh	Target_1_K_+2	K	K_paralel_+15.0	87.0725	72.0725	15	+	15	2.56187	0.0827327	2	1.66403	1.40853	0.23663				181.307													2	K
1286	moving_1_mesh	Target_1_K_+2	K	K_rectangular_-15.0	73.6169	72.0725	15	-	-15	2.56187	0.511181	2	1.91368	1.40853	0.0607932		15mm	0.993299	29.3438													2	K
1287	moving_1_mesh	Target_1_K_+2	K	K_rectangular_-10.0	72.763	72.0725	10	-	-10	2.56187	0.345013	2	1.95916	1.40853	0.0287646		10mm	0.995426	28.9844			Rectangular										2	K
1288	moving_1_mesh	Target_1_K_+2	K	K_rectangular_-5.0	72.2458	72.0725	5	-	-5	2.56187	0.173893	2	1.98847	1.40853	0.00812374		5mm	0.997679	28.7533			Mean	SD									2	K
1289	moving_1_mesh	Target_1_K_+2	K	K_rectangular_+5.0	72.2458	72.0725	5	+	5	2.56187	0.174298	2	1.99307	1.40853	0.00488024				28.6866			28.9612	0.249849									2	K
1290	moving_1_mesh	Target_1_K_+2	K	K_rectangular_+10.0	72.763	72.0725	10	+	10	2.56187	0.346598	2	1.96799	1.40853	0.0225418				28.8518													2	K
1291	moving_1_mesh	Target_1_K_+2	K	K_rectangular_+15.0	73.6169	72.0725	15	+	15	2.56187	0.51463	2	1.92605	1.40853	0.0520808				29.1472													2	K
1292	moving_1_mesh	Target_1_K_+2	K	K_circular_-12.0	72.0725	72.0725	15.0673	-	-15.0673	2.56187	0.522167	2	1.95121	1.40853	0.0343644		12°	0.996546	28.8553													2	K
1293	moving_1_mesh	Target_1_K_+2	K	K_circular_-9.0	72.0725	72.0725	11.3095	-	-11.3095	2.56187	0.393013	2	1.97115	1.40853	0.0203208		9°	0.997388	28.7764													2	K
1294	moving_1_mesh	Target_1_K_+2	K	K_circular_-6.0	72.0725	72.0725	7.54397	-	-7.54397	2.56187	0.262705	2	1.98597	1.40853	0.00988238		6°	0.998248	28.7166			Circular										2	K
1295	moving_1_mesh	Target_1_K_+2	K	K_circular_-3.0	72.0725	72.0725	3.77328	-	-3.77328	2.56187	0.131585	2	1.9956	1.40853	0.00309625		3°	1	28.6756			Mean	SD									2	K
1296	moving_1_mesh	Target_1_K_+2	K	K_circular_+3.0	72.0725	72.0725	3.77328	+	3.77328	2.56187	0.131701	2	1.99912	1.40853	0.00062166				28.6504			28.7247	0.0682861									2	K
1297	moving_1_mesh	Target_1_K_+2	K	K_circular_+6.0	72.0725	72.0725	7.54397	+	7.54397	2.56187	0.263166	2	1.99293	1.40853	0.0049792				28.6662													2	K
1298	moving_1_mesh	Target_1_K_+2	K	K_circular_+9.0	72.0725	72.0725	11.3095	+	11.3095	2.56187	0.394042	2	1.98143	1.40853	0.0130804				28.7012													2	K
1299	moving_1_mesh	Target_1_K_+2	K	K_circular_+12.0	72.0725	72.0725	15.0673	+	15.0673	2.56187	0.523977	2	1.96461	1.40853	0.0249225				28.7556													2	K
1300	moving_1_mesh	Target_1_K_+3	K	K_paralel_-15.0	57.0725	72.0725	15	-	-15	3.84256	0.18718	3	3.74384	2.11279	0.523895		15mm	1.50071	80.1366													3	K
1301	moving_1_mesh	Target_1_K_+3	K	K_paralel_-10.0	62.0725	72.0725	10	-	-10	3.84256	0.115244	3	3.45999	2.11279	0.323979		10mm	1.30842	86.7724			Paralel										3	K
1302	moving_1_mesh	Target_1_K_+3	K	K_paralel_-5.0	67.0725	72.0725	5	-	-5	3.84256	0.0535133	3	3.21434	2.11279	0.150964		5mm	1.14325	93.4348			Mean	SD									3	K
1303	moving_1_mesh	Target_1_K_+3	K	K_paralel_+5.0	77.0725	72.0725	5	+	5	3.84256	0.046808	3	2.81156	2.11279	0.132723				106.819			100.16	15.8284									3	K
1304	moving_1_mesh	Target_1_K_+3	K	K_paralel_+10.0	82.0725	72.0725	10	+	10	3.84256	0.0880789	3	2.64474	2.11279	0.250219				113.535													3	K
1305	moving_1_mesh	Target_1_K_+3	K	K_paralel_+15.0	87.0725	72.0725	15	+	15	3.84256	0.124728	3	2.49611	2.11279	0.354895				120.262													3	K
1306	moving_1_mesh	Target_1_K_+3	K	K_rectangular_-15.0	73.6169	72.0725	15	-	-15	3.84256	0.765312	3	2.86599	2.11279	0.0943833		15mm	0.989968	19.5998													3	K
1307	moving_1_mesh	Target_1_K_+3	K	K_rectangular_-10.0	72.763	72.0725	10	-	-10	3.84256	0.516805	3	2.93548	2.11279	0.0454441		10mm	0.993149	19.3497			Rectangular										3	K
1308	moving_1_mesh	Target_1_K_+3	K	K_rectangular_-5.0	72.2458	72.0725	5	-	-5	3.84256	0.260625	3	2.98099	2.11279	0.013392		5mm	0.996521	19.1847			Mean	SD									3	K
1309	moving_1_mesh	Target_1_K_+3	K	K_rectangular_+5.0	72.2458	72.0725	5	+	5	3.84256	0.261534	3	2.99135	2.11279	0.00609494				19.1179			19.3121	0.176332									3	K
1310	moving_1_mesh	Target_1_K_+3	K	K_rectangular_+10.0	72.763	72.0725	10	+	10	3.84256	0.52037	3	2.95536	2.11279	0.0314437				19.2171													3	K
1311	moving_1_mesh	Target_1_K_+3	K	K_rectangular_+15.0	73.6169	72.0725	15	+	15	3.84256	0.773068	3	2.89383	2.11279	0.0747803				19.4032													3	K
1312	moving_1_mesh	Target_1_K_+3	K	K_circular_-12.0	72.0725	72.0725	15.0673	-	-15.0673	3.84256	0.782391	3	2.92189	2.11279	0.0550142		12°	0.994826	19.258													3	K
1313	moving_1_mesh	Target_1_K_+3	K	K_circular_-9.0	72.0725	72.0725	11.3095	-	-11.3095	3.84256	0.588993	3	2.95293	2.11279	0.0331542		9°	0.996086	19.2014													3	K
1314	moving_1_mesh	Target_1_K_+3	K	K_circular_-6.0	72.0725	72.0725	7.54397	-	-7.54397	3.84256	0.393788	3	2.97637	2.11279	0.0166428		6°	0.997375	19.1574			Circular										3	K
1315	moving_1_mesh	Target_1_K_+3	K	K_circular_-3.0	72.0725	72.0725	3.77328	-	-3.77328	3.84256	0.197285	3	2.9921	2.11279	0.00556722		3°	1	19.126			Mean	SD									3	K
1316	moving_1_mesh	Target_1_K_+3	K	K_circular_+3.0	72.0725	72.0725	3.77328	+	3.77328	3.84256	0.197546	3	3	2.11279	0				19.1008			19.1544	0.0530091									3	K
1317	moving_1_mesh	Target_1_K_+3	K	K_circular_+6.0	72.0725	72.0725	7.54397	+	7.54397	3.84256	0.394825	3	2.99203	2.11279	0.00561168				19.1071													3	K
1318	moving_1_mesh	Target_1_K_+3	K	K_circular_+9.0	72.0725	72.0725	11.3095	+	11.3095	3.84256	0.591307	3	2.97606	2.11279	0.0168644				19.1263													3	K
1319	moving_1_mesh	Target_1_K_+3	K	K_circular_+12.0	72.0725	72.0725	15.0673	+	15.0673	3.84256	0.78646	3	2.95205	2.11279	0.0337709				19.1583													3	K
1320	moving_1_mesh	Target_1_L_-3	L	L_paralel_-15.0	57.9346	72.9346	15	-	-15	3.88689	0.184588	-3	-3.73398	2.11279	0.516956		15mm	1.49389	81.2618													-3	L
1321	moving_1_mesh	Target_1_L_-3	L	L_paralel_-10.0	62.9346	72.9346	10	-	-10	3.88689	0.113764	-3	-3.45428	2.11279	0.319956		10mm	1.30452	87.9011			Paralel						Paralel	Full group			-3	L
1322	moving_1_mesh	Target_1_L_-3	L	L_paralel_-5.0	67.9346	72.9346	5	-	-5	3.88689	0.0528732	-3	-3.21184	2.11279	0.149203		5mm	1.14157	94.5659			Mean	SD				Mean	0.0673841	0.256191			-3	L
1323	moving_1_mesh	Target_1_L_-3	L	L_paralel_+5.0	77.9346	72.9346	5	+	5	3.88689	0.0463164	-3	-2.81351	2.11279	0.131346				107.953			101.291	15.832				SD	0.0442067	0.215382			-3	L
1324	moving_1_mesh	Target_1_L_-3	L	L_paralel_+10.0	82.9346	72.9346	10	+	10	3.88689	0.0872075	-3	-2.64823	2.11279	0.24776				114.669													-3	L
1325	moving_1_mesh	Target_1_L_-3	L	L_paralel_+15.0	87.9346	72.9346	15	+	15	3.88689	0.123562	-3	-2.50081	2.11279	0.351585				121.396													-3	L
1326	moving_1_mesh	Target_1_L_-3	L	L_rectangular_-15.0	74.4611	72.9346	15	-	-15	3.88689	0.773379	-3	-2.89633	2.11279	0.0730172		15mm	1.01003	19.3954													-3	L
1327	moving_1_mesh	Target_1_L_-3	L	L_rectangular_-10.0	73.6169	72.9346	10	-	-10	3.88689	0.520458	-3	-2.95648	2.11279	0.0306553		10mm	1.00683	19.2138			Rectangular						Rectangular				-3	L
1328	moving_1_mesh	Target_1_L_-3	L	L_rectangular_-5.0	73.1057	72.9346	5	-	-5	3.88689	0.261543	-3	-2.9916	2.11279	0.0059138		5mm	1.00345	19.1173			Mean	SD				Mean	0.344342				-3	L
1329	moving_1_mesh	Target_1_L_-3	L	L_rectangular_+5.0	73.1057	72.9346	5	+	5	3.88689	0.260643	-3	-2.98135	2.11279	0.0131331				19.1833			19.3075	0.172787				SD	0.208088				-3	L
1330	moving_1_mesh	Target_1_L_-3	L	L_rectangular_+10.0	73.6169	72.9346	10	+	10	3.88689	0.51693	-3	-2.93679	2.11279	0.0445195				19.345													-3	L
1331	moving_1_mesh	Target_1_L_-3	L	L_rectangular_+15.0	74.4611	72.9346	15	+	15	3.88689	0.765698	-3	-2.86872	2.11279	0.0924596				19.59													-3	L
1332	moving_1_mesh	Target_1_L_-3	L	L_circular_-12.0	72.9346	72.9346	15.2475	-	-15.2475	3.88689	0.795865	-3	-2.95201	2.11279	0.0337993		12°	1.00521	19.1584													-3	L
1333	moving_1_mesh	Target_1_L_-3	L	L_circular_-9.0	72.9346	72.9346	11.4448	-	-11.4448	3.88689	0.598379	-3	-2.97604	2.11279	0.0168784		9°	1.00393	19.1263													-3	L
1334	moving_1_mesh	Target_1_L_-3	L	L_circular_-6.0	72.9346	72.9346	7.6342	-	-7.6342	3.88689	0.399547	-3	-2.99203	2.11279	0.00561626		6°	1.00263	19.1071			Circular						Circular				-3	L
1335	moving_1_mesh	Target_1_L_-3	L	L_circular_-3.0	72.9346	72.9346	3.81841	-	-3.81841	3.88689	0.199909	-3	-3	2.11279	8.53774e-07		3°	1	19.1008			Mean	SD				Mean	0.331682				-3	L
1336	moving_1_mesh	Target_1_L_-3	L	L_circular_+3.0	72.9346	72.9346	3.81841	+	3.81841	3.88689	0.199645	-3	-2.99209	2.11279	0.00557195				19.126			19.1545	0.0530544				SD	0.211368				-3	L
1337	moving_1_mesh	Target_1_L_-3	L	L_circular_+6.0	72.9346	72.9346	7.6342	+	7.6342	3.88689	0.398497	-3	-2.97635	2.11279	0.0166568				19.1575													-3	L
1338	moving_1_mesh	Target_1_L_-3	L	L_circular_+9.0	72.9346	72.9346	11.4448	+	11.4448	3.88689	0.596035	-3	-2.95289	2.11279	0.033182				19.2015													-3	L
1339	moving_1_mesh	Target_1_L_-3	L	L_circular_+12.0	72.9346	72.9346	15.2475	+	15.2475	3.88689	0.791743	-3	-2.92182	2.11279	0.0550607				19.2581													-3	L
1340	moving_1_mesh	Target_1_L_-2	L	L_paralel_-15.0	57.9346	72.9346	15	-	-15	2.59142	0.122444	-2	-2.48955	1.40854	0.3448		15mm	1.49414	122.505													-2	L
1341	moving_1_mesh	Target_1_L_-2	L	L_paralel_-10.0	62.9346	72.9346	10	-	-10	2.59142	0.0754602	-2	-2.30297	1.40854	0.213386		10mm	1.30466	132.52			Paralel										-2	L
1342	moving_1_mesh	Target_1_L_-2	L	L_paralel_-5.0	67.9346	72.9346	5	-	-5	2.59142	0.0350696	-2	-2.14127	1.40854	0.0994997		5mm	1.14162	142.573			Mean	SD									-2	L
1343	moving_1_mesh	Target_1_L_-2	L	L_paralel_+5.0	77.9346	72.9346	5	+	5	2.59142	0.0307191	-2	-1.87565	1.40854	0.087582				162.765			152.716	23.8794									-2	L
1344	moving_1_mesh	Target_1_L_-2	L	L_paralel_+10.0	82.9346	72.9346	10	+	10	2.59142	0.0578389	-2	-1.76544	1.40854	0.165202				172.894													-2	L
1345	moving_1_mesh	Target_1_L_-2	L	L_paralel_+15.0	87.9346	72.9346	15	+	15	2.59142	0.0819495	-2	-1.66716	1.40854	0.234424				183.04													-2	L
1346	moving_1_mesh	Target_1_L_-2	L	L_rectangular_-15.0	74.4611	72.9346	15	-	-15	2.59142	0.514846	-2	-1.92775	1.40854	0.0508866		15mm	1.00668	29.1349													-2	L
1347	moving_1_mesh	Target_1_L_-2	L	L_rectangular_-10.0	73.6169	72.9346	10	-	-10	2.59142	0.346661	-2	-1.96876	1.40854	0.0220006		10mm	1.00455	28.8466			Rectangular										-2	L
1348	moving_1_mesh	Target_1_L_-2	L	L_rectangular_-5.0	73.1057	72.9346	5	-	-5	2.59142	0.174305	-2	-1.99325	1.40854	0.00475068		5mm	1.0023	28.6854			Mean	SD									-2	L
1349	moving_1_mesh	Target_1_L_-2	L	L_rectangular_+5.0	73.1057	72.9346	5	+	5	2.59142	0.173904	-2	-1.9887	1.40854	0.00795969				28.7514			28.9543	0.244536									-2	L
1350	moving_1_mesh	Target_1_L_-2	L	L_rectangular_+10.0	73.6169	72.9346	10	+	10	2.59142	0.345093	-2	-1.96001	1.40854	0.028163				28.9777													-2	L
1351	moving_1_mesh	Target_1_L_-2	L	L_rectangular_+15.0	74.4611	72.9346	15	+	15	2.59142	0.511431	-2	-1.91548	1.40854	0.0595278				29.3295													-2	L
1352	moving_1_mesh	Target_1_L_-2	L	L_circular_-12.0	72.9346	72.9346	15.2475	-	-15.2475	2.59142	0.530242	-2	-1.96459	1.40854	0.0249433		12°	1.00347	28.7557													-2	L
1353	moving_1_mesh	Target_1_L_-2	L	L_circular_-9.0	72.9346	72.9346	11.4448	-	-11.4448	2.59142	0.398754	-2	-1.98141	1.40854	0.0130913		9°	1.00262	28.7013													-2	L
1354	moving_1_mesh	Target_1_L_-2	L	L_circular_-6.0	72.9346	72.9346	7.6342	-	-7.6342	2.59142	0.266313	-2	-1.99292	1.40854	0.00498329		6°	1.00176	28.6663			Circular										-2	L
1355	moving_1_mesh	Target_1_L_-2	L	L_circular_-3.0	72.9346	72.9346	3.81841	-	-3.81841	2.59142	0.133276	-2	-1.99912	1.40854	0.000622122		3°	1	28.6504			Mean	SD									-2	L
1356	moving_1_mesh	Target_1_L_-2	L	L_circular_+3.0	72.9346	72.9346	3.81841	+	3.81841	2.59142	0.133159	-2	-1.9956	1.40854	0.00309888				28.6756			28.7247	0.0683445									-2	L
1357	moving_1_mesh	Target_1_L_-2	L	L_circular_+6.0	72.9346	72.9346	7.6342	+	7.6342	2.59142	0.265846	-2	-1.98596	1.40854	0.00989076				28.7166													-2	L
1358	moving_1_mesh	Target_1_L_-2	L	L_circular_+9.0	72.9346	72.9346	11.4448	+	11.4448	2.59142	0.397712	-2	-1.97112	1.40854	0.0203379				28.7765													-2	L
1359	moving_1_mesh	Target_1_L_-2	L	L_circular_+12.0	72.9346	72.9346	15.2475	+	15.2475	2.59142	0.528409	-2	-1.95117	1.40854	0.0343933				28.8554													-2	L
1360	moving_1_mesh	Target_1_L_-1	L	L_paralel_-15.0	57.9346	72.9346	15	-	-15	1.29576	0.0610368	-1	-1.24485	0.704188	0.172449		15mm	1.4943	245.753													-1	L
1361	moving_1_mesh	Target_1_L_-1	L	L_paralel_-10.0	62.9346	72.9346	10	-	-10	1.29576	0.0376148	-1	-1.15152	0.704188	0.106717		10mm	1.30474	265.853			Paralel										-1	L
1362	moving_1_mesh	Target_1_L_-1	L	L_paralel_-5.0	67.9346	72.9346	5	-	-5	1.29576	0.0174808	-1	-1.07065	0.704188	0.0497591		5mm	1.14166	286.028			Mean	SD									-1	L
1363	moving_1_mesh	Target_1_L_-1	L	L_paralel_+5.0	77.9346	72.9346	5	+	5	1.29576	0.0153118	-1	-0.937817	0.704188	0.0437965				326.546			306.38	47.9184									-1	L
1364	moving_1_mesh	Target_1_L_-1	L	L_paralel_+10.0	82.9346	72.9346	10	+	10	1.29576	0.0288292	-1	-0.88271	0.704188	0.0826095				346.87													-1	L
1365	moving_1_mesh	Target_1_L_-1	L	L_paralel_+15.0	87.9346	72.9346	15	+	15	1.29576	0.0408466	-1	-0.833567	0.704188	0.117222				367.228													-1	L
1366	moving_1_mesh	Target_1_L_-1	L	L_rectangular_-15.0	74.4611	72.9346	15	-	-15	1.29576	0.25703	-1	-0.962321	0.704188	0.0265379		15mm	1.00333	58.3589													-1	L
1367	moving_1_mesh	Target_1_L_-1	L	L_rectangular_-10.0	73.6169	72.9346	10	-	-10	1.29576	0.173159	-1	-0.983278	0.704188	0.0117776		10mm	1.00227	57.7504			Rectangular										-1	L
1368	moving_1_mesh	Target_1_L_-1	L	L_rectangular_-5.0	73.1057	72.9346	5	-	-5	1.29576	0.087115	-1	-0.996055	0.704188	0.00277829		5mm	1.00115	57.3954			Mean	SD									-1	L
1369	moving_1_mesh	Target_1_L_-1	L	L_rectangular_+5.0	73.1057	72.9346	5	+	5	1.29576	0.0870149	-1	-0.994916	0.704188	0.00358061				57.4614			57.9002	0.470624									-1	L
1370	moving_1_mesh	Target_1_L_-1	L	L_rectangular_+10.0	73.6169	72.9346	10	+	10	1.29576	0.172767	-1	-0.981091	0.704188	0.0133183				57.8815													-1	L
1371	moving_1_mesh	Target_1_L_-1	L	L_rectangular_+15.0	74.4611	72.9346	15	+	15	1.29576	0.256176	-1	-0.959254	0.704188	0.0286982				58.5535													-1	L
1372	moving_1_mesh	Target_1_L_-1	L	L_circular_-12.0	72.9346	72.9346	15.2475	-	-15.2475	1.29576	0.264929	-1	-0.980595	0.704188	0.0136674		12°	1.00173	57.5531													-1	L
1373	moving_1_mesh	Target_1_L_-1	L	L_circular_-9.0	72.9346	72.9346	11.4448	-	-11.4448	1.29576	0.199275	-1	-0.989408	0.704188	0.00745979		9°	1.00131	57.4319													-1	L
1374	moving_1_mesh	Target_1_L_-1	L	L_circular_-6.0	72.9346	72.9346	7.6342	-	-7.6342	1.29576	0.133118	-1	-0.995586	0.704188	0.00310879		6°	1.00088	57.3493			Circular										-1	L
1375	moving_1_mesh	Target_1_L_-1	L	L_circular_-3.0	72.9346	72.9346	3.81841	-	-3.81841	1.29576	0.0666331	-1	-0.999117	0.704188	0.000621599		3°	1	57.3049			Mean	SD									-1	L
1376	moving_1_mesh	Target_1_L_-1	L	L_circular_+3.0	72.9346	72.9346	3.81841	+	3.81841	1.29576	0.0666038	-1	-0.998238	0.704188	0.00124082				57.3302			57.4411	0.121202									-1	L
1377	moving_1_mesh	Target_1_L_-1	L	L_circular_+6.0	72.9346	72.9346	7.6342	+	7.6342	1.29576	0.133001	-1	-0.993844	0.704188	0.00433578				57.3996													-1	L
1378	moving_1_mesh	Target_1_L_-1	L	L_circular_+9.0	72.9346	72.9346	11.4448	+	11.4448	1.29576	0.199015	-1	-0.986836	0.704188	0.0092716				57.5071													-1	L
1379	moving_1_mesh	Target_1_L_-1	L	L_circular_+12.0	72.9346	72.9346	15.2475	+	15.2475	1.29576	0.26447	-1	-0.977241	0.704188	0.0160299				57.6529													-1	L
1380	moving_1_mesh	Target_1_L_+1	L	L_paralel_-15.0	57.9346	72.9346	15	-	-15	1.29576	0.0610368	1	1.24484	0.704181	0.172448		15mm	1.4943	245.753													1	L
1381	moving_1_mesh	Target_1_L_+1	L	L_paralel_-10.0	62.9346	72.9346	10	-	-10	1.29576	0.0376148	1	1.15152	0.704181	0.106717		10mm	1.30474	265.853			Paralel										1	L
1382	moving_1_mesh	Target_1_L_+1	L	L_paralel_-5.0	67.9346	72.9346	5	-	-5	1.29576	0.0174808	1	1.07065	0.704181	0.0497591		5mm	1.14166	286.028			Mean	SD									1	L
1383	moving_1_mesh	Target_1_L_+1	L	L_paralel_+5.0	77.9346	72.9346	5	+	5	1.29576	0.0153118	1	0.937817	0.704181	0.0437964				326.546			306.38	47.9184									1	L
1384	moving_1_mesh	Target_1_L_+1	L	L_paralel_+10.0	82.9346	72.9346	10	+	10	1.29576	0.0288292	1	0.88271	0.704181	0.0826094				346.87													1	L
1385	moving_1_mesh	Target_1_L_+1	L	L_paralel_+15.0	87.9346	72.9346	15	+	15	1.29576	0.0408465	1	0.833567	0.704181	0.117222				367.228													1	L
1386	moving_1_mesh	Target_1_L_+1	L	L_rectangular_-15.0	74.4611	72.9346	15	-	-15	1.29576	0.256176	1	0.959254	0.704181	0.0286981		15mm	0.996678	58.5535													1	L
1387	moving_1_mesh	Target_1_L_+1	L	L_rectangular_-10.0	73.6169	72.9346	10	-	-10	1.29576	0.172767	1	0.981091	0.704181	0.0133182		10mm	0.997734	57.8815			Rectangular										1	L
1388	moving_1_mesh	Target_1_L_+1	L	L_rectangular_-5.0	73.1057	72.9346	5	-	-5	1.29576	0.0870149	1	0.994916	0.704181	0.00358059		5mm	0.998851	57.4614			Mean	SD									1	L
1389	moving_1_mesh	Target_1_L_+1	L	L_rectangular_+5.0	73.1057	72.9346	5	+	5	1.29576	0.087115	1	0.996055	0.704181	0.00277834				57.3954			57.9002	0.470623									1	L
1390	moving_1_mesh	Target_1_L_+1	L	L_rectangular_+10.0	73.6169	72.9346	10	+	10	1.29576	0.173159	1	0.983278	0.704181	0.0117777				57.7504													1	L
1391	moving_1_mesh	Target_1_L_+1	L	L_rectangular_+15.0	74.4611	72.9346	15	+	15	1.29576	0.25703	1	0.962321	0.704181	0.026538				58.359													1	L
1392	moving_1_mesh	Target_1_L_+1	L	L_circular_-12.0	72.9346	72.9346	15.2475	-	-15.2475	1.29576	0.26447	1	0.977241	0.704181	0.0160299		12°	0.998269	57.6529													1	L
1393	moving_1_mesh	Target_1_L_+1	L	L_circular_-9.0	72.9346	72.9346	11.4448	-	-11.4448	1.29576	0.199015	1	0.986836	0.704181	0.00927153		9°	0.998691	57.5071													1	L
1394	moving_1_mesh	Target_1_L_+1	L	L_circular_-6.0	72.9346	72.9346	7.6342	-	-7.6342	1.29576	0.133001	1	0.993844	0.704181	0.00433573		6°	0.999123	57.3996			Circular										1	L
1395	moving_1_mesh	Target_1_L_+1	L	L_circular_-3.0	72.9346	72.9346	3.81841	-	-3.81841	1.29576	0.0666038	1	0.998238	0.704181	0.00124081		3°	1	57.3302			Mean	SD									1	L
1396	moving_1_mesh	Target_1_L_+1	L	L_circular_+3.0	72.9346	72.9346	3.81841	+	3.81841	1.29576	0.0666331	1	0.999117	0.704181	0.000621608				57.3049			57.4411	0.121201									1	L
1397	moving_1_mesh	Target_1_L_+1	L	L_circular_+6.0	72.9346	72.9346	7.6342	+	7.6342	1.29576	0.133118	1	0.995586	0.704181	0.00310887				57.3493													1	L
1398	moving_1_mesh	Target_1_L_+1	L	L_circular_+9.0	72.9346	72.9346	11.4448	+	11.4448	1.29576	0.199275	1	0.989408	0.704181	0.00745986				57.4319													1	L
1399	moving_1_mesh	Target_1_L_+1	L	L_circular_+12.0	72.9346	72.9346	15.2475	+	15.2475	1.29576	0.264929	1	0.980595	0.704181	0.0136675				57.5531													1	L
1400	moving_1_mesh	Target_1_L_+2	L	L_paralel_-15.0	57.9346	72.9346	15	-	-15	2.59142	0.122444	2	2.48955	1.40853	0.344799		15mm	1.49414	122.505													2	L
1401	moving_1_mesh	Target_1_L_+2	L	L_paralel_-10.0	62.9346	72.9346	10	-	-10	2.59142	0.0754602	2	2.30297	1.40853	0.213386		10mm	1.30466	132.52			Paralel										2	L
1402	moving_1_mesh	Target_1_L_+2	L	L_paralel_-5.0	67.9346	72.9346	5	-	-5	2.59142	0.0350696	2	2.14127	1.40853	0.0994998		5mm	1.14162	142.574			Mean	SD									2	L
1403	moving_1_mesh	Target_1_L_+2	L	L_paralel_+5.0	77.9346	72.9346	5	+	5	2.59142	0.0307191	2	1.87565	1.40853	0.0875819				162.765			152.716	23.8794									2	L
1404	moving_1_mesh	Target_1_L_+2	L	L_paralel_+10.0	82.9346	72.9346	10	+	10	2.59142	0.0578389	2	1.76544	1.40853	0.165202				172.894													2	L
1405	moving_1_mesh	Target_1_L_+2	L	L_paralel_+15.0	87.9346	72.9346	15	+	15	2.59142	0.0819494	2	1.66716	1.40853	0.234424				183.04													2	L
1406	moving_1_mesh	Target_1_L_+2	L	L_rectangular_-15.0	74.4611	72.9346	15	-	-15	2.59142	0.511431	2	1.91548	1.40853	0.0595276		15mm	0.993367	29.3295													2	L
1407	moving_1_mesh	Target_1_L_+2	L	L_rectangular_-10.0	73.6169	72.9346	10	-	-10	2.59142	0.345093	2	1.96001	1.40853	0.0281629		10mm	0.995475	28.9777			Rectangular										2	L
1408	moving_1_mesh	Target_1_L_+2	L	L_rectangular_-5.0	73.1057	72.9346	5	-	-5	2.59142	0.173904	2	1.9887	1.40853	0.00795963		5mm	0.997704	28.7514			Mean	SD									2	L
1409	moving_1_mesh	Target_1_L_+2	L	L_rectangular_+5.0	73.1057	72.9346	5	+	5	2.59142	0.174305	2	1.99325	1.40853	0.00475077				28.6854			28.9543	0.244535									2	L
1410	moving_1_mesh	Target_1_L_+2	L	L_rectangular_+10.0	73.6169	72.9346	10	+	10	2.59142	0.346661	2	1.96876	1.40853	0.0220008				28.8466													2	L
1411	moving_1_mesh	Target_1_L_+2	L	L_rectangular_+15.0	74.4611	72.9346	15	+	15	2.59142	0.514846	2	1.92775	1.40853	0.0508868				29.1349													2	L
1412	moving_1_mesh	Target_1_L_+2	L	L_circular_-12.0	72.9346	72.9346	15.2475	-	-15.2475	2.59142	0.528409	2	1.95117	1.40853	0.0343931		12°	0.996543	28.8554													2	L
1413	moving_1_mesh	Target_1_L_+2	L	L_circular_-9.0	72.9346	72.9346	11.4448	-	-11.4448	2.59142	0.397712	2	1.97112	1.40853	0.0203378		9°	0.997386	28.7765													2	L
1414	moving_1_mesh	Target_1_L_+2	L	L_circular_-6.0	72.9346	72.9346	7.6342	-	-7.6342	2.59142	0.265846	2	1.98596	1.40853	0.00989066		6°	0.998246	28.7166			Circular										2	L
1415	moving_1_mesh	Target_1_L_+2	L	L_circular_-3.0	72.9346	72.9346	3.81841	-	-3.81841	2.59142	0.133159	2	1.9956	1.40853	0.00309883		3°	1	28.6756			Mean	SD									2	L
1416	moving_1_mesh	Target_1_L_+2	L	L_circular_+3.0	72.9346	72.9346	3.81841	+	3.81841	2.59142	0.133276	2	1.99912	1.40853	0.000622173				28.6504			28.7247	0.0683437									2	L
1417	moving_1_mesh	Target_1_L_+2	L	L_circular_+6.0	72.9346	72.9346	7.6342	+	7.6342	2.59142	0.266313	2	1.99292	1.40853	0.00498341				28.6663													2	L
1418	moving_1_mesh	Target_1_L_+2	L	L_circular_+9.0	72.9346	72.9346	11.4448	+	11.4448	2.59142	0.398754	2	1.98141	1.40853	0.0130915				28.7013													2	L
1419	moving_1_mesh	Target_1_L_+2	L	L_circular_+12.0	72.9346	72.9346	15.2475	+	15.2475	2.59142	0.530242	2	1.96458	1.40853	0.0249436				28.7557													2	L
1420	moving_1_mesh	Target_1_L_+3	L	L_paralel_-15.0	57.9346	72.9346	15	-	-15	3.88689	0.184588	3	3.73398	2.11279	0.516956		15mm	1.49389	81.2619													3	L
1421	moving_1_mesh	Target_1_L_+3	L	L_paralel_-10.0	62.9346	72.9346	10	-	-10	3.88689	0.113764	3	3.45428	2.11279	0.319956		10mm	1.30452	87.9011			Paralel										3	L
1422	moving_1_mesh	Target_1_L_+3	L	L_paralel_-5.0	67.9346	72.9346	5	-	-5	3.88689	0.0528732	3	3.21184	2.11279	0.149203		5mm	1.14157	94.5659			Mean	SD									3	L
1423	moving_1_mesh	Target_1_L_+3	L	L_paralel_+5.0	77.9346	72.9346	5	+	5	3.88689	0.0463163	3	2.81351	2.11279	0.131345				107.953			101.291	15.832									3	L
1424	moving_1_mesh	Target_1_L_+3	L	L_paralel_+10.0	82.9346	72.9346	10	+	10	3.88689	0.0872075	3	2.64823	2.11279	0.24776				114.669													3	L
1425	moving_1_mesh	Target_1_L_+3	L	L_paralel_+15.0	87.9346	72.9346	15	+	15	3.88689	0.123562	3	2.50081	2.11279	0.351585				121.396													3	L
1426	moving_1_mesh	Target_1_L_+3	L	L_rectangular_-15.0	74.4611	72.9346	15	-	-15	3.88689	0.765699	3	2.86872	2.11279	0.0924594		15mm	0.990069	19.59													3	L
1427	moving_1_mesh	Target_1_L_+3	L	L_rectangular_-10.0	73.6169	72.9346	10	-	-10	3.88689	0.51693	3	2.93679	2.11279	0.0445194		10mm	0.993221	19.345			Rectangular										3	L
1428	moving_1_mesh	Target_1_L_+3	L	L_rectangular_-5.0	73.1057	72.9346	5	-	-5	3.88689	0.260643	3	2.98135	2.11279	0.0131331		5mm	0.996559	19.1833			Mean	SD									3	L
1429	moving_1_mesh	Target_1_L_+3	L	L_rectangular_+5.0	73.1057	72.9346	5	+	5	3.88689	0.261543	3	2.9916	2.11279	0.00591392				19.1173			19.3075	0.172786									3	L
1430	moving_1_mesh	Target_1_L_+3	L	L_rectangular_+10.0	73.6169	72.9346	10	+	10	3.88689	0.520458	3	2.95647	2.11279	0.0306556				19.2138													3	L
1431	moving_1_mesh	Target_1_L_+3	L	L_rectangular_+15.0	74.4611	72.9346	15	+	15	3.88689	0.773379	3	2.89633	2.11279	0.0730175				19.3954													3	L
1432	moving_1_mesh	Target_1_L_+3	L	L_circular_-12.0	72.9346	72.9346	15.2475	-	-15.2475	3.88689	0.791744	3	2.92182	2.11279	0.0550604		12°	0.994822	19.2581													3	L
1433	moving_1_mesh	Target_1_L_+3	L	L_circular_-9.0	72.9346	72.9346	11.4448	-	-11.4448	3.88689	0.596035	3	2.95289	2.11279	0.0331819		9°	0.996083	19.2015													3	L
1434	moving_1_mesh	Target_1_L_+3	L	L_circular_-6.0	72.9346	72.9346	7.6342	-	-7.6342	3.88689	0.398497	3	2.97635	2.11279	0.0166567		6°	0.997372	19.1575			Circular										3	L
1435	moving_1_mesh	Target_1_L_+3	L	L_circular_-3.0	72.9346	72.9346	3.81841	-	-3.81841	3.88689	0.199645	3	2.99209	2.11279	0.00557189		3°	1	19.126			Mean	SD									3	L
1436	moving_1_mesh	Target_1_L_+3	L	L_circular_+3.0	72.9346	72.9346	3.81841	+	3.81841	3.88689	0.199909	3	3	2.11279	0				19.1008			19.1545	0.0530537									3	L
1437	moving_1_mesh	Target_1_L_+3	L	L_circular_+6.0	72.9346	72.9346	7.6342	+	7.6342	3.88689	0.399547	3	2.99203	2.11279	0.00561642				19.1071													3	L
1438	moving_1_mesh	Target_1_L_+3	L	L_circular_+9.0	72.9346	72.9346	11.4448	+	11.4448	3.88689	0.598379	3	2.97604	2.11279	0.0168786				19.1263													3	L
1439	moving_1_mesh	Target_1_L_+3	L	L_circular_+12.0	72.9346	72.9346	15.2475	+	15.2475	3.88689	0.795865	3	2.95201	2.11279	0.0337996				19.1584													3	L
1440	moving_1_mesh	Target_1_M_-3	M	M_paralel_-15.0	56.3754	71.3754	15	-	-15	3.80673	0.18933	-3	-3.75199	2.11279	0.529635		15mm	1.50635	79.2267													-3	M
1441	moving_1_mesh	Target_1_M_-3	M	M_paralel_-10.0	61.3754	71.3754	10	-	-10	3.80673	0.116469	-3	-3.46471	2.11279	0.327302		10mm	1.31164	85.8596			Paralel						Paralel	Full group			-3	M
1442	moving_1_mesh	Target_1_M_-3	M	M_paralel_-5.0	66.3754	71.3754	5	-	-5	3.80673	0.0540424	-3	-3.2164	2.11279	0.152418		5mm	1.14464	92.5199			Mean	SD				Mean	0.0688583	0.25374			-3	M
1443	moving_1_mesh	Target_1_M_-3	M	M_paralel_+5.0	76.3754	71.3754	5	+	5	3.80673	0.0472134	-3	-2.80995	2.11279	0.133857				105.902			99.2447	15.8252				SD	0.0452891	0.212258			-3	M
1444	moving_1_mesh	Target_1_M_-3	M	M_paralel_+10.0	81.3754	71.3754	10	+	10	3.80673	0.0887968	-3	-2.64186	2.11279	0.252242				112.617													-3	M
1445	moving_1_mesh	Target_1_M_-3	M	M_paralel_+15.0	86.3754	71.3754	15	+	15	3.80673	0.125688	-3	-2.49225	2.11279	0.357616				119.343													-3	M
1446	moving_1_mesh	Target_1_M_-3	M	M_rectangular_-15.0	72.9346	71.3754	15	-	-15	3.80673	0.772808	-3	-2.89174	2.11279	0.0762494		15mm	1.01022	19.4097													-3	M
1447	moving_1_mesh	Target_1_M_-3	M	M_rectangular_-10.0	72.0725	71.3754	10	-	-10	3.80673	0.520296	-3	-2.95442	2.11279	0.0321013		10mm	1.00696	19.2198			Rectangular						Rectangular				-3	M
1448	moving_1_mesh	Target_1_M_-3	M	M_rectangular_-5.0	71.5503	71.3754	5	-	-5	3.80673	0.261527	-3	-2.99113	2.11279	0.00624619		5mm	1.00352	19.1185			Mean	SD				Mean	0.34415				-3	M
1449	moving_1_mesh	Target_1_M_-3	M	M_rectangular_+5.0	71.5503	71.3754	5	+	5	3.80673	0.260609	-3	-2.98068	2.11279	0.0136076				19.1858			19.3159	0.179289				SD	0.2079				-3	M
1450	moving_1_mesh	Target_1_M_-3	M	M_rectangular_+10.0	72.0725	71.3754	10	+	10	3.80673	0.5167	-3	-2.93438	2.11279	0.0462139				19.3536													-3	M
1451	moving_1_mesh	Target_1_M_-3	M	M_rectangular_+15.0	72.9346	71.3754	15	+	15	3.80673	0.764991	-3	-2.86372	2.11279	0.0959841				19.6081													-3	M
1452	moving_1_mesh	Target_1_M_-3	M	M_circular_-12.0	71.3754	71.3754	14.9215	-	-14.9215	3.80673	0.778855	-3	-2.95209	2.11279	0.0337468		12°	1.0052	19.1583													-3	M
1453	moving_1_mesh	Target_1_M_-3	M	M_circular_-9.0	71.3754	71.3754	11.2001	-	-11.2001	3.80673	0.585588	-3	-2.97607	2.11279	0.0168523		9°	1.00393	19.1262													-3	M
1454	moving_1_mesh	Target_1_M_-3	M	M_circular_-6.0	71.3754	71.3754	7.471	-	-7.471	3.80673	0.391006	-3	-2.99204	2.11279	0.0056076		6°	1.00263	19.1071			Circular						Circular				-3	M
1455	moving_1_mesh	Target_1_M_-3	M	M_circular_-3.0	71.3754	71.3754	3.73678	-	-3.73678	3.80673	0.195635	-3	-3	2.11279	0		3°	1	19.1008			Mean	SD				Mean	0.324594				-3	M
1456	moving_1_mesh	Target_1_M_-3	M	M_circular_+3.0	71.3754	71.3754	3.73678	+	3.73678	3.80673	0.195377	-3	-2.9921	2.11279	0.00556337				19.126			19.1544	0.0529724				SD	0.206851				-3	M
1457	moving_1_mesh	Target_1_M_-3	M	M_circular_+6.0	71.3754	71.3754	7.471	+	7.471	3.80673	0.38998	-3	-2.97639	2.11279	0.0166313				19.1574													-3	M
1458	moving_1_mesh	Target_1_M_-3	M	M_circular_+9.0	71.3754	71.3754	11.2001	+	11.2001	3.80673	0.583298	-3	-2.95296	2.11279	0.0331313				19.2013													-3	M
1459	moving_1_mesh	Target_1_M_-3	M	M_circular_+12.0	71.3754	71.3754	14.9215	+	14.9215	3.80673	0.774828	-3	-2.92194	2.11279	0.0549768				19.2579													-3	M
1460	moving_1_mesh	Target_1_M_-2	M	M_paralel_-15.0	56.3754	71.3754	15	-	-15	2.53798	0.125617	-2	-2.50156	1.40854	0.353259		15mm	1.50661	119.41													-2	M
1461	moving_1_mesh	Target_1_M_-2	M	M_paralel_-10.0	61.3754	71.3754	10	-	-10	2.53798	0.0772713	-2	-2.30992	1.40854	0.218285		10mm	1.31178	129.414			Paralel										-2	M
1462	moving_1_mesh	Target_1_M_-2	M	M_paralel_-5.0	66.3754	71.3754	5	-	-5	2.53798	0.035853	-2	-2.14431	1.40854	0.101643		5mm	1.1447	139.459			Mean	SD									-2	M
1463	moving_1_mesh	Target_1_M_-2	M	M_paralel_+5.0	76.3754	71.3754	5	+	5	2.53798	0.0313208	-2	-1.87327	1.40854	0.0892569				159.638			149.598	23.864									-2	M
1464	moving_1_mesh	Target_1_M_-2	M	M_paralel_+10.0	81.3754	71.3754	10	+	10	2.53798	0.0589057	-2	-1.7612	1.40854	0.16819				169.763													-2	M
1465	moving_1_mesh	Target_1_M_-2	M	M_paralel_+15.0	86.3754	71.3754	15	+	15	2.53798	0.0833771	-2	-1.66145	1.40854	0.238444				179.905													-2	M
1466	moving_1_mesh	Target_1_M_-2	M	M_rectangular_-15.0	72.9346	71.3754	15	-	-15	2.53798	0.514449	-2	-1.92464	1.40854	0.0530755		15mm	1.0068	29.1574													-2	M
1467	moving_1_mesh	Target_1_M_-2	M	M_rectangular_-10.0	72.0725	71.3754	10	-	-10	2.53798	0.346546	-2	-1.96735	1.40854	0.0229928		10mm	1.00463	28.8562			Rectangular										-2	M
1468	moving_1_mesh	Target_1_M_-2	M	M_rectangular_-5.0	71.5503	71.3754	5	-	-5	2.53798	0.174292	-2	-1.99292	1.40854	0.00498833		5mm	1.00235	28.6875			Mean	SD									-2	M
1469	moving_1_mesh	Target_1_M_-2	M	M_rectangular_+5.0	71.5503	71.3754	5	+	5	2.53798	0.173884	-2	-1.98827	1.40854	0.00826044				28.7548			28.9669	0.25428									-2	M
1470	moving_1_mesh	Target_1_M_-2	M	M_rectangular_+10.0	72.0725	71.3754	10	+	10	2.53798	0.344947	-2	-1.95845	1.40854	0.0292659				28.99													-2	M
1471	moving_1_mesh	Target_1_M_-2	M	M_rectangular_+15.0	72.9346	71.3754	15	+	15	2.53798	0.510973	-2	-1.91219	1.40854	0.0618466				29.3557													-2	M
1472	moving_1_mesh	Target_1_M_-2	M	M_circular_-12.0	71.3754	71.3754	14.9215	-	-14.9215	2.53798	0.51891	-2	-1.96464	1.40854	0.0249048		12°	1.00346	28.7555													-2	M
1473	moving_1_mesh	Target_1_M_-2	M	M_circular_-9.0	71.3754	71.3754	11.2001	-	-11.2001	2.53798	0.390231	-2	-1.98144	1.40854	0.0130711		9°	1.00262	28.7012													-2	M
1474	moving_1_mesh	Target_1_M_-2	M	M_circular_-6.0	71.3754	71.3754	7.471	-	-7.471	2.53798	0.26062	-2	-1.99294	1.40854	0.00497561		6°	1.00175	28.6662			Circular										-2	M
1475	moving_1_mesh	Target_1_M_-2	M	M_circular_-3.0	71.3754	71.3754	3.73678	-	-3.73678	2.53798	0.130427	-2	-1.99912	1.40854	0.000621176		3°	1	28.6504			Mean	SD									-2	M
1476	moving_1_mesh	Target_1_M_-2	M	M_circular_+3.0	71.3754	71.3754	3.73678	+	3.73678	2.53798	0.130312	-2	-1.99561	1.40854	0.00309409				28.6756			28.7246	0.0682386									-2	M
1477	moving_1_mesh	Target_1_M_-2	M	M_circular_+6.0	71.3754	71.3754	7.471	+	7.471	2.53798	0.260164	-2	-1.98598	1.40854	0.00987557				28.7165													-2	M
1478	moving_1_mesh	Target_1_M_-2	M	M_circular_+9.0	71.3754	71.3754	11.2001	+	11.2001	2.53798	0.389212	-2	-1.97117	1.40854	0.0203067				28.7763													-2	M
1479	moving_1_mesh	Target_1_M_-2	M	M_circular_+12.0	71.3754	71.3754	14.9215	+	14.9215	2.53798	0.517119	-2	-1.95124	1.40854	0.0343406				28.8551													-2	M
1480	moving_1_mesh	Target_1_M_-1	M	M_paralel_-15.0	56.3754	71.3754	15	-	-15	1.26904	0.0626269	-1	-1.25085	0.704188	0.17668		15mm	1.50677	239.514													-1	M
1481	moving_1_mesh	Target_1_M_-1	M	M_paralel_-10.0	61.3754	71.3754	10	-	-10	1.26904	0.0385227	-1	-1.155	0.704188	0.109168		10mm	1.31186	259.587			Paralel										-1	M
1482	moving_1_mesh	Target_1_M_-1	M	M_paralel_-5.0	66.3754	71.3754	5	-	-5	1.26904	0.0178736	-1	-1.07217	0.704188	0.0508312		5mm	1.14474	279.742			Mean	SD									-1	M
1483	moving_1_mesh	Target_1_M_-1	M	M_paralel_+5.0	76.3754	71.3754	5	+	5	1.26904	0.0156138	-1	-0.936628	0.704188	0.044634				320.23			300.085	47.8812									-1	M
1484	moving_1_mesh	Target_1_M_-1	M	M_paralel_+10.0	81.3754	71.3754	10	+	10	1.26904	0.0293648	-1	-0.880588	0.704188	0.0841037				340.544													-1	M
1485	moving_1_mesh	Target_1_M_-1	M	M_paralel_+15.0	86.3754	71.3754	15	+	15	1.26904	0.0415636	-1	-0.830712	0.704188	0.119232				360.892													-1	M
1486	moving_1_mesh	Target_1_M_-1	M	M_rectangular_-15.0	72.9346	71.3754	15	-	-15	1.26904	0.256824	-1	-0.960743	0.704188	0.0276491		15mm	1.0034	58.4058													-1	M
1487	moving_1_mesh	Target_1_M_-1	M	M_rectangular_-10.0	72.0725	71.3754	10	-	-10	1.26904	0.173097	-1	-0.982553	0.704188	0.0122879		10mm	1.00232	57.771			Rectangular										-1	M
1488	moving_1_mesh	Target_1_M_-1	M	M_rectangular_-5.0	71.5503	71.3754	5	-	-5	1.26904	0.0871077	-1	-0.995875	0.704188	0.00290509		5mm	1.00117	57.4002			Mean	SD									-1	M
1489	moving_1_mesh	Target_1_M_-1	M	M_rectangular_+5.0	71.5503	71.3754	5	+	5	1.26904	0.0870056	-1	-0.994714	0.704188	0.00372317				57.4676			57.9256	0.490136									-1	M
1490	moving_1_mesh	Target_1_M_-1	M	M_rectangular_+10.0	72.0725	71.3754	10	+	10	1.26904	0.172697	-1	-0.980327	0.704188	0.0138562				57.9048													-1	M
1491	moving_1_mesh	Target_1_M_-1	M	M_rectangular_+15.0	72.9346	71.3754	15	+	15	1.26904	0.255955	-1	-0.95763	0.704188	0.0298419				58.6041													-1	M
1492	moving_1_mesh	Target_1_M_-1	M	M_circular_-12.0	71.3754	71.3754	14.9215	-	-14.9215	1.26904	0.259267	-1	-0.980625	0.704188	0.0136463		12°	1.00173	57.5527													-1	M
1493	moving_1_mesh	Target_1_M_-1	M	M_circular_-9.0	71.3754	71.3754	11.2001	-	-11.2001	1.26904	0.195016	-1	-0.989425	0.704188	0.00744826		9°	1.00131	57.4317													-1	M
1494	moving_1_mesh	Target_1_M_-1	M	M_circular_-6.0	71.3754	71.3754	7.471	-	-7.471	1.26904	0.130272	-1	-0.995593	0.704188	0.00310404		6°	1.00088	57.3492			Circular										-1	M
1495	moving_1_mesh	Target_1_M_-1	M	M_circular_-3.0	71.3754	71.3754	3.73678	-	-3.73678	1.26904	0.0652087	-1	-0.999119	0.704188	0.000620628		3°	1	57.3049			Mean	SD									-1	M
1496	moving_1_mesh	Target_1_M_-1	M	M_circular_+3.0	71.3754	71.3754	3.73678	+	3.73678	1.26904	0.0651801	-1	-0.998241	0.704188	0.00123891				57.3301			57.4409	0.121014									-1	M
1497	moving_1_mesh	Target_1_M_-1	M	M_circular_+6.0	71.3754	71.3754	7.471	+	7.471	1.26904	0.130158	-1	-0.993853	0.704188	0.00432911				57.3995													-1	M
1498	moving_1_mesh	Target_1_M_-1	M	M_circular_+9.0	71.3754	71.3754	11.2001	+	11.2001	1.26904	0.194761	-1	-0.986856	0.704188	0.00925731				57.5068													-1	M
1499	moving_1_mesh	Target_1_M_-1	M	M_circular_+12.0	71.3754	71.3754	14.9215	+	14.9215	1.26904	0.258819	-1	-0.977275	0.704188	0.0160053				57.6523													-1	M
1500	moving_1_mesh	Target_1_M_+1	M	M_paralel_-15.0	56.3754	71.3754	15	-	-15	1.26904	0.0626269	1	1.25085	0.704181	0.17668		15mm	1.50677	239.514													1	M
1501	moving_1_mesh	Target_1_M_+1	M	M_paralel_-10.0	61.3754	71.3754	10	-	-10	1.26904	0.0385227	1	1.155	0.704181	0.109168		10mm	1.31186	259.587			Paralel										1	M
1502	moving_1_mesh	Target_1_M_+1	M	M_paralel_-5.0	66.3754	71.3754	5	-	-5	1.26904	0.0178736	1	1.07217	0.704181	0.0508312		5mm	1.14474	279.742			Mean	SD									1	M
1503	moving_1_mesh	Target_1_M_+1	M	M_paralel_+5.0	76.3754	71.3754	5	+	5	1.26904	0.0156138	1	0.936628	0.704181	0.044634				320.23			300.085	47.8812									1	M
1504	moving_1_mesh	Target_1_M_+1	M	M_paralel_+10.0	81.3754	71.3754	10	+	10	1.26904	0.0293648	1	0.880588	0.704181	0.0841037				340.544													1	M
1505	moving_1_mesh	Target_1_M_+1	M	M_paralel_+15.0	86.3754	71.3754	15	+	15	1.26904	0.0415636	1	0.830713	0.704181	0.119232				360.892													1	M
1506	moving_1_mesh	Target_1_M_+1	M	M_rectangular_-15.0	72.9346	71.3754	15	-	-15	1.26904	0.255955	1	0.95763	0.704181	0.0298419		15mm	0.996616	58.6041													1	M
1507	moving_1_mesh	Target_1_M_+1	M	M_rectangular_-10.0	72.0725	71.3754	10	-	-10	1.26904	0.172697	1	0.980327	0.704181	0.0138561		10mm	0.99769	57.9047			Rectangular										1	M
1508	moving_1_mesh	Target_1_M_+1	M	M_rectangular_-5.0	71.5503	71.3754	5	-	-5	1.26904	0.0870056	1	0.994714	0.704181	0.00372317		5mm	0.998828	57.4676			Mean	SD									1	M
1509	moving_1_mesh	Target_1_M_+1	M	M_rectangular_+5.0	71.5503	71.3754	5	+	5	1.26904	0.0871077	1	0.995875	0.704181	0.0029051				57.4002			57.9256	0.490135									1	M
1510	moving_1_mesh	Target_1_M_+1	M	M_rectangular_+10.0	72.0725	71.3754	10	+	10	1.26904	0.173097	1	0.982553	0.704181	0.012288				57.771													1	M
1511	moving_1_mesh	Target_1_M_+1	M	M_rectangular_+15.0	72.9346	71.3754	15	+	15	1.26904	0.256824	1	0.960743	0.704181	0.0276492				58.4058													1	M
1512	moving_1_mesh	Target_1_M_+1	M	M_circular_-12.0	71.3754	71.3754	14.9215	-	-14.9215	1.26904	0.258819	1	0.977275	0.704181	0.0160053		12°	0.998272	57.6523													1	M
1513	moving_1_mesh	Target_1_M_+1	M	M_circular_-9.0	71.3754	71.3754	11.2001	-	-11.2001	1.26904	0.194761	1	0.986856	0.704181	0.00925731		9°	0.998693	57.5068													1	M
1514	moving_1_mesh	Target_1_M_+1	M	M_circular_-6.0	71.3754	71.3754	7.471	-	-7.471	1.26904	0.130158	1	0.993854	0.704181	0.00432909		6°	0.999124	57.3995			Circular										1	M
1515	moving_1_mesh	Target_1_M_+1	M	M_circular_-3.0	71.3754	71.3754	3.73678	-	-3.73678	1.26904	0.0651801	1	0.998241	0.704181	0.00123891		3°	1	57.3301			Mean	SD									1	M
1516	moving_1_mesh	Target_1_M_+1	M	M_circular_+3.0	71.3754	71.3754	3.73678	+	3.73678	1.26904	0.0652087	1	0.999119	0.704181	0.000620659				57.3049			57.4409	0.121014									1	M
1517	moving_1_mesh	Target_1_M_+1	M	M_circular_+6.0	71.3754	71.3754	7.471	+	7.471	1.26904	0.130272	1	0.995593	0.704181	0.00310406				57.3492													1	M
1518	moving_1_mesh	Target_1_M_+1	M	M_circular_+9.0	71.3754	71.3754	11.2001	+	11.2001	1.26904	0.195016	1	0.989425	0.704181	0.00744834				57.4317													1	M
1519	moving_1_mesh	Target_1_M_+1	M	M_circular_+12.0	71.3754	71.3754	14.9215	+	14.9215	1.26904	0.259267	1	0.980625	0.704181	0.0136464				57.5527													1	M
1520	moving_1_mesh	Target_1_M_+2	M	M_paralel_-15.0	56.3754	71.3754	15	-	-15	2.53798	0.125617	2	2.50156	1.40853	0.353259		15mm	1.50661	119.41													2	M
1521	moving_1_mesh	Target_1_M_+2	M	M_paralel_-10.0	61.3754	71.3754	10	-	-10	2.53798	0.0772713	2	2.30992	1.40853	0.218285		10mm	1.31178	129.414			Paralel										2	M
1522	moving_1_mesh	Target_1_M_+2	M	M_paralel_-5.0	66.3754	71.3754	5	-	-5	2.53798	0.0358529	2	2.14431	1.40853	0.101643		5mm	1.1447	139.459			Mean	SD									2	M
1523	moving_1_mesh	Target_1_M_+2	M	M_paralel_+5.0	76.3754	71.3754	5	+	5	2.53798	0.0313208	2	1.87327	1.40853	0.0892569				159.638			149.598	23.864									2	M
1524	moving_1_mesh	Target_1_M_+2	M	M_paralel_+10.0	81.3754	71.3754	10	+	10	2.53798	0.0589057	2	1.7612	1.40853	0.16819				169.763													2	M
1525	moving_1_mesh	Target_1_M_+2	M	M_paralel_+15.0	86.3754	71.3754	15	+	15	2.53798	0.0833771	2	1.66145	1.40853	0.238444				179.905													2	M
1526	moving_1_mesh	Target_1_M_+2	M	M_rectangular_-15.0	72.9346	71.3754	15	-	-15	2.53798	0.510973	2	1.91219	1.40853	0.0618465		15mm	0.993244	29.3557													2	M
1527	moving_1_mesh	Target_1_M_+2	M	M_rectangular_-10.0	72.0725	71.3754	10	-	-10	2.53798	0.344947	2	1.95845	1.40853	0.0292658		10mm	0.995387	28.99			Rectangular										2	M
1528	moving_1_mesh	Target_1_M_+2	M	M_rectangular_-5.0	71.5503	71.3754	5	-	-5	2.53798	0.173884	2	1.98827	1.40853	0.00826042		5mm	0.997658	28.7548			Mean	SD									2	M
1529	moving_1_mesh	Target_1_M_+2	M	M_rectangular_+5.0	71.5503	71.3754	5	+	5	2.53798	0.174292	2	1.99292	1.40853	0.00498837				28.6875			28.9669	0.254279									2	M
1530	moving_1_mesh	Target_1_M_+2	M	M_rectangular_+10.0	72.0725	71.3754	10	+	10	2.53798	0.346546	2	1.96735	1.40853	0.0229932				28.8562													2	M
1531	moving_1_mesh	Target_1_M_+2	M	M_rectangular_+15.0	72.9346	71.3754	15	+	15	2.53798	0.514449	2	1.92464	1.40853	0.0530756				29.1574													2	M
1532	moving_1_mesh	Target_1_M_+2	M	M_circular_-12.0	71.3754	71.3754	14.9215	-	-14.9215	2.53798	0.517119	2	1.95124	1.40853	0.0343405		12°	0.996548	28.8551													2	M
1533	moving_1_mesh	Target_1_M_+2	M	M_circular_-9.0	71.3754	71.3754	11.2001	-	-11.2001	2.53798	0.389212	2	1.97117	1.40853	0.0203067		9°	0.997389	28.7763													2	M
1534	moving_1_mesh	Target_1_M_+2	M	M_circular_-6.0	71.3754	71.3754	7.471	-	-7.471	2.53798	0.260164	2	1.98598	1.40853	0.00987549		6°	0.998249	28.7165			Circular										2	M
1535	moving_1_mesh	Target_1_M_+2	M	M_circular_-3.0	71.3754	71.3754	3.73678	-	-3.73678	2.53798	0.130312	2	1.99561	1.40853	0.0030941		3°	1	28.6756			Mean	SD									2	M
1536	moving_1_mesh	Target_1_M_+2	M	M_circular_+3.0	71.3754	71.3754	3.73678	+	3.73678	2.53798	0.130427	2	1.99912	1.40853	0.000621214				28.6504			28.7246	0.0682382									2	M
1537	moving_1_mesh	Target_1_M_+2	M	M_circular_+6.0	71.3754	71.3754	7.471	+	7.471	2.53798	0.26062	2	1.99294	1.40853	0.00497567				28.6662													2	M
1538	moving_1_mesh	Target_1_M_+2	M	M_circular_+9.0	71.3754	71.3754	11.2001	+	11.2001	2.53798	0.390231	2	1.98144	1.40853	0.0130711				28.7012													2	M
1539	moving_1_mesh	Target_1_M_+2	M	M_circular_+12.0	71.3754	71.3754	14.9215	+	14.9215	2.53798	0.51891	2	1.96464	1.40853	0.0249048				28.7555													2	M
1540	moving_1_mesh	Target_1_M_+3	M	M_paralel_-15.0	56.3754	71.3754	15	-	-15	3.80673	0.18933	3	3.75199	2.11279	0.529634		15mm	1.50635	79.2267													3	M
1541	moving_1_mesh	Target_1_M_+3	M	M_paralel_-10.0	61.3754	71.3754	10	-	-10	3.80673	0.116469	3	3.46471	2.11279	0.327302		10mm	1.31164	85.8596			Paralel										3	M
1542	moving_1_mesh	Target_1_M_+3	M	M_paralel_-5.0	66.3754	71.3754	5	-	-5	3.80673	0.0540424	3	3.2164	2.11279	0.152417		5mm	1.14464	92.5199			Mean	SD									3	M
1543	moving_1_mesh	Target_1_M_+3	M	M_paralel_+5.0	76.3754	71.3754	5	+	5	3.80673	0.0472134	3	2.80995	2.11279	0.133857				105.902			99.2447	15.8252									3	M
1544	moving_1_mesh	Target_1_M_+3	M	M_paralel_+10.0	81.3754	71.3754	10	+	10	3.80673	0.0887968	3	2.64186	2.11279	0.252242				112.617													3	M
1545	moving_1_mesh	Target_1_M_+3	M	M_paralel_+15.0	86.3754	71.3754	15	+	15	3.80673	0.125688	3	2.49225	2.11279	0.357616				119.343													3	M
1546	moving_1_mesh	Target_1_M_+3	M	M_rectangular_-15.0	72.9346	71.3754	15	-	-15	3.80673	0.764991	3	2.86372	2.11279	0.0959839		15mm	0.989885	19.6081													3	M
1547	moving_1_mesh	Target_1_M_+3	M	M_rectangular_-10.0	72.0725	71.3754	10	-	-10	3.80673	0.5167	3	2.93438	2.11279	0.0462139		10mm	0.993089	19.3536			Rectangular										3	M
1548	moving_1_mesh	Target_1_M_+3	M	M_rectangular_-5.0	71.5503	71.3754	5	-	-5	3.80673	0.260609	3	2.98068	2.11279	0.0136076		5mm	0.99649	19.1858			Mean	SD									3	M
1549	moving_1_mesh	Target_1_M_+3	M	M_rectangular_+5.0	71.5503	71.3754	5	+	5	3.80673	0.261527	3	2.99113	2.11279	0.00624627				19.1185			19.3159	0.179288									3	M
1550	moving_1_mesh	Target_1_M_+3	M	M_rectangular_+10.0	72.0725	71.3754	10	+	10	3.80673	0.520296	3	2.95442	2.11279	0.0321014				19.2198													3	M
1551	moving_1_mesh	Target_1_M_+3	M	M_rectangular_+15.0	72.9346	71.3754	15	+	15	3.80673	0.772808	3	2.89174	2.11279	0.0762495				19.4097													3	M
1552	moving_1_mesh	Target_1_M_+3	M	M_circular_-12.0	71.3754	71.3754	14.9215	-	-14.9215	3.80673	0.774828	3	2.92194	2.11279	0.0549766		12°	0.99483	19.2579													3	M
1553	moving_1_mesh	Target_1_M_+3	M	M_circular_-9.0	71.3754	71.3754	11.2001	-	-11.2001	3.80673	0.583298	3	2.95296	2.11279	0.0331311		9°	0.996089	19.2013													3	M
1554	moving_1_mesh	Target_1_M_+3	M	M_circular_-6.0	71.3754	71.3754	7.471	-	-7.471	3.80673	0.38998	3	2.97639	2.11279	0.0166312		6°	0.997376	19.1574			Circular										3	M
1555	moving_1_mesh	Target_1_M_+3	M	M_circular_-3.0	71.3754	71.3754	3.73678	-	-3.73678	3.80673	0.195377	3	2.9921	2.11279	0.00556336		3°	1	19.126			Mean	SD									3	M
1556	moving_1_mesh	Target_1_M_+3	M	M_circular_+3.0	71.3754	71.3754	3.73678	+	3.73678	3.80673	0.195635	3	3	2.11279	0				19.1008			19.1544	0.0529721									3	M
1557	moving_1_mesh	Target_1_M_+3	M	M_circular_+6.0	71.3754	71.3754	7.471	+	7.471	3.80673	0.391006	3	2.99204	2.11279	0.00560768				19.1071													3	M
1558	moving_1_mesh	Target_1_M_+3	M	M_circular_+9.0	71.3754	71.3754	11.2001	+	11.2001	3.80673	0.585588	3	2.97607	2.11279	0.0168524				19.1262													3	M
1559	moving_1_mesh	Target_1_M_+3	M	M_circular_+12.0	71.3754	71.3754	14.9215	+	14.9215	3.80673	0.778855	3	2.95209	2.11279	0.0337469				19.1583													3	M
1560	moving_1_mesh	Target_1_N_-3	N	N_paralel_-15.0	56.3754	71.3754	15	-	-15	3.80673	0.18933	-3	-3.75199	2.11279	0.529635		15mm	1.50635	79.2267													-3	N
1561	moving_1_mesh	Target_1_N_-3	N	N_paralel_-10.0	61.3754	71.3754	10	-	-10	3.80673	0.116469	-3	-3.46471	2.11279	0.327301		10mm	1.31164	85.8596			Paralel						Paralel	Full group			-3	N
1562	moving_1_mesh	Target_1_N_-3	N	N_paralel_-5.0	66.3754	71.3754	5	-	-5	3.80673	0.0540424	-3	-3.2164	2.11279	0.152417		5mm	1.14464	92.5199			Mean	SD				Mean	0.0688583	0.25374			-3	N
1563	moving_1_mesh	Target_1_N_-3	N	N_paralel_+5.0	76.3754	71.3754	5	+	5	3.80673	0.0472134	-3	-2.80995	2.11279	0.133857				105.902			99.2447	15.8252				SD	0.0452891	0.212258			-3	N
1564	moving_1_mesh	Target_1_N_-3	N	N_paralel_+10.0	81.3754	71.3754	10	+	10	3.80673	0.0887968	-3	-2.64186	2.11279	0.252242				112.617													-3	N
1565	moving_1_mesh	Target_1_N_-3	N	N_paralel_+15.0	86.3754	71.3754	15	+	15	3.80673	0.125688	-3	-2.49225	2.11279	0.357616				119.343													-3	N
1566	moving_1_mesh	Target_1_N_-3	N	N_rectangular_-15.0	72.9346	71.3754	15	-	-15	3.80673	0.772808	-3	-2.89174	2.11279	0.0762493		15mm	1.01022	19.4097													-3	N
1567	moving_1_mesh	Target_1_N_-3	N	N_rectangular_-10.0	72.0725	71.3754	10	-	-10	3.80673	0.520296	-3	-2.95442	2.11279	0.0321013		10mm	1.00696	19.2198			Rectangular						Rectangular				-3	N
1568	moving_1_mesh	Target_1_N_-3	N	N_rectangular_-5.0	71.5503	71.3754	5	-	-5	3.80673	0.261527	-3	-2.99113	2.11279	0.0062462		5mm	1.00352	19.1185			Mean	SD				Mean	0.34415				-3	N
1569	moving_1_mesh	Target_1_N_-3	N	N_rectangular_+5.0	71.5503	71.3754	5	+	5	3.80673	0.260609	-3	-2.98068	2.11279	0.0136076				19.1858			19.3159	0.179289				SD	0.2079				-3	N
1570	moving_1_mesh	Target_1_N_-3	N	N_rectangular_+10.0	72.0725	71.3754	10	+	10	3.80673	0.5167	-3	-2.93438	2.11279	0.046214				19.3536													-3	N
1571	moving_1_mesh	Target_1_N_-3	N	N_rectangular_+15.0	72.9346	71.3754	15	+	15	3.80673	0.764991	-3	-2.86372	2.11279	0.095984				19.6081													-3	N
1572	moving_1_mesh	Target_1_N_-3	N	N_circular_-12.0	71.3754	71.3754	14.9215	-	-14.9215	3.80673	0.778855	-3	-2.95209	2.11279	0.0337468		12°	1.0052	19.1583													-3	N
1573	moving_1_mesh	Target_1_N_-3	N	N_circular_-9.0	71.3754	71.3754	11.2001	-	-11.2001	3.80673	0.585588	-3	-2.97607	2.11279	0.0168522		9°	1.00393	19.1262													-3	N
1574	moving_1_mesh	Target_1_N_-3	N	N_circular_-6.0	71.3754	71.3754	7.471	-	-7.471	3.80673	0.391006	-3	-2.99204	2.11279	0.00560753		6°	1.00263	19.1071			Circular						Circular				-3	N
1575	moving_1_mesh	Target_1_N_-3	N	N_circular_-3.0	71.3754	71.3754	3.73678	-	-3.73678	3.80673	0.195635	-3	-3	2.11279	0		3°	1	19.1008			Mean	SD				Mean	0.324594				-3	N
1576	moving_1_mesh	Target_1_N_-3	N	N_circular_+3.0	71.3754	71.3754	3.73678	+	3.73678	3.80673	0.195377	-3	-2.9921	2.11279	0.00556338				19.126			19.1544	0.0529724				SD	0.206851				-3	N
1577	moving_1_mesh	Target_1_N_-3	N	N_circular_+6.0	71.3754	71.3754	7.471	+	7.471	3.80673	0.38998	-3	-2.97639	2.11279	0.0166313				19.1574													-3	N
1578	moving_1_mesh	Target_1_N_-3	N	N_circular_+9.0	71.3754	71.3754	11.2001	+	11.2001	3.80673	0.583298	-3	-2.95296	2.11279	0.0331312				19.2013													-3	N
1579	moving_1_mesh	Target_1_N_-3	N	N_circular_+12.0	71.3754	71.3754	14.9215	+	14.9215	3.80673	0.774828	-3	-2.92194	2.11279	0.0549767				19.2579													-3	N
1580	moving_1_mesh	Target_1_N_-2	N	N_paralel_-15.0	56.3754	71.3754	15	-	-15	2.53798	0.125617	-2	-2.50156	1.40854	0.353259		15mm	1.50661	119.41													-2	N
1581	moving_1_mesh	Target_1_N_-2	N	N_paralel_-10.0	61.3754	71.3754	10	-	-10	2.53798	0.0772713	-2	-2.30992	1.40854	0.218285		10mm	1.31178	129.414			Paralel										-2	N
1582	moving_1_mesh	Target_1_N_-2	N	N_paralel_-5.0	66.3754	71.3754	5	-	-5	2.53798	0.035853	-2	-2.14431	1.40854	0.101643		5mm	1.1447	139.459			Mean	SD									-2	N
1583	moving_1_mesh	Target_1_N_-2	N	N_paralel_+5.0	76.3754	71.3754	5	+	5	2.53798	0.0313208	-2	-1.87327	1.40854	0.0892568				159.638			149.598	23.864									-2	N
1584	moving_1_mesh	Target_1_N_-2	N	N_paralel_+10.0	81.3754	71.3754	10	+	10	2.53798	0.0589057	-2	-1.7612	1.40854	0.16819				169.763													-2	N
1585	moving_1_mesh	Target_1_N_-2	N	N_paralel_+15.0	86.3754	71.3754	15	+	15	2.53798	0.0833771	-2	-1.66145	1.40854	0.238444				179.905													-2	N
1586	moving_1_mesh	Target_1_N_-2	N	N_rectangular_-15.0	72.9346	71.3754	15	-	-15	2.53798	0.514449	-2	-1.92464	1.40854	0.0530755		15mm	1.0068	29.1574													-2	N
1587	moving_1_mesh	Target_1_N_-2	N	N_rectangular_-10.0	72.0725	71.3754	10	-	-10	2.53798	0.346546	-2	-1.96735	1.40854	0.0229931		10mm	1.00463	28.8562			Rectangular										-2	N
1588	moving_1_mesh	Target_1_N_-2	N	N_rectangular_-5.0	71.5503	71.3754	5	-	-5	2.53798	0.174292	-2	-1.99292	1.40854	0.00498834		5mm	1.00235	28.6875			Mean	SD									-2	N
1589	moving_1_mesh	Target_1_N_-2	N	N_rectangular_+5.0	71.5503	71.3754	5	+	5	2.53798	0.173884	-2	-1.98827	1.40854	0.00826044				28.7548			28.9669	0.25428									-2	N
1590	moving_1_mesh	Target_1_N_-2	N	N_rectangular_+10.0	72.0725	71.3754	10	+	10	2.53798	0.344947	-2	-1.95845	1.40854	0.0292658				28.99													-2	N
1591	moving_1_mesh	Target_1_N_-2	N	N_rectangular_+15.0	72.9346	71.3754	15	+	15	2.53798	0.510973	-2	-1.91219	1.40854	0.0618466				29.3557													-2	N
1592	moving_1_mesh	Target_1_N_-2	N	N_circular_-12.0	71.3754	71.3754	14.9215	-	-14.9215	2.53798	0.51891	-2	-1.96464	1.40854	0.0249047		12°	1.00346	28.7555													-2	N
1593	moving_1_mesh	Target_1_N_-2	N	N_circular_-9.0	71.3754	71.3754	11.2001	-	-11.2001	2.53798	0.390231	-2	-1.98144	1.40854	0.0130711		9°	1.00262	28.7012													-2	N
1594	moving_1_mesh	Target_1_N_-2	N	N_circular_-6.0	71.3754	71.3754	7.471	-	-7.471	2.53798	0.26062	-2	-1.99294	1.40854	0.0049756		6°	1.00175	28.6662			Circular										-2	N
1595	moving_1_mesh	Target_1_N_-2	N	N_circular_-3.0	71.3754	71.3754	3.73678	-	-3.73678	2.53798	0.130427	-2	-1.99912	1.40854	0.00062118		3°	1	28.6504			Mean	SD									-2	N
1596	moving_1_mesh	Target_1_N_-2	N	N_circular_+3.0	71.3754	71.3754	3.73678	+	3.73678	2.53798	0.130312	-2	-1.99561	1.40854	0.00309412				28.6756			28.7246	0.0682386									-2	N
1597	moving_1_mesh	Target_1_N_-2	N	N_circular_+6.0	71.3754	71.3754	7.471	+	7.471	2.53798	0.260164	-2	-1.98598	1.40854	0.00987556				28.7165													-2	N
1598	moving_1_mesh	Target_1_N_-2	N	N_circular_+9.0	71.3754	71.3754	11.2001	+	11.2001	2.53798	0.389212	-2	-1.97117	1.40854	0.0203068				28.7763													-2	N
1599	moving_1_mesh	Target_1_N_-2	N	N_circular_+12.0	71.3754	71.3754	14.9215	+	14.9215	2.53798	0.517119	-2	-1.95124	1.40854	0.0343406				28.8551													-2	N
1600	moving_1_mesh	Target_1_N_-1	N	N_paralel_-15.0	56.3754	71.3754	15	-	-15	1.26904	0.0626269	-1	-1.25085	0.704188	0.17668		15mm	1.50677	239.514													-1	N
1601	moving_1_mesh	Target_1_N_-1	N	N_paralel_-10.0	61.3754	71.3754	10	-	-10	1.26904	0.0385227	-1	-1.155	0.704188	0.109168		10mm	1.31186	259.587			Paralel										-1	N
1602	moving_1_mesh	Target_1_N_-1	N	N_paralel_-5.0	66.3754	71.3754	5	-	-5	1.26904	0.0178736	-1	-1.07217	0.704188	0.0508312		5mm	1.14474	279.742			Mean	SD									-1	N
1603	moving_1_mesh	Target_1_N_-1	N	N_paralel_+5.0	76.3754	71.3754	5	+	5	1.26904	0.0156138	-1	-0.936628	0.704188	0.044634				320.23			300.085	47.8812									-1	N
1604	moving_1_mesh	Target_1_N_-1	N	N_paralel_+10.0	81.3754	71.3754	10	+	10	1.26904	0.0293648	-1	-0.880588	0.704188	0.0841036				340.544													-1	N
1605	moving_1_mesh	Target_1_N_-1	N	N_paralel_+15.0	86.3754	71.3754	15	+	15	1.26904	0.0415636	-1	-0.830713	0.704188	0.119232				360.892													-1	N
1606	moving_1_mesh	Target_1_N_-1	N	N_rectangular_-15.0	72.9346	71.3754	15	-	-15	1.26904	0.256824	-1	-0.960743	0.704188	0.0276491		15mm	1.0034	58.4058													-1	N
1607	moving_1_mesh	Target_1_N_-1	N	N_rectangular_-10.0	72.0725	71.3754	10	-	-10	1.26904	0.173097	-1	-0.982553	0.704188	0.0122879		10mm	1.00232	57.771			Rectangular										-1	N
1608	moving_1_mesh	Target_1_N_-1	N	N_rectangular_-5.0	71.5503	71.3754	5	-	-5	1.26904	0.0871077	-1	-0.995875	0.704188	0.00290509		5mm	1.00117	57.4002			Mean	SD									-1	N
1609	moving_1_mesh	Target_1_N_-1	N	N_rectangular_+5.0	71.5503	71.3754	5	+	5	1.26904	0.0870056	-1	-0.994714	0.704188	0.00372317				57.4676			57.9256	0.490136									-1	N
1610	moving_1_mesh	Target_1_N_-1	N	N_rectangular_+10.0	72.0725	71.3754	10	+	10	1.26904	0.172697	-1	-0.980327	0.704188	0.0138563				57.9048													-1	N
1611	moving_1_mesh	Target_1_N_-1	N	N_rectangular_+15.0	72.9346	71.3754	15	+	15	1.26904	0.255955	-1	-0.95763	0.704188	0.0298419				58.6041													-1	N
1612	moving_1_mesh	Target_1_N_-1	N	N_circular_-12.0	71.3754	71.3754	14.9215	-	-14.9215	1.26904	0.259267	-1	-0.980625	0.704188	0.0136463		12°	1.00173	57.5527													-1	N
1613	moving_1_mesh	Target_1_N_-1	N	N_circular_-9.0	71.3754	71.3754	11.2001	-	-11.2001	1.26904	0.195016	-1	-0.989425	0.704188	0.00744829		9°	1.00131	57.4317													-1	N
1614	moving_1_mesh	Target_1_N_-1	N	N_circular_-6.0	71.3754	71.3754	7.471	-	-7.471	1.26904	0.130272	-1	-0.995593	0.704188	0.00310404		6°	1.00088	57.3492			Circular										-1	N
1615	moving_1_mesh	Target_1_N_-1	N	N_circular_-3.0	71.3754	71.3754	3.73678	-	-3.73678	1.26904	0.0652087	-1	-0.999119	0.704188	0.000620634		3°	1	57.3049			Mean	SD									-1	N
1616	moving_1_mesh	Target_1_N_-1	N	N_circular_+3.0	71.3754	71.3754	3.73678	+	3.73678	1.26904	0.0651801	-1	-0.998241	0.704188	0.0012389				57.3301			57.4409	0.121014									-1	N
1617	moving_1_mesh	Target_1_N_-1	N	N_circular_+6.0	71.3754	71.3754	7.471	+	7.471	1.26904	0.130158	-1	-0.993853	0.704188	0.0043291				57.3995													-1	N
1618	moving_1_mesh	Target_1_N_-1	N	N_circular_+9.0	71.3754	71.3754	11.2001	+	11.2001	1.26904	0.194761	-1	-0.986856	0.704188	0.00925732				57.5068													-1	N
1619	moving_1_mesh	Target_1_N_-1	N	N_circular_+12.0	71.3754	71.3754	14.9215	+	14.9215	1.26904	0.258819	-1	-0.977275	0.704188	0.0160053				57.6523													-1	N
1620	moving_1_mesh	Target_1_N_+1	N	N_paralel_-15.0	56.3754	71.3754	15	-	-15	1.26904	0.0626269	1	1.25085	0.704181	0.17668		15mm	1.50677	239.514													1	N
1621	moving_1_mesh	Target_1_N_+1	N	N_paralel_-10.0	61.3754	71.3754	10	-	-10	1.26904	0.0385227	1	1.155	0.704181	0.109168		10mm	1.31186	259.587			Paralel										1	N
1622	moving_1_mesh	Target_1_N_+1	N	N_paralel_-5.0	66.3754	71.3754	5	-	-5	1.26904	0.0178736	1	1.07217	0.704181	0.0508312		5mm	1.14474	279.742			Mean	SD									1	N
1623	moving_1_mesh	Target_1_N_+1	N	N_paralel_+5.0	76.3754	71.3754	5	+	5	1.26904	0.0156138	1	0.936628	0.704181	0.044634				320.23			300.085	47.8812									1	N
1624	moving_1_mesh	Target_1_N_+1	N	N_paralel_+10.0	81.3754	71.3754	10	+	10	1.26904	0.0293648	1	0.880588	0.704181	0.0841037				340.544													1	N
1625	moving_1_mesh	Target_1_N_+1	N	N_paralel_+15.0	86.3754	71.3754	15	+	15	1.26904	0.0415636	1	0.830712	0.704181	0.119232				360.892													1	N
1626	moving_1_mesh	Target_1_N_+1	N	N_rectangular_-15.0	72.9346	71.3754	15	-	-15	1.26904	0.255955	1	0.95763	0.704181	0.0298419		15mm	0.996616	58.6041													1	N
1627	moving_1_mesh	Target_1_N_+1	N	N_rectangular_-10.0	72.0725	71.3754	10	-	-10	1.26904	0.172697	1	0.980327	0.704181	0.0138562		10mm	0.99769	57.9047			Rectangular										1	N
1628	moving_1_mesh	Target_1_N_+1	N	N_rectangular_-5.0	71.5503	71.3754	5	-	-5	1.26904	0.0870056	1	0.994714	0.704181	0.00372317		5mm	0.998828	57.4676			Mean	SD									1	N
1629	moving_1_mesh	Target_1_N_+1	N	N_rectangular_+5.0	71.5503	71.3754	5	+	5	1.26904	0.0871077	1	0.995875	0.704181	0.0029051				57.4002			57.9256	0.490135									1	N
1630	moving_1_mesh	Target_1_N_+1	N	N_rectangular_+10.0	72.0725	71.3754	10	+	10	1.26904	0.173097	1	0.982553	0.704181	0.012288				57.771													1	N
1631	moving_1_mesh	Target_1_N_+1	N	N_rectangular_+15.0	72.9346	71.3754	15	+	15	1.26904	0.256824	1	0.960743	0.704181	0.0276491				58.4058													1	N
1632	moving_1_mesh	Target_1_N_+1	N	N_circular_-12.0	71.3754	71.3754	14.9215	-	-14.9215	1.26904	0.258819	1	0.977276	0.704181	0.0160053		12°	0.998272	57.6523													1	N
1633	moving_1_mesh	Target_1_N_+1	N	N_circular_-9.0	71.3754	71.3754	11.2001	-	-11.2001	1.26904	0.194761	1	0.986856	0.704181	0.00925725		9°	0.998693	57.5068													1	N
1634	moving_1_mesh	Target_1_N_+1	N	N_circular_-6.0	71.3754	71.3754	7.471	-	-7.471	1.26904	0.130158	1	0.993854	0.704181	0.00432908		6°	0.999124	57.3995			Circular										1	N
1635	moving_1_mesh	Target_1_N_+1	N	N_circular_-3.0	71.3754	71.3754	3.73678	-	-3.73678	1.26904	0.0651801	1	0.998241	0.704181	0.0012389		3°	1	57.3301			Mean	SD									1	N
1636	moving_1_mesh	Target_1_N_+1	N	N_circular_+3.0	71.3754	71.3754	3.73678	+	3.73678	1.26904	0.0652087	1	0.999119	0.704181	0.000620668				57.3049			57.4409	0.121014									1	N
1637	moving_1_mesh	Target_1_N_+1	N	N_circular_+6.0	71.3754	71.3754	7.471	+	7.471	1.26904	0.130272	1	0.995593	0.704181	0.00310411				57.3492													1	N
1638	moving_1_mesh	Target_1_N_+1	N	N_circular_+9.0	71.3754	71.3754	11.2001	+	11.2001	1.26904	0.195016	1	0.989425	0.704181	0.00744835				57.4317													1	N
1639	moving_1_mesh	Target_1_N_+1	N	N_circular_+12.0	71.3754	71.3754	14.9215	+	14.9215	1.26904	0.259267	1	0.980625	0.704181	0.0136463				57.5527													1	N
1640	moving_1_mesh	Target_1_N_+2	N	N_paralel_-15.0	56.3754	71.3754	15	-	-15	2.53798	0.125617	2	2.50156	1.40853	0.353259		15mm	1.50661	119.41													2	N
1641	moving_1_mesh	Target_1_N_+2	N	N_paralel_-10.0	61.3754	71.3754	10	-	-10	2.53798	0.0772713	2	2.30992	1.40853	0.218285		10mm	1.31178	129.414			Paralel										2	N
1642	moving_1_mesh	Target_1_N_+2	N	N_paralel_-5.0	66.3754	71.3754	5	-	-5	2.53798	0.0358529	2	2.14431	1.40853	0.101643		5mm	1.1447	139.459			Mean	SD									2	N
1643	moving_1_mesh	Target_1_N_+2	N	N_paralel_+5.0	76.3754	71.3754	5	+	5	2.53798	0.0313208	2	1.87327	1.40853	0.0892568				159.638			149.598	23.864									2	N
1644	moving_1_mesh	Target_1_N_+2	N	N_paralel_+10.0	81.3754	71.3754	10	+	10	2.53798	0.0589057	2	1.7612	1.40853	0.16819				169.763													2	N
1645	moving_1_mesh	Target_1_N_+2	N	N_paralel_+15.0	86.3754	71.3754	15	+	15	2.53798	0.0833771	2	1.66145	1.40853	0.238444				179.905													2	N
1646	moving_1_mesh	Target_1_N_+2	N	N_rectangular_-15.0	72.9346	71.3754	15	-	-15	2.53798	0.510973	2	1.91219	1.40853	0.0618465		15mm	0.993244	29.3557													2	N
1647	moving_1_mesh	Target_1_N_+2	N	N_rectangular_-10.0	72.0725	71.3754	10	-	-10	2.53798	0.344947	2	1.95845	1.40853	0.0292658		10mm	0.995387	28.99			Rectangular										2	N
1648	moving_1_mesh	Target_1_N_+2	N	N_rectangular_-5.0	71.5503	71.3754	5	-	-5	2.53798	0.173884	2	1.98827	1.40853	0.0082604		5mm	0.997658	28.7548			Mean	SD									2	N
1649	moving_1_mesh	Target_1_N_+2	N	N_rectangular_+5.0	71.5503	71.3754	5	+	5	2.53798	0.174292	2	1.99292	1.40853	0.00498837				28.6875			28.9669	0.254279									2	N
1650	moving_1_mesh	Target_1_N_+2	N	N_rectangular_+10.0	72.0725	71.3754	10	+	10	2.53798	0.346546	2	1.96735	1.40853	0.0229932				28.8562													2	N
1651	moving_1_mesh	Target_1_N_+2	N	N_rectangular_+15.0	72.9346	71.3754	15	+	15	2.53798	0.514449	2	1.92464	1.40853	0.0530756				29.1574													2	N
1652	moving_1_mesh	Target_1_N_+2	N	N_circular_-12.0	71.3754	71.3754	14.9215	-	-14.9215	2.53798	0.517119	2	1.95124	1.40853	0.0343405		12°	0.996548	28.8551													2	N
1653	moving_1_mesh	Target_1_N_+2	N	N_circular_-9.0	71.3754	71.3754	11.2001	-	-11.2001	2.53798	0.389212	2	1.97117	1.40853	0.0203067		9°	0.99739	28.7763													2	N
1654	moving_1_mesh	Target_1_N_+2	N	N_circular_-6.0	71.3754	71.3754	7.471	-	-7.471	2.53798	0.260164	2	1.98598	1.40853	0.0098755		6°	0.998249	28.7165			Circular										2	N
1655	moving_1_mesh	Target_1_N_+2	N	N_circular_-3.0	71.3754	71.3754	3.73678	-	-3.73678	2.53798	0.130312	2	1.99561	1.40853	0.00309407		3°	1	28.6756			Mean	SD									2	N
1656	moving_1_mesh	Target_1_N_+2	N	N_circular_+3.0	71.3754	71.3754	3.73678	+	3.73678	2.53798	0.130427	2	1.99912	1.40853	0.000621221				28.6504			28.7246	0.0682382									2	N
1657	moving_1_mesh	Target_1_N_+2	N	N_circular_+6.0	71.3754	71.3754	7.471	+	7.471	2.53798	0.26062	2	1.99294	1.40853	0.00497566				28.6662													2	N
1658	moving_1_mesh	Target_1_N_+2	N	N_circular_+9.0	71.3754	71.3754	11.2001	+	11.2001	2.53798	0.390231	2	1.98144	1.40853	0.0130712				28.7012													2	N
1659	moving_1_mesh	Target_1_N_+2	N	N_circular_+12.0	71.3754	71.3754	14.9215	+	14.9215	2.53798	0.51891	2	1.96464	1.40853	0.0249049				28.7555													2	N
1660	moving_1_mesh	Target_1_N_+3	N	N_paralel_-15.0	56.3754	71.3754	15	-	-15	3.80673	0.18933	3	3.75199	2.11279	0.529635		15mm	1.50635	79.2267													3	N
1661	moving_1_mesh	Target_1_N_+3	N	N_paralel_-10.0	61.3754	71.3754	10	-	-10	3.80673	0.116469	3	3.46471	2.11279	0.327301		10mm	1.31164	85.8596			Paralel										3	N
1662	moving_1_mesh	Target_1_N_+3	N	N_paralel_-5.0	66.3754	71.3754	5	-	-5	3.80673	0.0540424	3	3.2164	2.11279	0.152417		5mm	1.14464	92.5199			Mean	SD									3	N
1663	moving_1_mesh	Target_1_N_+3	N	N_paralel_+5.0	76.3754	71.3754	5	+	5	3.80673	0.0472134	3	2.80995	2.11279	0.133857				105.902			99.2447	15.8252									3	N
1664	moving_1_mesh	Target_1_N_+3	N	N_paralel_+10.0	81.3754	71.3754	10	+	10	3.80673	0.0887968	3	2.64186	2.11279	0.252242				112.617													3	N
1665	moving_1_mesh	Target_1_N_+3	N	N_paralel_+15.0	86.3754	71.3754	15	+	15	3.80673	0.125688	3	2.49225	2.11279	0.357616				119.343													3	N
1666	moving_1_mesh	Target_1_N_+3	N	N_rectangular_-15.0	72.9346	71.3754	15	-	-15	3.80673	0.764991	3	2.86372	2.11279	0.0959839		15mm	0.989885	19.6081													3	N
1667	moving_1_mesh	Target_1_N_+3	N	N_rectangular_-10.0	72.0725	71.3754	10	-	-10	3.80673	0.5167	3	2.93438	2.11279	0.0462139		10mm	0.993089	19.3536			Rectangular										3	N
1668	moving_1_mesh	Target_1_N_+3	N	N_rectangular_-5.0	71.5503	71.3754	5	-	-5	3.80673	0.260609	3	2.98068	2.11279	0.0136075		5mm	0.99649	19.1858			Mean	SD									3	N
1669	moving_1_mesh	Target_1_N_+3	N	N_rectangular_+5.0	71.5503	71.3754	5	+	5	3.80673	0.261527	3	2.99113	2.11279	0.00624628				19.1185			19.3159	0.179288									3	N
1670	moving_1_mesh	Target_1_N_+3	N	N_rectangular_+10.0	72.0725	71.3754	10	+	10	3.80673	0.520296	3	2.95442	2.11279	0.0321014				19.2198													3	N
1671	moving_1_mesh	Target_1_N_+3	N	N_rectangular_+15.0	72.9346	71.3754	15	+	15	3.80673	0.772808	3	2.89174	2.11279	0.0762495				19.4097													3	N
1672	moving_1_mesh	Target_1_N_+3	N	N_circular_-12.0	71.3754	71.3754	14.9215	-	-14.9215	3.80673	0.774828	3	2.92194	2.11279	0.0549766		12°	0.99483	19.2579													3	N
1673	moving_1_mesh	Target_1_N_+3	N	N_circular_-9.0	71.3754	71.3754	11.2001	-	-11.2001	3.80673	0.583298	3	2.95296	2.11279	0.0331312		9°	0.996089	19.2013													3	N
1674	moving_1_mesh	Target_1_N_+3	N	N_circular_-6.0	71.3754	71.3754	7.471	-	-7.471	3.80673	0.38998	3	2.97639	2.11279	0.0166311		6°	0.997376	19.1574			Circular										3	N
1675	moving_1_mesh	Target_1_N_+3	N	N_circular_-3.0	71.3754	71.3754	3.73678	-	-3.73678	3.80673	0.195377	3	2.9921	2.11279	0.00556335		3°	1	19.126			Mean	SD									3	N
1676	moving_1_mesh	Target_1_N_+3	N	N_circular_+3.0	71.3754	71.3754	3.73678	+	3.73678	3.80673	0.195635	3	3	2.11279	0				19.1008			19.1544	0.052972									3	N
1677	moving_1_mesh	Target_1_N_+3	N	N_circular_+6.0	71.3754	71.3754	7.471	+	7.471	3.80673	0.391006	3	2.99204	2.11279	0.00560768				19.1071													3	N
1678	moving_1_mesh	Target_1_N_+3	N	N_circular_+9.0	71.3754	71.3754	11.2001	+	11.2001	3.80673	0.585588	3	2.97607	2.11279	0.0168524				19.1262													3	N
1679	moving_1_mesh	Target_1_N_+3	N	N_circular_+12.0	71.3754	71.3754	14.9215	+	14.9215	3.80673	0.778855	3	2.95209	2.11279	0.033747				19.1583													3	N
1680	moving_1_mesh	Target_1_O_-3	O	O_paralel_-15.0	56.3754	71.3754	15	-	-15	3.80673	0.18933	-3	-3.75199	2.11279	0.529635		15mm	1.50635	79.2267													-3	O
1681	moving_1_mesh	Target_1_O_-3	O	O_paralel_-10.0	61.3754	71.3754	10	-	-10	3.80673	0.116469	-3	-3.46471	2.11279	0.327301		10mm	1.31164	85.8596			Paralel						Paralel	Full group			-3	O
1682	moving_1_mesh	Target_1_O_-3	O	O_paralel_-5.0	66.3754	71.3754	5	-	-5	3.80673	0.0540424	-3	-3.2164	2.11279	0.152417		5mm	1.14464	92.5199			Mean	SD				Mean	0.0688583	0.25374			-3	O
1683	moving_1_mesh	Target_1_O_-3	O	O_paralel_+5.0	76.3754	71.3754	5	+	5	3.80673	0.0472134	-3	-2.80995	2.11279	0.133857				105.902			99.2447	15.8252				SD	0.0452891	0.212258			-3	O
1684	moving_1_mesh	Target_1_O_-3	O	O_paralel_+10.0	81.3754	71.3754	10	+	10	3.80673	0.0887968	-3	-2.64186	2.11279	0.252242				112.617													-3	O
1685	moving_1_mesh	Target_1_O_-3	O	O_paralel_+15.0	86.3754	71.3754	15	+	15	3.80673	0.125688	-3	-2.49225	2.11279	0.357616				119.343													-3	O
1686	moving_1_mesh	Target_1_O_-3	O	O_rectangular_-15.0	72.9346	71.3754	15	-	-15	3.80673	0.772808	-3	-2.89174	2.11279	0.0762493		15mm	1.01022	19.4097													-3	O
1687	moving_1_mesh	Target_1_O_-3	O	O_rectangular_-10.0	72.0725	71.3754	10	-	-10	3.80673	0.520296	-3	-2.95442	2.11279	0.0321013		10mm	1.00696	19.2198			Rectangular						Rectangular				-3	O
1688	moving_1_mesh	Target_1_O_-3	O	O_rectangular_-5.0	71.5503	71.3754	5	-	-5	3.80673	0.261527	-3	-2.99113	2.11279	0.0062462		5mm	1.00352	19.1185			Mean	SD				Mean	0.34415				-3	O
1689	moving_1_mesh	Target_1_O_-3	O	O_rectangular_+5.0	71.5503	71.3754	5	+	5	3.80673	0.260609	-3	-2.98068	2.11279	0.0136076				19.1858			19.3159	0.179289				SD	0.2079				-3	O
1690	moving_1_mesh	Target_1_O_-3	O	O_rectangular_+10.0	72.0725	71.3754	10	+	10	3.80673	0.5167	-3	-2.93438	2.11279	0.046214				19.3536													-3	O
1691	moving_1_mesh	Target_1_O_-3	O	O_rectangular_+15.0	72.9346	71.3754	15	+	15	3.80673	0.764991	-3	-2.86372	2.11279	0.0959841				19.6081													-3	O
1692	moving_1_mesh	Target_1_O_-3	O	O_circular_-12.0	71.3754	71.3754	14.9215	-	-14.9215	3.80673	0.778855	-3	-2.95209	2.11279	0.0337462		12°	1.0052	19.1583													-3	O
1693	moving_1_mesh	Target_1_O_-3	O	O_circular_-9.0	71.3754	71.3754	11.2001	-	-11.2001	3.80673	0.585588	-3	-2.97607	2.11279	0.0168517		9°	1.00393	19.1262													-3	O
1694	moving_1_mesh	Target_1_O_-3	O	O_circular_-6.0	71.3754	71.3754	7.471	-	-7.471	3.80673	0.391006	-3	-2.99204	2.11279	0.00560761		6°	1.00263	19.1071			Circular						Circular				-3	O
1695	moving_1_mesh	Target_1_O_-3	O	O_circular_-3.0	71.3754	71.3754	3.73678	-	-3.73678	3.80673	0.195635	-3	-3	2.11279	0		3°	1	19.1008			Mean	SD				Mean	0.324594				-3	O
1696	moving_1_mesh	Target_1_O_-3	O	O_circular_+3.0	71.3754	71.3754	3.73678	+	3.73678	3.80673	0.195377	-3	-2.9921	2.11279	0.00556336				19.126			19.1544	0.0529724				SD	0.206851				-3	O
1697	moving_1_mesh	Target_1_O_-3	O	O_circular_+6.0	71.3754	71.3754	7.471	+	7.471	3.80673	0.38998	-3	-2.97639	2.11279	0.0166313				19.1574													-3	O
1698	moving_1_mesh	Target_1_O_-3	O	O_circular_+9.0	71.3754	71.3754	11.2001	+	11.2001	3.80673	0.583298	-3	-2.95296	2.11279	0.0331313				19.2013													-3	O
1699	moving_1_mesh	Target_1_O_-3	O	O_circular_+12.0	71.3754	71.3754	14.9215	+	14.9215	3.80673	0.774828	-3	-2.92194	2.11279	0.0549767				19.2579													-3	O
1700	moving_1_mesh	Target_1_O_-2	O	O_paralel_-15.0	56.3754	71.3754	15	-	-15	2.53798	0.125617	-2	-2.50156	1.40854	0.353259		15mm	1.50661	119.41													-2	O
1701	moving_1_mesh	Target_1_O_-2	O	O_paralel_-10.0	61.3754	71.3754	10	-	-10	2.53798	0.0772713	-2	-2.30992	1.40854	0.218285		10mm	1.31178	129.414			Paralel										-2	O
1702	moving_1_mesh	Target_1_O_-2	O	O_paralel_-5.0	66.3754	71.3754	5	-	-5	2.53798	0.035853	-2	-2.14431	1.40854	0.101643		5mm	1.1447	139.459			Mean	SD									-2	O
1703	moving_1_mesh	Target_1_O_-2	O	O_paralel_+5.0	76.3754	71.3754	5	+	5	2.53798	0.0313208	-2	-1.87327	1.40854	0.0892568				159.638			149.598	23.864									-2	O
1704	moving_1_mesh	Target_1_O_-2	O	O_paralel_+10.0	81.3754	71.3754	10	+	10	2.53798	0.0589057	-2	-1.7612	1.40854	0.16819				169.763													-2	O
1705	moving_1_mesh	Target_1_O_-2	O	O_paralel_+15.0	86.3754	71.3754	15	+	15	2.53798	0.0833771	-2	-1.66145	1.40854	0.238444				179.905													-2	O
1706	moving_1_mesh	Target_1_O_-2	O	O_rectangular_-15.0	72.9346	71.3754	15	-	-15	2.53798	0.514449	-2	-1.92464	1.40854	0.0530755		15mm	1.0068	29.1574													-2	O
1707	moving_1_mesh	Target_1_O_-2	O	O_rectangular_-10.0	72.0725	71.3754	10	-	-10	2.53798	0.346546	-2	-1.96735	1.40854	0.0229931		10mm	1.00463	28.8562			Rectangular										-2	O
1708	moving_1_mesh	Target_1_O_-2	O	O_rectangular_-5.0	71.5503	71.3754	5	-	-5	2.53798	0.174292	-2	-1.99292	1.40854	0.00498832		5mm	1.00235	28.6875			Mean	SD									-2	O
1709	moving_1_mesh	Target_1_O_-2	O	O_rectangular_+5.0	71.5503	71.3754	5	+	5	2.53798	0.173884	-2	-1.98827	1.40854	0.00826044				28.7548			28.9669	0.25428									-2	O
1710	moving_1_mesh	Target_1_O_-2	O	O_rectangular_+10.0	72.0725	71.3754	10	+	10	2.53798	0.344947	-2	-1.95845	1.40854	0.0292656				28.99													-2	O
1711	moving_1_mesh	Target_1_O_-2	O	O_rectangular_+15.0	72.9346	71.3754	15	+	15	2.53798	0.510973	-2	-1.91219	1.40854	0.0618466				29.3557													-2	O
1712	moving_1_mesh	Target_1_O_-2	O	O_circular_-12.0	71.3754	71.3754	14.9215	-	-14.9215	2.53798	0.51891	-2	-1.96464	1.40854	0.0249047		12°	1.00346	28.7555													-2	O
1713	moving_1_mesh	Target_1_O_-2	O	O_circular_-9.0	71.3754	71.3754	11.2001	-	-11.2001	2.53798	0.390231	-2	-1.98144	1.40854	0.0130711		9°	1.00262	28.7012													-2	O
1714	moving_1_mesh	Target_1_O_-2	O	O_circular_-6.0	71.3754	71.3754	7.471	-	-7.471	2.53798	0.26062	-2	-1.99294	1.40854	0.0049756		6°	1.00175	28.6662			Circular										-2	O
1715	moving_1_mesh	Target_1_O_-2	O	O_circular_-3.0	71.3754	71.3754	3.73678	-	-3.73678	2.53798	0.130427	-2	-1.99912	1.40854	0.000621149		3°	1	28.6504			Mean	SD									-2	O
1716	moving_1_mesh	Target_1_O_-2	O	O_circular_+3.0	71.3754	71.3754	3.73678	+	3.73678	2.53798	0.130312	-2	-1.99561	1.40854	0.00309411				28.6756			28.7246	0.0682387									-2	O
1717	moving_1_mesh	Target_1_O_-2	O	O_circular_+6.0	71.3754	71.3754	7.471	+	7.471	2.53798	0.260164	-2	-1.98598	1.40854	0.00987553				28.7165													-2	O
1718	moving_1_mesh	Target_1_O_-2	O	O_circular_+9.0	71.3754	71.3754	11.2001	+	11.2001	2.53798	0.389212	-2	-1.97117	1.40854	0.0203068				28.7763													-2	O
1719	moving_1_mesh	Target_1_O_-2	O	O_circular_+12.0	71.3754	71.3754	14.9215	+	14.9215	2.53798	0.517119	-2	-1.95124	1.40854	0.0343406				28.8551													-2	O
1720	moving_1_mesh	Target_1_O_-1	O	O_paralel_-15.0	56.3754	71.3754	15	-	-15	1.26904	0.0626269	-1	-1.25085	0.704188	0.17668		15mm	1.50677	239.514													-1	O
1721	moving_1_mesh	Target_1_O_-1	O	O_paralel_-10.0	61.3754	71.3754	10	-	-10	1.26904	0.0385227	-1	-1.155	0.704188	0.109168		10mm	1.31186	259.587			Paralel										-1	O
1722	moving_1_mesh	Target_1_O_-1	O	O_paralel_-5.0	66.3754	71.3754	5	-	-5	1.26904	0.0178736	-1	-1.07217	0.704188	0.0508312		5mm	1.14474	279.742			Mean	SD									-1	O
1723	moving_1_mesh	Target_1_O_-1	O	O_paralel_+5.0	76.3754	71.3754	5	+	5	1.26904	0.0156138	-1	-0.936628	0.704188	0.044634				320.23			300.085	47.8812									-1	O
1724	moving_1_mesh	Target_1_O_-1	O	O_paralel_+10.0	81.3754	71.3754	10	+	10	1.26904	0.0293648	-1	-0.880588	0.704188	0.0841037				340.544													-1	O
1725	moving_1_mesh	Target_1_O_-1	O	O_paralel_+15.0	86.3754	71.3754	15	+	15	1.26904	0.0415636	-1	-0.830713	0.704188	0.119232				360.892													-1	O
1726	moving_1_mesh	Target_1_O_-1	O	O_rectangular_-15.0	72.9346	71.3754	15	-	-15	1.26904	0.256824	-1	-0.960743	0.704188	0.0276491		15mm	1.0034	58.4058													-1	O
1727	moving_1_mesh	Target_1_O_-1	O	O_rectangular_-10.0	72.0725	71.3754	10	-	-10	1.26904	0.173097	-1	-0.982553	0.704188	0.0122879		10mm	1.00232	57.771			Rectangular										-1	O
1728	moving_1_mesh	Target_1_O_-1	O	O_rectangular_-5.0	71.5503	71.3754	5	-	-5	1.26904	0.0871077	-1	-0.995875	0.704188	0.00290508		5mm	1.00117	57.4002			Mean	SD									-1	O
1729	moving_1_mesh	Target_1_O_-1	O	O_rectangular_+5.0	71.5503	71.3754	5	+	5	1.26904	0.0870056	-1	-0.994714	0.704188	0.00372316				57.4676			57.9256	0.490136									-1	O
1730	moving_1_mesh	Target_1_O_-1	O	O_rectangular_+10.0	72.0725	71.3754	10	+	10	1.26904	0.172697	-1	-0.980326	0.704188	0.0138565				57.9048													-1	O
1731	moving_1_mesh	Target_1_O_-1	O	O_rectangular_+15.0	72.9346	71.3754	15	+	15	1.26904	0.255955	-1	-0.95763	0.704188	0.0298419				58.6041													-1	O
1732	moving_1_mesh	Target_1_O_-1	O	O_circular_-12.0	71.3754	71.3754	14.9215	-	-14.9215	1.26904	0.259267	-1	-0.980625	0.704188	0.0136462		12°	1.00173	57.5527													-1	O
1733	moving_1_mesh	Target_1_O_-1	O	O_circular_-9.0	71.3754	71.3754	11.2001	-	-11.2001	1.26904	0.195016	-1	-0.989425	0.704188	0.00744828		9°	1.00131	57.4317													-1	O
1734	moving_1_mesh	Target_1_O_-1	O	O_circular_-6.0	71.3754	71.3754	7.471	-	-7.471	1.26904	0.130272	-1	-0.995593	0.704188	0.00310404		6°	1.00088	57.3492			Circular										-1	O
1735	moving_1_mesh	Target_1_O_-1	O	O_circular_-3.0	71.3754	71.3754	3.73678	-	-3.73678	1.26904	0.0652087	-1	-0.999119	0.704188	0.000620639		3°	1	57.3049			Mean	SD									-1	O
1736	moving_1_mesh	Target_1_O_-1	O	O_circular_+3.0	71.3754	71.3754	3.73678	+	3.73678	1.26904	0.0651801	-1	-0.998241	0.704188	0.00123893				57.3301			57.4409	0.121014									-1	O
1737	moving_1_mesh	Target_1_O_-1	O	O_circular_+6.0	71.3754	71.3754	7.471	+	7.471	1.26904	0.130158	-1	-0.993853	0.704188	0.00432913				57.3995													-1	O
1738	moving_1_mesh	Target_1_O_-1	O	O_circular_+9.0	71.3754	71.3754	11.2001	+	11.2001	1.26904	0.194761	-1	-0.986856	0.704188	0.0092573				57.5068													-1	O
1739	moving_1_mesh	Target_1_O_-1	O	O_circular_+12.0	71.3754	71.3754	14.9215	+	14.9215	1.26904	0.258819	-1	-0.977275	0.704188	0.0160053				57.6523													-1	O
1740	moving_1_mesh	Target_1_O_+1	O	O_paralel_-15.0	56.3754	71.3754	15	-	-15	1.26904	0.0626269	1	1.25085	0.704181	0.17668		15mm	1.50677	239.514													1	O
1741	moving_1_mesh	Target_1_O_+1	O	O_paralel_-10.0	61.3754	71.3754	10	-	-10	1.26904	0.0385227	1	1.155	0.704181	0.109168		10mm	1.31186	259.587			Paralel										1	O
1742	moving_1_mesh	Target_1_O_+1	O	O_paralel_-5.0	66.3754	71.3754	5	-	-5	1.26904	0.0178736	1	1.07217	0.704181	0.0508312		5mm	1.14474	279.742			Mean	SD									1	O
1743	moving_1_mesh	Target_1_O_+1	O	O_paralel_+5.0	76.3754	71.3754	5	+	5	1.26904	0.0156138	1	0.936628	0.704181	0.044634				320.23			300.085	47.8812									1	O
1744	moving_1_mesh	Target_1_O_+1	O	O_paralel_+10.0	81.3754	71.3754	10	+	10	1.26904	0.0293648	1	0.880588	0.704181	0.0841036				340.544													1	O
1745	moving_1_mesh	Target_1_O_+1	O	O_paralel_+15.0	86.3754	71.3754	15	+	15	1.26904	0.0415636	1	0.830712	0.704181	0.119232				360.892													1	O
1746	moving_1_mesh	Target_1_O_+1	O	O_rectangular_-15.0	72.9346	71.3754	15	-	-15	1.26904	0.255955	1	0.95763	0.704181	0.0298419		15mm	0.996616	58.6041													1	O
1747	moving_1_mesh	Target_1_O_+1	O	O_rectangular_-10.0	72.0725	71.3754	10	-	-10	1.26904	0.172697	1	0.980327	0.704181	0.0138562		10mm	0.99769	57.9047			Rectangular										1	O
1748	moving_1_mesh	Target_1_O_+1	O	O_rectangular_-5.0	71.5503	71.3754	5	-	-5	1.26904	0.0870056	1	0.994714	0.704181	0.00372317		5mm	0.998828	57.4676			Mean	SD									1	O
1749	moving_1_mesh	Target_1_O_+1	O	O_rectangular_+5.0	71.5503	71.3754	5	+	5	1.26904	0.0871077	1	0.995875	0.704181	0.0029051				57.4002			57.9256	0.490135									1	O
1750	moving_1_mesh	Target_1_O_+1	O	O_rectangular_+10.0	72.0725	71.3754	10	+	10	1.26904	0.173097	1	0.982553	0.704181	0.012288				57.771													1	O
1751	moving_1_mesh	Target_1_O_+1	O	O_rectangular_+15.0	72.9346	71.3754	15	+	15	1.26904	0.256824	1	0.960743	0.704181	0.0276492				58.4058													1	O
1752	moving_1_mesh	Target_1_O_+1	O	O_circular_-12.0	71.3754	71.3754	14.9215	-	-14.9215	1.26904	0.258819	1	0.977275	0.704181	0.0160053		12°	0.998272	57.6523													1	O
1753	moving_1_mesh	Target_1_O_+1	O	O_circular_-9.0	71.3754	71.3754	11.2001	-	-11.2001	1.26904	0.194761	1	0.986856	0.704181	0.00925725		9°	0.998693	57.5068													1	O
1754	moving_1_mesh	Target_1_O_+1	O	O_circular_-6.0	71.3754	71.3754	7.471	-	-7.471	1.26904	0.130158	1	0.993853	0.704181	0.00432909		6°	0.999124	57.3995			Circular										1	O
1755	moving_1_mesh	Target_1_O_+1	O	O_circular_-3.0	71.3754	71.3754	3.73678	-	-3.73678	1.26904	0.0651801	1	0.998241	0.704181	0.00123891		3°	1	57.3301			Mean	SD									1	O
1756	moving_1_mesh	Target_1_O_+1	O	O_circular_+3.0	71.3754	71.3754	3.73678	+	3.73678	1.26904	0.0652087	1	0.999119	0.704181	0.000620659				57.3049			57.4409	0.121014									1	O
1757	moving_1_mesh	Target_1_O_+1	O	O_circular_+6.0	71.3754	71.3754	7.471	+	7.471	1.26904	0.130272	1	0.995593	0.704181	0.00310409				57.3492													1	O
1758	moving_1_mesh	Target_1_O_+1	O	O_circular_+9.0	71.3754	71.3754	11.2001	+	11.2001	1.26904	0.195016	1	0.989425	0.704181	0.00744834				57.4317													1	O
1759	moving_1_mesh	Target_1_O_+1	O	O_circular_+12.0	71.3754	71.3754	14.9215	+	14.9215	1.26904	0.259267	1	0.980625	0.704181	0.0136464				57.5527													1	O
1760	moving_1_mesh	Target_1_O_+2	O	O_paralel_-15.0	56.3754	71.3754	15	-	-15	2.53798	0.125617	2	2.50156	1.40853	0.353259		15mm	1.50661	119.41													2	O
1761	moving_1_mesh	Target_1_O_+2	O	O_paralel_-10.0	61.3754	71.3754	10	-	-10	2.53798	0.0772713	2	2.30992	1.40853	0.218285		10mm	1.31178	129.414			Paralel										2	O
1762	moving_1_mesh	Target_1_O_+2	O	O_paralel_-5.0	66.3754	71.3754	5	-	-5	2.53798	0.0358529	2	2.14431	1.40853	0.101643		5mm	1.1447	139.459			Mean	SD									2	O
1763	moving_1_mesh	Target_1_O_+2	O	O_paralel_+5.0	76.3754	71.3754	5	+	5	2.53798	0.0313208	2	1.87327	1.40853	0.0892568				159.638			149.598	23.864									2	O
1764	moving_1_mesh	Target_1_O_+2	O	O_paralel_+10.0	81.3754	71.3754	10	+	10	2.53798	0.0589057	2	1.7612	1.40853	0.16819				169.763													2	O
1765	moving_1_mesh	Target_1_O_+2	O	O_paralel_+15.0	86.3754	71.3754	15	+	15	2.53798	0.0833771	2	1.66145	1.40853	0.238444				179.905													2	O
1766	moving_1_mesh	Target_1_O_+2	O	O_rectangular_-15.0	72.9346	71.3754	15	-	-15	2.53798	0.510973	2	1.91219	1.40853	0.0618465		15mm	0.993244	29.3557													2	O
1767	moving_1_mesh	Target_1_O_+2	O	O_rectangular_-10.0	72.0725	71.3754	10	-	-10	2.53798	0.344947	2	1.95845	1.40853	0.0292658		10mm	0.995387	28.99			Rectangular										2	O
1768	moving_1_mesh	Target_1_O_+2	O	O_rectangular_-5.0	71.5503	71.3754	5	-	-5	2.53798	0.173884	2	1.98827	1.40853	0.0082604		5mm	0.997658	28.7548			Mean	SD									2	O
1769	moving_1_mesh	Target_1_O_+2	O	O_rectangular_+5.0	71.5503	71.3754	5	+	5	2.53798	0.174292	2	1.99292	1.40853	0.00498838				28.6875			28.9669	0.254279									2	O
1770	moving_1_mesh	Target_1_O_+2	O	O_rectangular_+10.0	72.0725	71.3754	10	+	10	2.53798	0.346546	2	1.96735	1.40853	0.0229932				28.8562													2	O
1771	moving_1_mesh	Target_1_O_+2	O	O_rectangular_+15.0	72.9346	71.3754	15	+	15	2.53798	0.514449	2	1.92464	1.40853	0.0530756				29.1574													2	O
1772	moving_1_mesh	Target_1_O_+2	O	O_circular_-12.0	71.3754	71.3754	14.9215	-	-14.9215	2.53798	0.517119	2	1.95124	1.40853	0.0343405		12°	0.996548	28.8551													2	O
1773	moving_1_mesh	Target_1_O_+2	O	O_circular_-9.0	71.3754	71.3754	11.2001	-	-11.2001	2.53798	0.389212	2	1.97117	1.40853	0.0203067		9°	0.99739	28.7763													2	O
1774	moving_1_mesh	Target_1_O_+2	O	O_circular_-6.0	71.3754	71.3754	7.471	-	-7.471	2.53798	0.260164	2	1.98598	1.40853	0.00987548		6°	0.998249	28.7165			Circular										2	O
1775	moving_1_mesh	Target_1_O_+2	O	O_circular_-3.0	71.3754	71.3754	3.73678	-	-3.73678	2.53798	0.130312	2	1.99561	1.40853	0.00309409		3°	1	28.6756			Mean	SD									2	O
1776	moving_1_mesh	Target_1_O_+2	O	O_circular_+3.0	71.3754	71.3754	3.73678	+	3.73678	2.53798	0.130427	2	1.99912	1.40853	0.000621214				28.6504			28.7246	0.0682382									2	O
1777	moving_1_mesh	Target_1_O_+2	O	O_circular_+6.0	71.3754	71.3754	7.471	+	7.471	2.53798	0.26062	2	1.99294	1.40853	0.00497565				28.6662													2	O
1778	moving_1_mesh	Target_1_O_+2	O	O_circular_+9.0	71.3754	71.3754	11.2001	+	11.2001	2.53798	0.390231	2	1.98144	1.40853	0.0130712				28.7012													2	O
1779	moving_1_mesh	Target_1_O_+2	O	O_circular_+12.0	71.3754	71.3754	14.9215	+	14.9215	2.53798	0.51891	2	1.96464	1.40853	0.0249048				28.7555													2	O
1780	moving_1_mesh	Target_1_O_+3	O	O_paralel_-15.0	56.3754	71.3754	15	-	-15	3.80673	0.18933	3	3.75199	2.11279	0.529635		15mm	1.50635	79.2267													3	O
1781	moving_1_mesh	Target_1_O_+3	O	O_paralel_-10.0	61.3754	71.3754	10	-	-10	3.80673	0.116469	3	3.46471	2.11279	0.327302		10mm	1.31164	85.8596			Paralel										3	O
1782	moving_1_mesh	Target_1_O_+3	O	O_paralel_-5.0	66.3754	71.3754	5	-	-5	3.80673	0.0540424	3	3.2164	2.11279	0.152417		5mm	1.14464	92.5199			Mean	SD									3	O
1783	moving_1_mesh	Target_1_O_+3	O	O_paralel_+5.0	76.3754	71.3754	5	+	5	3.80673	0.0472134	3	2.80995	2.11279	0.133857				105.902			99.2447	15.8252									3	O
1784	moving_1_mesh	Target_1_O_+3	O	O_paralel_+10.0	81.3754	71.3754	10	+	10	3.80673	0.0887968	3	2.64186	2.11279	0.252242				112.617													3	O
1785	moving_1_mesh	Target_1_O_+3	O	O_paralel_+15.0	86.3754	71.3754	15	+	15	3.80673	0.125688	3	2.49225	2.11279	0.357616				119.343													3	O
1786	moving_1_mesh	Target_1_O_+3	O	O_rectangular_-15.0	72.9346	71.3754	15	-	-15	3.80673	0.764991	3	2.86372	2.11279	0.0959839		15mm	0.989885	19.6081													3	O
1787	moving_1_mesh	Target_1_O_+3	O	O_rectangular_-10.0	72.0725	71.3754	10	-	-10	3.80673	0.5167	3	2.93438	2.11279	0.0462139		10mm	0.993089	19.3536			Rectangular										3	O
1788	moving_1_mesh	Target_1_O_+3	O	O_rectangular_-5.0	71.5503	71.3754	5	-	-5	3.80673	0.260609	3	2.98068	2.11279	0.0136076		5mm	0.99649	19.1858			Mean	SD									3	O
1789	moving_1_mesh	Target_1_O_+3	O	O_rectangular_+5.0	71.5503	71.3754	5	+	5	3.80673	0.261527	3	2.99113	2.11279	0.00624628				19.1185			19.3159	0.179288									3	O
1790	moving_1_mesh	Target_1_O_+3	O	O_rectangular_+10.0	72.0725	71.3754	10	+	10	3.80673	0.520296	3	2.95442	2.11279	0.0321014				19.2198													3	O
1791	moving_1_mesh	Target_1_O_+3	O	O_rectangular_+15.0	72.9346	71.3754	15	+	15	3.80673	0.772808	3	2.89174	2.11279	0.0762495				19.4097													3	O
1792	moving_1_mesh	Target_1_O_+3	O	O_circular_-12.0	71.3754	71.3754	14.9215	-	-14.9215	3.80673	0.774828	3	2.92194	2.11279	0.0549766		12°	0.99483	19.2579													3	O
1793	moving_1_mesh	Target_1_O_+3	O	O_circular_-9.0	71.3754	71.3754	11.2001	-	-11.2001	3.80673	0.583298	3	2.95296	2.11279	0.0331311		9°	0.996089	19.2013													3	O
1794	moving_1_mesh	Target_1_O_+3	O	O_circular_-6.0	71.3754	71.3754	7.471	-	-7.471	3.80673	0.38998	3	2.97639	2.11279	0.0166312		6°	0.997376	19.1574			Circular										3	O
1795	moving_1_mesh	Target_1_O_+3	O	O_circular_-3.0	71.3754	71.3754	3.73678	-	-3.73678	3.80673	0.195377	3	2.9921	2.11279	0.00556334		3°	1	19.126			Mean	SD									3	O
1796	moving_1_mesh	Target_1_O_+3	O	O_circular_+3.0	71.3754	71.3754	3.73678	+	3.73678	3.80673	0.195635	3	3	2.11279	0				19.1008			19.1544	0.052972									3	O
1797	moving_1_mesh	Target_1_O_+3	O	O_circular_+6.0	71.3754	71.3754	7.471	+	7.471	3.80673	0.391006	3	2.99204	2.11279	0.00560768				19.1071													3	O
1798	moving_1_mesh	Target_1_O_+3	O	O_circular_+9.0	71.3754	71.3754	11.2001	+	11.2001	3.80673	0.585588	3	2.97607	2.11279	0.0168524				19.1262													3	O
1799	moving_1_mesh	Target_1_O_+3	O	O_circular_+12.0	71.3754	71.3754	14.9215	+	14.9215	3.80673	0.778855	3	2.95209	2.11279	0.033747				19.1583													3	O
1800	moving_1_mesh	Target_1_P_-3	P	P_paralel_-15.0	56.3754	71.3754	15	-	-15	3.80673	0.18933	-3	-3.75199	2.11279	0.529635		15mm	1.50635	79.2267													-3	P
1801	moving_1_mesh	Target_1_P_-3	P	P_paralel_-10.0	61.3754	71.3754	10	-	-10	3.80673	0.116469	-3	-3.46471	2.11279	0.327302		10mm	1.31164	85.8596			Paralel						Paralel	Full group			-3	P
1802	moving_1_mesh	Target_1_P_-3	P	P_paralel_-5.0	66.3754	71.3754	5	-	-5	3.80673	0.0540424	-3	-3.2164	2.11279	0.152418		5mm	1.14464	92.5199			Mean	SD				Mean	0.0688583	0.25374			-3	P
1803	moving_1_mesh	Target_1_P_-3	P	P_paralel_+5.0	76.3754	71.3754	5	+	5	3.80673	0.0472134	-3	-2.80995	2.11279	0.133857				105.902			99.2447	15.8252				SD	0.0452891	0.212258			-3	P
1804	moving_1_mesh	Target_1_P_-3	P	P_paralel_+10.0	81.3754	71.3754	10	+	10	3.80673	0.0887968	-3	-2.64186	2.11279	0.252242				112.617													-3	P
1805	moving_1_mesh	Target_1_P_-3	P	P_paralel_+15.0	86.3754	71.3754	15	+	15	3.80673	0.125688	-3	-2.49225	2.11279	0.357616				119.343													-3	P
1806	moving_1_mesh	Target_1_P_-3	P	P_rectangular_-15.0	72.9346	71.3754	15	-	-15	3.80673	0.772808	-3	-2.89174	2.11279	0.0762493		15mm	1.01022	19.4097													-3	P
1807	moving_1_mesh	Target_1_P_-3	P	P_rectangular_-10.0	72.0725	71.3754	10	-	-10	3.80673	0.520296	-3	-2.95442	2.11279	0.0321013		10mm	1.00696	19.2198			Rectangular						Rectangular				-3	P
1808	moving_1_mesh	Target_1_P_-3	P	P_rectangular_-5.0	71.5503	71.3754	5	-	-5	3.80673	0.261527	-3	-2.99113	2.11279	0.00624619		5mm	1.00352	19.1185			Mean	SD				Mean	0.34415				-3	P
1809	moving_1_mesh	Target_1_P_-3	P	P_rectangular_+5.0	71.5503	71.3754	5	+	5	3.80673	0.260609	-3	-2.98068	2.11279	0.0136076				19.1858			19.3159	0.179289				SD	0.2079				-3	P
1810	moving_1_mesh	Target_1_P_-3	P	P_rectangular_+10.0	72.0725	71.3754	10	+	10	3.80673	0.5167	-3	-2.93438	2.11279	0.0462146				19.3536													-3	P
1811	moving_1_mesh	Target_1_P_-3	P	P_rectangular_+15.0	72.9346	71.3754	15	+	15	3.80673	0.764991	-3	-2.86372	2.11279	0.0959841				19.6081													-3	P
1812	moving_1_mesh	Target_1_P_-3	P	P_circular_-12.0	71.3754	71.3754	14.9215	-	-14.9215	3.80673	0.778855	-3	-2.95209	2.11279	0.0337468		12°	1.0052	19.1583													-3	P
1813	moving_1_mesh	Target_1_P_-3	P	P_circular_-9.0	71.3754	71.3754	11.2001	-	-11.2001	3.80673	0.585588	-3	-2.97607	2.11279	0.0168518		9°	1.00393	19.1262													-3	P
1814	moving_1_mesh	Target_1_P_-3	P	P_circular_-6.0	71.3754	71.3754	7.471	-	-7.471	3.80673	0.391006	-3	-2.99204	2.11279	0.00560758		6°	1.00263	19.1071			Circular						Circular				-3	P
1815	moving_1_mesh	Target_1_P_-3	P	P_circular_-3.0	71.3754	71.3754	3.73678	-	-3.73678	3.80673	0.195635	-3	-3	2.11279	0		3°	1	19.1008			Mean	SD				Mean	0.324594				-3	P
1816	moving_1_mesh	Target_1_P_-3	P	P_circular_+3.0	71.3754	71.3754	3.73678	+	3.73678	3.80673	0.195377	-3	-2.9921	2.11279	0.00556337				19.126			19.1544	0.0529725				SD	0.206851				-3	P
1817	moving_1_mesh	Target_1_P_-3	P	P_circular_+6.0	71.3754	71.3754	7.471	+	7.471	3.80673	0.38998	-3	-2.97639	2.11279	0.0166313				19.1574													-3	P
1818	moving_1_mesh	Target_1_P_-3	P	P_circular_+9.0	71.3754	71.3754	11.2001	+	11.2001	3.80673	0.583298	-3	-2.95296	2.11279	0.0331313				19.2013													-3	P
1819	moving_1_mesh	Target_1_P_-3	P	P_circular_+12.0	71.3754	71.3754	14.9215	+	14.9215	3.80673	0.774828	-3	-2.92194	2.11279	0.0549767				19.2579													-3	P
1820	moving_1_mesh	Target_1_P_-2	P	P_paralel_-15.0	56.3754	71.3754	15	-	-15	2.53798	0.125617	-2	-2.50156	1.40854	0.353259		15mm	1.50661	119.41													-2	P
1821	moving_1_mesh	Target_1_P_-2	P	P_paralel_-10.0	61.3754	71.3754	10	-	-10	2.53798	0.0772713	-2	-2.30992	1.40854	0.218285		10mm	1.31178	129.414			Paralel										-2	P
1822	moving_1_mesh	Target_1_P_-2	P	P_paralel_-5.0	66.3754	71.3754	5	-	-5	2.53798	0.035853	-2	-2.14431	1.40854	0.101643		5mm	1.1447	139.459			Mean	SD									-2	P
1823	moving_1_mesh	Target_1_P_-2	P	P_paralel_+5.0	76.3754	71.3754	5	+	5	2.53798	0.0313208	-2	-1.87327	1.40854	0.0892568				159.638			149.598	23.864									-2	P
1824	moving_1_mesh	Target_1_P_-2	P	P_paralel_+10.0	81.3754	71.3754	10	+	10	2.53798	0.0589057	-2	-1.7612	1.40854	0.16819				169.763													-2	P
1825	moving_1_mesh	Target_1_P_-2	P	P_paralel_+15.0	86.3754	71.3754	15	+	15	2.53798	0.0833771	-2	-1.66145	1.40854	0.238444				179.905													-2	P
1826	moving_1_mesh	Target_1_P_-2	P	P_rectangular_-15.0	72.9346	71.3754	15	-	-15	2.53798	0.514449	-2	-1.92464	1.40854	0.0530754		15mm	1.0068	29.1574													-2	P
1827	moving_1_mesh	Target_1_P_-2	P	P_rectangular_-10.0	72.0725	71.3754	10	-	-10	2.53798	0.346546	-2	-1.96735	1.40854	0.022993		10mm	1.00463	28.8562			Rectangular										-2	P
1828	moving_1_mesh	Target_1_P_-2	P	P_rectangular_-5.0	71.5503	71.3754	5	-	-5	2.53798	0.174292	-2	-1.99292	1.40854	0.00498832		5mm	1.00235	28.6875			Mean	SD									-2	P
1829	moving_1_mesh	Target_1_P_-2	P	P_rectangular_+5.0	71.5503	71.3754	5	+	5	2.53798	0.173884	-2	-1.98827	1.40854	0.00826044				28.7548			28.9669	0.25428									-2	P
1830	moving_1_mesh	Target_1_P_-2	P	P_rectangular_+10.0	72.0725	71.3754	10	+	10	2.53798	0.344947	-2	-1.95845	1.40854	0.0292653				28.99													-2	P
1831	moving_1_mesh	Target_1_P_-2	P	P_rectangular_+15.0	72.9346	71.3754	15	+	15	2.53798	0.510973	-2	-1.91219	1.40854	0.0618466				29.3557													-2	P
1832	moving_1_mesh	Target_1_P_-2	P	P_circular_-12.0	71.3754	71.3754	14.9215	-	-14.9215	2.53798	0.51891	-2	-1.96464	1.40854	0.0249047		12°	1.00346	28.7555													-2	P
1833	moving_1_mesh	Target_1_P_-2	P	P_circular_-9.0	71.3754	71.3754	11.2001	-	-11.2001	2.53798	0.390231	-2	-1.98144	1.40854	0.0130711		9°	1.00262	28.7012													-2	P
1834	moving_1_mesh	Target_1_P_-2	P	P_circular_-6.0	71.3754	71.3754	7.471	-	-7.471	2.53798	0.26062	-2	-1.99294	1.40854	0.0049756		6°	1.00175	28.6662			Circular										-2	P
1835	moving_1_mesh	Target_1_P_-2	P	P_circular_-3.0	71.3754	71.3754	3.73678	-	-3.73678	2.53798	0.130427	-2	-1.99912	1.40854	0.000621141		3°	1	28.6504			Mean	SD									-2	P
1836	moving_1_mesh	Target_1_P_-2	P	P_circular_+3.0	71.3754	71.3754	3.73678	+	3.73678	2.53798	0.130312	-2	-1.99561	1.40854	0.00309411				28.6756			28.7246	0.0682387									-2	P
1837	moving_1_mesh	Target_1_P_-2	P	P_circular_+6.0	71.3754	71.3754	7.471	+	7.471	2.53798	0.260164	-2	-1.98598	1.40854	0.00987554				28.7165													-2	P
1838	moving_1_mesh	Target_1_P_-2	P	P_circular_+9.0	71.3754	71.3754	11.2001	+	11.2001	2.53798	0.389212	-2	-1.97117	1.40854	0.0203068				28.7763													-2	P
1839	moving_1_mesh	Target_1_P_-2	P	P_circular_+12.0	71.3754	71.3754	14.9215	+	14.9215	2.53798	0.517119	-2	-1.95124	1.40854	0.0343406				28.8551													-2	P
1840	moving_1_mesh	Target_1_P_-1	P	P_paralel_-15.0	56.3754	71.3754	15	-	-15	1.26904	0.0626269	-1	-1.25085	0.704188	0.17668		15mm	1.50677	239.514													-1	P
1841	moving_1_mesh	Target_1_P_-1	P	P_paralel_-10.0	61.3754	71.3754	10	-	-10	1.26904	0.0385227	-1	-1.155	0.704188	0.109168		10mm	1.31186	259.587			Paralel										-1	P
1842	moving_1_mesh	Target_1_P_-1	P	P_paralel_-5.0	66.3754	71.3754	5	-	-5	1.26904	0.0178736	-1	-1.07217	0.704188	0.0508312		5mm	1.14474	279.742			Mean	SD									-1	P
1843	moving_1_mesh	Target_1_P_-1	P	P_paralel_+5.0	76.3754	71.3754	5	+	5	1.26904	0.0156138	-1	-0.936628	0.704188	0.044634				320.23			300.085	47.8812									-1	P
1844	moving_1_mesh	Target_1_P_-1	P	P_paralel_+10.0	81.3754	71.3754	10	+	10	1.26904	0.0293648	-1	-0.880588	0.704188	0.0841036				340.544													-1	P
1845	moving_1_mesh	Target_1_P_-1	P	P_paralel_+15.0	86.3754	71.3754	15	+	15	1.26904	0.0415636	-1	-0.830713	0.704188	0.119232				360.892													-1	P
1846	moving_1_mesh	Target_1_P_-1	P	P_rectangular_-15.0	72.9346	71.3754	15	-	-15	1.26904	0.256824	-1	-0.960743	0.704188	0.0276491		15mm	1.0034	58.4058													-1	P
1847	moving_1_mesh	Target_1_P_-1	P	P_rectangular_-10.0	72.0725	71.3754	10	-	-10	1.26904	0.173097	-1	-0.982553	0.704188	0.0122879		10mm	1.00232	57.771			Rectangular										-1	P
1848	moving_1_mesh	Target_1_P_-1	P	P_rectangular_-5.0	71.5503	71.3754	5	-	-5	1.26904	0.0871077	-1	-0.995875	0.704188	0.00290509		5mm	1.00117	57.4002			Mean	SD									-1	P
1849	moving_1_mesh	Target_1_P_-1	P	P_rectangular_+5.0	71.5503	71.3754	5	+	5	1.26904	0.0870056	-1	-0.994714	0.704188	0.00372317				57.4676			57.9256	0.490136									-1	P
1850	moving_1_mesh	Target_1_P_-1	P	P_rectangular_+10.0	72.0725	71.3754	10	+	10	1.26904	0.172697	-1	-0.980327	0.704188	0.0138562				57.9048													-1	P
1851	moving_1_mesh	Target_1_P_-1	P	P_rectangular_+15.0	72.9346	71.3754	15	+	15	1.26904	0.255955	-1	-0.95763	0.704188	0.0298419				58.6041													-1	P
1852	moving_1_mesh	Target_1_P_-1	P	P_circular_-12.0	71.3754	71.3754	14.9215	-	-14.9215	1.26904	0.259267	-1	-0.980625	0.704188	0.0136463		12°	1.00173	57.5527													-1	P
1853	moving_1_mesh	Target_1_P_-1	P	P_circular_-9.0	71.3754	71.3754	11.2001	-	-11.2001	1.26904	0.195016	-1	-0.989425	0.704188	0.0074483		9°	1.00131	57.4317													-1	P
1854	moving_1_mesh	Target_1_P_-1	P	P_circular_-6.0	71.3754	71.3754	7.471	-	-7.471	1.26904	0.130272	-1	-0.995593	0.704188	0.00310401		6°	1.00088	57.3492			Circular										-1	P
1855	moving_1_mesh	Target_1_P_-1	P	P_circular_-3.0	71.3754	71.3754	3.73678	-	-3.73678	1.26904	0.0652087	-1	-0.999119	0.704188	0.000620625		3°	1	57.3049			Mean	SD									-1	P
1856	moving_1_mesh	Target_1_P_-1	P	P_circular_+3.0	71.3754	71.3754	3.73678	+	3.73678	1.26904	0.0651801	-1	-0.998241	0.704188	0.00123893				57.3301			57.4409	0.121014									-1	P
1857	moving_1_mesh	Target_1_P_-1	P	P_circular_+6.0	71.3754	71.3754	7.471	+	7.471	1.26904	0.130158	-1	-0.993853	0.704188	0.00432912				57.3995													-1	P
1858	moving_1_mesh	Target_1_P_-1	P	P_circular_+9.0	71.3754	71.3754	11.2001	+	11.2001	1.26904	0.194761	-1	-0.986856	0.704188	0.00925733				57.5068													-1	P
1859	moving_1_mesh	Target_1_P_-1	P	P_circular_+12.0	71.3754	71.3754	14.9215	+	14.9215	1.26904	0.258819	-1	-0.977275	0.704188	0.0160053				57.6523													-1	P
1860	moving_1_mesh	Target_1_P_+1	P	P_paralel_-15.0	56.3754	71.3754	15	-	-15	1.26904	0.0626269	1	1.25085	0.704181	0.17668		15mm	1.50677	239.514													1	P
1861	moving_1_mesh	Target_1_P_+1	P	P_paralel_-10.0	61.3754	71.3754	10	-	-10	1.26904	0.0385227	1	1.155	0.704181	0.109168		10mm	1.31186	259.587			Paralel										1	P
1862	moving_1_mesh	Target_1_P_+1	P	P_paralel_-5.0	66.3754	71.3754	5	-	-5	1.26904	0.0178736	1	1.07217	0.704181	0.0508311		5mm	1.14474	279.742			Mean	SD									1	P
1863	moving_1_mesh	Target_1_P_+1	P	P_paralel_+5.0	76.3754	71.3754	5	+	5	1.26904	0.0156138	1	0.936628	0.704181	0.0446339				320.23			300.085	47.8812									1	P
1864	moving_1_mesh	Target_1_P_+1	P	P_paralel_+10.0	81.3754	71.3754	10	+	10	1.26904	0.0293648	1	0.880588	0.704181	0.0841037				340.544													1	P
1865	moving_1_mesh	Target_1_P_+1	P	P_paralel_+15.0	86.3754	71.3754	15	+	15	1.26904	0.0415636	1	0.830712	0.704181	0.119232				360.892													1	P
1866	moving_1_mesh	Target_1_P_+1	P	P_rectangular_-15.0	72.9346	71.3754	15	-	-15	1.26904	0.255955	1	0.95763	0.704181	0.0298418		15mm	0.996616	58.6041													1	P
1867	moving_1_mesh	Target_1_P_+1	P	P_rectangular_-10.0	72.0725	71.3754	10	-	-10	1.26904	0.172697	1	0.980327	0.704181	0.0138562		10mm	0.99769	57.9047			Rectangular										1	P
1868	moving_1_mesh	Target_1_P_+1	P	P_rectangular_-5.0	71.5503	71.3754	5	-	-5	1.26904	0.0870056	1	0.994714	0.704181	0.00372316		5mm	0.998828	57.4676			Mean	SD									1	P
1869	moving_1_mesh	Target_1_P_+1	P	P_rectangular_+5.0	71.5503	71.3754	5	+	5	1.26904	0.0871077	1	0.995875	0.704181	0.00290512				57.4002			57.9256	0.490135									1	P
1870	moving_1_mesh	Target_1_P_+1	P	P_rectangular_+10.0	72.0725	71.3754	10	+	10	1.26904	0.173097	1	0.982553	0.704181	0.0122881				57.771													1	P
1871	moving_1_mesh	Target_1_P_+1	P	P_rectangular_+15.0	72.9346	71.3754	15	+	15	1.26904	0.256824	1	0.960743	0.704181	0.0276492				58.4058													1	P
1872	moving_1_mesh	Target_1_P_+1	P	P_circular_-12.0	71.3754	71.3754	14.9215	-	-14.9215	1.26904	0.258819	1	0.977275	0.704181	0.0160053		12°	0.998272	57.6523													1	P
1873	moving_1_mesh	Target_1_P_+1	P	P_circular_-9.0	71.3754	71.3754	11.2001	-	-11.2001	1.26904	0.194761	1	0.986856	0.704181	0.0092573		9°	0.998693	57.5068													1	P
1874	moving_1_mesh	Target_1_P_+1	P	P_circular_-6.0	71.3754	71.3754	7.471	-	-7.471	1.26904	0.130158	1	0.993854	0.704181	0.00432908		6°	0.999124	57.3995			Circular										1	P
1875	moving_1_mesh	Target_1_P_+1	P	P_circular_-3.0	71.3754	71.3754	3.73678	-	-3.73678	1.26904	0.0651801	1	0.998241	0.704181	0.00123891		3°	1	57.3301			Mean	SD									1	P
1876	moving_1_mesh	Target_1_P_+1	P	P_circular_+3.0	71.3754	71.3754	3.73678	+	3.73678	1.26904	0.0652087	1	0.999119	0.704181	0.000620649				57.3049			57.4409	0.121014									1	P
1877	moving_1_mesh	Target_1_P_+1	P	P_circular_+6.0	71.3754	71.3754	7.471	+	7.471	1.26904	0.130272	1	0.995593	0.704181	0.00310406				57.3492													1	P
1878	moving_1_mesh	Target_1_P_+1	P	P_circular_+9.0	71.3754	71.3754	11.2001	+	11.2001	1.26904	0.195016	1	0.989425	0.704181	0.00744828				57.4317													1	P
1879	moving_1_mesh	Target_1_P_+1	P	P_circular_+12.0	71.3754	71.3754	14.9215	+	14.9215	1.26904	0.259267	1	0.980625	0.704181	0.0136463				57.5527													1	P
1880	moving_1_mesh	Target_1_P_+2	P	P_paralel_-15.0	56.3754	71.3754	15	-	-15	2.53798	0.125617	2	2.50156	1.40853	0.353259		15mm	1.50661	119.41													2	P
1881	moving_1_mesh	Target_1_P_+2	P	P_paralel_-10.0	61.3754	71.3754	10	-	-10	2.53798	0.0772713	2	2.30992	1.40853	0.218285		10mm	1.31178	129.414			Paralel										2	P
1882	moving_1_mesh	Target_1_P_+2	P	P_paralel_-5.0	66.3754	71.3754	5	-	-5	2.53798	0.0358529	2	2.14431	1.40853	0.101643		5mm	1.1447	139.459			Mean	SD									2	P
1883	moving_1_mesh	Target_1_P_+2	P	P_paralel_+5.0	76.3754	71.3754	5	+	5	2.53798	0.0313208	2	1.87327	1.40853	0.0892569				159.638			149.598	23.864									2	P
1884	moving_1_mesh	Target_1_P_+2	P	P_paralel_+10.0	81.3754	71.3754	10	+	10	2.53798	0.0589057	2	1.7612	1.40853	0.16819				169.763													2	P
1885	moving_1_mesh	Target_1_P_+2	P	P_paralel_+15.0	86.3754	71.3754	15	+	15	2.53798	0.0833771	2	1.66145	1.40853	0.238444				179.905													2	P
1886	moving_1_mesh	Target_1_P_+2	P	P_rectangular_-15.0	72.9346	71.3754	15	-	-15	2.53798	0.510973	2	1.91219	1.40853	0.0618465		15mm	0.993244	29.3557													2	P
1887	moving_1_mesh	Target_1_P_+2	P	P_rectangular_-10.0	72.0725	71.3754	10	-	-10	2.53798	0.344947	2	1.95845	1.40853	0.0292658		10mm	0.995387	28.99			Rectangular										2	P
1888	moving_1_mesh	Target_1_P_+2	P	P_rectangular_-5.0	71.5503	71.3754	5	-	-5	2.53798	0.173884	2	1.98827	1.40853	0.0082604		5mm	0.997658	28.7548			Mean	SD									2	P
1889	moving_1_mesh	Target_1_P_+2	P	P_rectangular_+5.0	71.5503	71.3754	5	+	5	2.53798	0.174292	2	1.99292	1.40853	0.00498837				28.6875			28.9669	0.254279									2	P
1890	moving_1_mesh	Target_1_P_+2	P	P_rectangular_+10.0	72.0725	71.3754	10	+	10	2.53798	0.346546	2	1.96735	1.40853	0.0229932				28.8562													2	P
1891	moving_1_mesh	Target_1_P_+2	P	P_rectangular_+15.0	72.9346	71.3754	15	+	15	2.53798	0.514449	2	1.92464	1.40853	0.0530756				29.1574													2	P
1892	moving_1_mesh	Target_1_P_+2	P	P_circular_-12.0	71.3754	71.3754	14.9215	-	-14.9215	2.53798	0.517119	2	1.95124	1.40853	0.0343405		12°	0.996548	28.8551													2	P
1893	moving_1_mesh	Target_1_P_+2	P	P_circular_-9.0	71.3754	71.3754	11.2001	-	-11.2001	2.53798	0.389212	2	1.97117	1.40853	0.0203067		9°	0.99739	28.7763													2	P
1894	moving_1_mesh	Target_1_P_+2	P	P_circular_-6.0	71.3754	71.3754	7.471	-	-7.471	2.53798	0.260164	2	1.98598	1.40853	0.00987549		6°	0.998249	28.7165			Circular										2	P
1895	moving_1_mesh	Target_1_P_+2	P	P_circular_-3.0	71.3754	71.3754	3.73678	-	-3.73678	2.53798	0.130312	2	1.99561	1.40853	0.00309408		3°	1	28.6756			Mean	SD									2	P
1896	moving_1_mesh	Target_1_P_+2	P	P_circular_+3.0	71.3754	71.3754	3.73678	+	3.73678	2.53798	0.130427	2	1.99912	1.40853	0.000621224				28.6504			28.7246	0.0682381									2	P
1897	moving_1_mesh	Target_1_P_+2	P	P_circular_+6.0	71.3754	71.3754	7.471	+	7.471	2.53798	0.26062	2	1.99294	1.40853	0.00497566				28.6662													2	P
1898	moving_1_mesh	Target_1_P_+2	P	P_circular_+9.0	71.3754	71.3754	11.2001	+	11.2001	2.53798	0.390231	2	1.98144	1.40853	0.0130712				28.7012													2	P
1899	moving_1_mesh	Target_1_P_+2	P	P_circular_+12.0	71.3754	71.3754	14.9215	+	14.9215	2.53798	0.51891	2	1.96464	1.40853	0.0249049				28.7555													2	P
1900	moving_1_mesh	Target_1_P_+3	P	P_paralel_-15.0	56.3754	71.3754	15	-	-15	3.80673	0.18933	3	3.75199	2.11279	0.529636		15mm	1.50635	79.2267													3	P
1901	moving_1_mesh	Target_1_P_+3	P	P_paralel_-10.0	61.3754	71.3754	10	-	-10	3.80673	0.116469	3	3.46471	2.11279	0.327302		10mm	1.31164	85.8596			Paralel										3	P
1902	moving_1_mesh	Target_1_P_+3	P	P_paralel_-5.0	66.3754	71.3754	5	-	-5	3.80673	0.0540424	3	3.2164	2.11279	0.152417		5mm	1.14464	92.5199			Mean	SD									3	P
1903	moving_1_mesh	Target_1_P_+3	P	P_paralel_+5.0	76.3754	71.3754	5	+	5	3.80673	0.0472134	3	2.80995	2.11279	0.133857				105.902			99.2447	15.8252									3	P
1904	moving_1_mesh	Target_1_P_+3	P	P_paralel_+10.0	81.3754	71.3754	10	+	10	3.80673	0.0887968	3	2.64186	2.11279	0.252242				112.617													3	P
1905	moving_1_mesh	Target_1_P_+3	P	P_paralel_+15.0	86.3754	71.3754	15	+	15	3.80673	0.125688	3	2.49225	2.11279	0.357616				119.343													3	P
1906	moving_1_mesh	Target_1_P_+3	P	P_rectangular_-15.0	72.9346	71.3754	15	-	-15	3.80673	0.764991	3	2.86372	2.11279	0.0959839		15mm	0.989885	19.6081													3	P
1907	moving_1_mesh	Target_1_P_+3	P	P_rectangular_-10.0	72.0725	71.3754	10	-	-10	3.80673	0.5167	3	2.93438	2.11279	0.0462138		10mm	0.993089	19.3536			Rectangular										3	P
1908	moving_1_mesh	Target_1_P_+3	P	P_rectangular_-5.0	71.5503	71.3754	5	-	-5	3.80673	0.260609	3	2.98068	2.11279	0.0136075		5mm	0.99649	19.1858			Mean	SD									3	P
1909	moving_1_mesh	Target_1_P_+3	P	P_rectangular_+5.0	71.5503	71.3754	5	+	5	3.80673	0.261527	3	2.99113	2.11279	0.00624627				19.1185			19.3159	0.179288									3	P
1910	moving_1_mesh	Target_1_P_+3	P	P_rectangular_+10.0	72.0725	71.3754	10	+	10	3.80673	0.520296	3	2.95442	2.11279	0.0321014				19.2198													3	P
1911	moving_1_mesh	Target_1_P_+3	P	P_rectangular_+15.0	72.9346	71.3754	15	+	15	3.80673	0.772808	3	2.89174	2.11279	0.0762495				19.4097													3	P
1912	moving_1_mesh	Target_1_P_+3	P	P_circular_-12.0	71.3754	71.3754	14.9215	-	-14.9215	3.80673	0.774828	3	2.92194	2.11279	0.054976		12°	0.99483	19.2579													3	P
1913	moving_1_mesh	Target_1_P_+3	P	P_circular_-9.0	71.3754	71.3754	11.2001	-	-11.2001	3.80673	0.583298	3	2.95296	2.11279	0.0331311		9°	0.996089	19.2013													3	P
1914	moving_1_mesh	Target_1_P_+3	P	P_circular_-6.0	71.3754	71.3754	7.471	-	-7.471	3.80673	0.38998	3	2.97639	2.11279	0.0166312		6°	0.997376	19.1574			Circular										3	P
1915	moving_1_mesh	Target_1_P_+3	P	P_circular_-3.0	71.3754	71.3754	3.73678	-	-3.73678	3.80673	0.195377	3	2.9921	2.11279	0.00556335		3°	1	19.126			Mean	SD									3	P
1916	moving_1_mesh	Target_1_P_+3	P	P_circular_+3.0	71.3754	71.3754	3.73678	+	3.73678	3.80673	0.195635	3	3	2.11279	0				19.1008			19.1544	0.052972									3	P
1917	moving_1_mesh	Target_1_P_+3	P	P_circular_+6.0	71.3754	71.3754	7.471	+	7.471	3.80673	0.391006	3	2.99204	2.11279	0.00560769				19.1071													3	P
1918	moving_1_mesh	Target_1_P_+3	P	P_circular_+9.0	71.3754	71.3754	11.2001	+	11.2001	3.80673	0.585588	3	2.97607	2.11279	0.0168524				19.1262													3	P
1919	moving_1_mesh	Target_1_P_+3	P	P_circular_+12.0	71.3754	71.3754	14.9215	+	14.9215	3.80673	0.778855	3	2.95209	2.11279	0.033747				19.1583													3	P
1920	moving_1_mesh	Target_1_Q_-3	Q	Q_paralel_-15.0	56.3754	71.3754	15	-	-15	3.80673	0.18933	-3	-3.75198	2.11279	0.529634		15mm	1.50635	79.2267													-3	Q
1921	moving_1_mesh	Target_1_Q_-3	Q	Q_paralel_-10.0	61.3754	71.3754	10	-	-10	3.80673	0.116469	-3	-3.46471	2.11279	0.327301		10mm	1.31164	85.8596			Paralel						Paralel	Full group			-3	Q
1922	moving_1_mesh	Target_1_Q_-3	Q	Q_paralel_-5.0	66.3754	71.3754	5	-	-5	3.80673	0.0540424	-3	-3.2164	2.11279	0.152418		5mm	1.14464	92.5199			Mean	SD				Mean	0.0688583	0.25374			-3	Q
1923	moving_1_mesh	Target_1_Q_-3	Q	Q_paralel_+5.0	76.3754	71.3754	5	+	5	3.80673	0.0472134	-3	-2.80995	2.11279	0.133857				105.902			99.2447	15.8252				SD	0.0452891	0.212258			-3	Q
1924	moving_1_mesh	Target_1_Q_-3	Q	Q_paralel_+10.0	81.3754	71.3754	10	+	10	3.80673	0.0887968	-3	-2.64186	2.11279	0.252242				112.617													-3	Q
1925	moving_1_mesh	Target_1_Q_-3	Q	Q_paralel_+15.0	86.3754	71.3754	15	+	15	3.80673	0.125688	-3	-2.49225	2.11279	0.357616				119.343													-3	Q
1926	moving_1_mesh	Target_1_Q_-3	Q	Q_rectangular_-15.0	72.9346	71.3754	15	-	-15	3.80673	0.772808	-3	-2.89174	2.11279	0.0762493		15mm	1.01022	19.4097													-3	Q
1927	moving_1_mesh	Target_1_Q_-3	Q	Q_rectangular_-10.0	72.0725	71.3754	10	-	-10	3.80673	0.520296	-3	-2.95442	2.11279	0.0321012		10mm	1.00696	19.2198			Rectangular						Rectangular				-3	Q
1928	moving_1_mesh	Target_1_Q_-3	Q	Q_rectangular_-5.0	71.5503	71.3754	5	-	-5	3.80673	0.261527	-3	-2.99113	2.11279	0.00624616		5mm	1.00352	19.1185			Mean	SD				Mean	0.34415				-3	Q
1929	moving_1_mesh	Target_1_Q_-3	Q	Q_rectangular_+5.0	71.5503	71.3754	5	+	5	3.80673	0.260609	-3	-2.98068	2.11279	0.0136076				19.1858			19.3159	0.179289				SD	0.2079				-3	Q
1930	moving_1_mesh	Target_1_Q_-3	Q	Q_rectangular_+10.0	72.0725	71.3754	10	+	10	3.80673	0.5167	-3	-2.93438	2.11279	0.046214				19.3536													-3	Q
1931	moving_1_mesh	Target_1_Q_-3	Q	Q_rectangular_+15.0	72.9346	71.3754	15	+	15	3.80673	0.764991	-3	-2.86372	2.11279	0.0959841				19.6081													-3	Q
1932	moving_1_mesh	Target_1_Q_-3	Q	Q_circular_-12.0	71.3754	71.3754	14.9215	-	-14.9215	3.80673	0.778855	-3	-2.95209	2.11279	0.0337467		12°	1.0052	19.1583													-3	Q
1933	moving_1_mesh	Target_1_Q_-3	Q	Q_circular_-9.0	71.3754	71.3754	11.2001	-	-11.2001	3.80673	0.585588	-3	-2.97607	2.11279	0.0168522		9°	1.00393	19.1262													-3	Q
1934	moving_1_mesh	Target_1_Q_-3	Q	Q_circular_-6.0	71.3754	71.3754	7.471	-	-7.471	3.80673	0.391006	-3	-2.99204	2.11279	0.00560757		6°	1.00263	19.1071			Circular						Circular				-3	Q
1935	moving_1_mesh	Target_1_Q_-3	Q	Q_circular_-3.0	71.3754	71.3754	3.73678	-	-3.73678	3.80673	0.195635	-3	-3	2.11279	0		3°	1	19.1008			Mean	SD				Mean	0.324594				-3	Q
1936	moving_1_mesh	Target_1_Q_-3	Q	Q_circular_+3.0	71.3754	71.3754	3.73678	+	3.73678	3.80673	0.195377	-3	-2.9921	2.11279	0.00556339				19.126			19.1544	0.0529725				SD	0.206851				-3	Q
1937	moving_1_mesh	Target_1_Q_-3	Q	Q_circular_+6.0	71.3754	71.3754	7.471	+	7.471	3.80673	0.38998	-3	-2.97639	2.11279	0.0166313				19.1574													-3	Q
1938	moving_1_mesh	Target_1_Q_-3	Q	Q_circular_+9.0	71.3754	71.3754	11.2001	+	11.2001	3.80673	0.583298	-3	-2.95296	2.11279	0.0331313				19.2013													-3	Q
1939	moving_1_mesh	Target_1_Q_-3	Q	Q_circular_+12.0	71.3754	71.3754	14.9215	+	14.9215	3.80673	0.774828	-3	-2.92194	2.11279	0.0549768				19.2579													-3	Q
1940	moving_1_mesh	Target_1_Q_-2	Q	Q_paralel_-15.0	56.3754	71.3754	15	-	-15	2.53798	0.125617	-2	-2.50156	1.40854	0.353259		15mm	1.50661	119.41													-2	Q
1941	moving_1_mesh	Target_1_Q_-2	Q	Q_paralel_-10.0	61.3754	71.3754	10	-	-10	2.53798	0.0772713	-2	-2.30992	1.40854	0.218285		10mm	1.31178	129.414			Paralel										-2	Q
1942	moving_1_mesh	Target_1_Q_-2	Q	Q_paralel_-5.0	66.3754	71.3754	5	-	-5	2.53798	0.035853	-2	-2.14431	1.40854	0.101643		5mm	1.1447	139.459			Mean	SD									-2	Q
1943	moving_1_mesh	Target_1_Q_-2	Q	Q_paralel_+5.0	76.3754	71.3754	5	+	5	2.53798	0.0313208	-2	-1.87327	1.40854	0.0892569				159.638			149.598	23.864									-2	Q
1944	moving_1_mesh	Target_1_Q_-2	Q	Q_paralel_+10.0	81.3754	71.3754	10	+	10	2.53798	0.0589057	-2	-1.7612	1.40854	0.16819				169.763													-2	Q
1945	moving_1_mesh	Target_1_Q_-2	Q	Q_paralel_+15.0	86.3754	71.3754	15	+	15	2.53798	0.0833771	-2	-1.66145	1.40854	0.238444				179.905													-2	Q
1946	moving_1_mesh	Target_1_Q_-2	Q	Q_rectangular_-15.0	72.9346	71.3754	15	-	-15	2.53798	0.514449	-2	-1.92464	1.40854	0.0530755		15mm	1.0068	29.1574													-2	Q
1947	moving_1_mesh	Target_1_Q_-2	Q	Q_rectangular_-10.0	72.0725	71.3754	10	-	-10	2.53798	0.346546	-2	-1.96735	1.40854	0.0229931		10mm	1.00463	28.8562			Rectangular										-2	Q
1948	moving_1_mesh	Target_1_Q_-2	Q	Q_rectangular_-5.0	71.5503	71.3754	5	-	-5	2.53798	0.174292	-2	-1.99292	1.40854	0.00498832		5mm	1.00235	28.6875			Mean	SD									-2	Q
1949	moving_1_mesh	Target_1_Q_-2	Q	Q_rectangular_+5.0	71.5503	71.3754	5	+	5	2.53798	0.173884	-2	-1.98827	1.40854	0.00826044				28.7548			28.9669	0.25428									-2	Q
1950	moving_1_mesh	Target_1_Q_-2	Q	Q_rectangular_+10.0	72.0725	71.3754	10	+	10	2.53798	0.344947	-2	-1.95845	1.40854	0.0292659				28.99													-2	Q
1951	moving_1_mesh	Target_1_Q_-2	Q	Q_rectangular_+15.0	72.9346	71.3754	15	+	15	2.53798	0.510973	-2	-1.91219	1.40854	0.0618466				29.3557													-2	Q
1952	moving_1_mesh	Target_1_Q_-2	Q	Q_circular_-12.0	71.3754	71.3754	14.9215	-	-14.9215	2.53798	0.51891	-2	-1.96464	1.40854	0.0249047		12°	1.00346	28.7555													-2	Q
1953	moving_1_mesh	Target_1_Q_-2	Q	Q_circular_-9.0	71.3754	71.3754	11.2001	-	-11.2001	2.53798	0.390231	-2	-1.98144	1.40854	0.0130711		9°	1.00262	28.7012													-2	Q
1954	moving_1_mesh	Target_1_Q_-2	Q	Q_circular_-6.0	71.3754	71.3754	7.471	-	-7.471	2.53798	0.26062	-2	-1.99294	1.40854	0.0049756		6°	1.00175	28.6662			Circular										-2	Q
1955	moving_1_mesh	Target_1_Q_-2	Q	Q_circular_-3.0	71.3754	71.3754	3.73678	-	-3.73678	2.53798	0.130427	-2	-1.99912	1.40854	0.000621158		3°	1	28.6504			Mean	SD									-2	Q
1956	moving_1_mesh	Target_1_Q_-2	Q	Q_circular_+3.0	71.3754	71.3754	3.73678	+	3.73678	2.53798	0.130312	-2	-1.99561	1.40854	0.00309411				28.6756			28.7246	0.0682387									-2	Q
1957	moving_1_mesh	Target_1_Q_-2	Q	Q_circular_+6.0	71.3754	71.3754	7.471	+	7.471	2.53798	0.260164	-2	-1.98598	1.40854	0.00987557				28.7165													-2	Q
1958	moving_1_mesh	Target_1_Q_-2	Q	Q_circular_+9.0	71.3754	71.3754	11.2001	+	11.2001	2.53798	0.389212	-2	-1.97117	1.40854	0.0203068				28.7763													-2	Q
1959	moving_1_mesh	Target_1_Q_-2	Q	Q_circular_+12.0	71.3754	71.3754	14.9215	+	14.9215	2.53798	0.517119	-2	-1.95124	1.40854	0.0343406				28.8551													-2	Q
1960	moving_1_mesh	Target_1_Q_-1	Q	Q_paralel_-15.0	56.3754	71.3754	15	-	-15	1.26904	0.0626269	-1	-1.25085	0.704188	0.17668		15mm	1.50677	239.514													-1	Q
1961	moving_1_mesh	Target_1_Q_-1	Q	Q_paralel_-10.0	61.3754	71.3754	10	-	-10	1.26904	0.0385227	-1	-1.155	0.704188	0.109168		10mm	1.31186	259.587			Paralel										-1	Q
1962	moving_1_mesh	Target_1_Q_-1	Q	Q_paralel_-5.0	66.3754	71.3754	5	-	-5	1.26904	0.0178736	-1	-1.07217	0.704188	0.0508312		5mm	1.14474	279.742			Mean	SD									-1	Q
1963	moving_1_mesh	Target_1_Q_-1	Q	Q_paralel_+5.0	76.3754	71.3754	5	+	5	1.26904	0.0156138	-1	-0.936628	0.704188	0.0446339				320.23			300.085	47.8812									-1	Q
1964	moving_1_mesh	Target_1_Q_-1	Q	Q_paralel_+10.0	81.3754	71.3754	10	+	10	1.26904	0.0293648	-1	-0.880588	0.704188	0.0841037				340.544													-1	Q
1965	moving_1_mesh	Target_1_Q_-1	Q	Q_paralel_+15.0	86.3754	71.3754	15	+	15	1.26904	0.0415636	-1	-0.830712	0.704188	0.119232				360.892													-1	Q
1966	moving_1_mesh	Target_1_Q_-1	Q	Q_rectangular_-15.0	72.9346	71.3754	15	-	-15	1.26904	0.256824	-1	-0.960744	0.704188	0.027649		15mm	1.0034	58.4058													-1	Q
1967	moving_1_mesh	Target_1_Q_-1	Q	Q_rectangular_-10.0	72.0725	71.3754	10	-	-10	1.26904	0.173097	-1	-0.982553	0.704188	0.0122879		10mm	1.00232	57.771			Rectangular										-1	Q
1968	moving_1_mesh	Target_1_Q_-1	Q	Q_rectangular_-5.0	71.5503	71.3754	5	-	-5	1.26904	0.0871077	-1	-0.995875	0.704188	0.00290507		5mm	1.00117	57.4002			Mean	SD									-1	Q
1969	moving_1_mesh	Target_1_Q_-1	Q	Q_rectangular_+5.0	71.5503	71.3754	5	+	5	1.26904	0.0870056	-1	-0.994714	0.704188	0.00372317				57.4676			57.9256	0.490136									-1	Q
1970	moving_1_mesh	Target_1_Q_-1	Q	Q_rectangular_+10.0	72.0725	71.3754	10	+	10	1.26904	0.172697	-1	-0.980327	0.704188	0.0138562				57.9048													-1	Q
1971	moving_1_mesh	Target_1_Q_-1	Q	Q_rectangular_+15.0	72.9346	71.3754	15	+	15	1.26904	0.255955	-1	-0.95763	0.704188	0.0298419				58.6041													-1	Q
1972	moving_1_mesh	Target_1_Q_-1	Q	Q_circular_-12.0	71.3754	71.3754	14.9215	-	-14.9215	1.26904	0.259267	-1	-0.980625	0.704188	0.0136463		12°	1.00173	57.5527													-1	Q
1973	moving_1_mesh	Target_1_Q_-1	Q	Q_circular_-9.0	71.3754	71.3754	11.2001	-	-11.2001	1.26904	0.195016	-1	-0.989425	0.704188	0.00744827		9°	1.00131	57.4317													-1	Q
1974	moving_1_mesh	Target_1_Q_-1	Q	Q_circular_-6.0	71.3754	71.3754	7.471	-	-7.471	1.26904	0.130272	-1	-0.995593	0.704188	0.00310403		6°	1.00088	57.3492			Circular										-1	Q
1975	moving_1_mesh	Target_1_Q_-1	Q	Q_circular_-3.0	71.3754	71.3754	3.73678	-	-3.73678	1.26904	0.0652087	-1	-0.999119	0.704188	0.000620644		3°	1	57.3049			Mean	SD									-1	Q
1976	moving_1_mesh	Target_1_Q_-1	Q	Q_circular_+3.0	71.3754	71.3754	3.73678	+	3.73678	1.26904	0.0651801	-1	-0.998241	0.704188	0.00123892				57.3301			57.4409	0.121014									-1	Q
1977	moving_1_mesh	Target_1_Q_-1	Q	Q_circular_+6.0	71.3754	71.3754	7.471	+	7.471	1.26904	0.130158	-1	-0.993854	0.704188	0.00432897				57.3995													-1	Q
1978	moving_1_mesh	Target_1_Q_-1	Q	Q_circular_+9.0	71.3754	71.3754	11.2001	+	11.2001	1.26904	0.194761	-1	-0.986856	0.704188	0.00925735				57.5068													-1	Q
1979	moving_1_mesh	Target_1_Q_-1	Q	Q_circular_+12.0	71.3754	71.3754	14.9215	+	14.9215	1.26904	0.258819	-1	-0.977275	0.704188	0.0160053				57.6523													-1	Q
1980	moving_1_mesh	Target_1_Q_+1	Q	Q_paralel_-15.0	56.3754	71.3754	15	-	-15	1.26904	0.0626269	1	1.25085	0.704181	0.17668		15mm	1.50677	239.514													1	Q
1981	moving_1_mesh	Target_1_Q_+1	Q	Q_paralel_-10.0	61.3754	71.3754	10	-	-10	1.26904	0.0385227	1	1.155	0.704181	0.109168		10mm	1.31186	259.587			Paralel										1	Q
1982	moving_1_mesh	Target_1_Q_+1	Q	Q_paralel_-5.0	66.3754	71.3754	5	-	-5	1.26904	0.0178736	1	1.07217	0.704181	0.0508311		5mm	1.14474	279.742			Mean	SD									1	Q
1983	moving_1_mesh	Target_1_Q_+1	Q	Q_paralel_+5.0	76.3754	71.3754	5	+	5	1.26904	0.0156138	1	0.936628	0.704181	0.044634				320.23			300.085	47.8812									1	Q
1984	moving_1_mesh	Target_1_Q_+1	Q	Q_paralel_+10.0	81.3754	71.3754	10	+	10	1.26904	0.0293648	1	0.880589	0.704181	0.0841036				340.544													1	Q
1985	moving_1_mesh	Target_1_Q_+1	Q	Q_paralel_+15.0	86.3754	71.3754	15	+	15	1.26904	0.0415636	1	0.830713	0.704181	0.119232				360.892													1	Q
1986	moving_1_mesh	Target_1_Q_+1	Q	Q_rectangular_-15.0	72.9346	71.3754	15	-	-15	1.26904	0.255955	1	0.95763	0.704181	0.0298419		15mm	0.996616	58.6041													1	Q
1987	moving_1_mesh	Target_1_Q_+1	Q	Q_rectangular_-10.0	72.0725	71.3754	10	-	-10	1.26904	0.172697	1	0.980327	0.704181	0.0138562		10mm	0.99769	57.9047			Rectangular										1	Q
1988	moving_1_mesh	Target_1_Q_+1	Q	Q_rectangular_-5.0	71.5503	71.3754	5	-	-5	1.26904	0.0870056	1	0.994714	0.704181	0.00372315		5mm	0.998828	57.4676			Mean	SD									1	Q
1989	moving_1_mesh	Target_1_Q_+1	Q	Q_rectangular_+5.0	71.5503	71.3754	5	+	5	1.26904	0.0871077	1	0.995875	0.704181	0.00290511				57.4002			57.9256	0.490135									1	Q
1990	moving_1_mesh	Target_1_Q_+1	Q	Q_rectangular_+10.0	72.0725	71.3754	10	+	10	1.26904	0.173097	1	0.982553	0.704181	0.012288				57.771													1	Q
1991	moving_1_mesh	Target_1_Q_+1	Q	Q_rectangular_+15.0	72.9346	71.3754	15	+	15	1.26904	0.256824	1	0.960743	0.704181	0.0276492				58.4058													1	Q
1992	moving_1_mesh	Target_1_Q_+1	Q	Q_circular_-12.0	71.3754	71.3754	14.9215	-	-14.9215	1.26904	0.258819	1	0.977276	0.704181	0.0160053		12°	0.998272	57.6523													1	Q
1993	moving_1_mesh	Target_1_Q_+1	Q	Q_circular_-9.0	71.3754	71.3754	11.2001	-	-11.2001	1.26904	0.194761	1	0.986856	0.704181	0.00925728		9°	0.998693	57.5068													1	Q
1994	moving_1_mesh	Target_1_Q_+1	Q	Q_circular_-6.0	71.3754	71.3754	7.471	-	-7.471	1.26904	0.130158	1	0.993854	0.704181	0.00432906		6°	0.999124	57.3995			Circular										1	Q
1995	moving_1_mesh	Target_1_Q_+1	Q	Q_circular_-3.0	71.3754	71.3754	3.73678	-	-3.73678	1.26904	0.0651801	1	0.998241	0.704181	0.00123891		3°	1	57.3301			Mean	SD									1	Q
1996	moving_1_mesh	Target_1_Q_+1	Q	Q_circular_+3.0	71.3754	71.3754	3.73678	+	3.73678	1.26904	0.0652087	1	0.999119	0.704181	0.000620655				57.3049			57.4409	0.121014									1	Q
1997	moving_1_mesh	Target_1_Q_+1	Q	Q_circular_+6.0	71.3754	71.3754	7.471	+	7.471	1.26904	0.130272	1	0.995593	0.704181	0.00310407				57.3492													1	Q
1998	moving_1_mesh	Target_1_Q_+1	Q	Q_circular_+9.0	71.3754	71.3754	11.2001	+	11.2001	1.26904	0.195016	1	0.989425	0.704181	0.00744835				57.4317													1	Q
[truncated: 2,201 more rows]

## Sheet: mesh1_sum
	Central axes positioned on a paralel path																													Central axes positioned on a rectangular path
	Group name:		A				B				C				Orig axis				D				E				F				G				H				I				Orig axis				J
Rotation amount	Error direction:	Paralel	Rectangular	Circular		Paralel	Rectangular	Circular		Paralel	Rectangular	Circular		Paralel	Rectangular	Circular		Paralel	Rectangular	Circular		Paralel	Rectangular	Circular		Paralel	Rectangular	Circular		Paralel	Rectangular	Circular		Paralel	Rectangular	Circular		Paralel	Rectangular	Circular		Paralel	Rectangular	Circular		Paralel	Rectangular	Circular
-3	Mean AEcFE	79.5606	19.433	19.1532		86.1149	19.3851	19.1537		92.6792	19.3469	19.1541		99.2447	19.3159	19.1544		105.805	19.2905	19.1546		112.354	19.2695	19.1548		118.889	19.2518	19.155		101.291	19.3075	19.1545		100.16	19.3121	19.1544		99.4743	19.3149	19.1544		99.2447	19.3159	19.1544		99.4743	19.3149	19.1544
	SD AEcFE	15.6922	0.269	0.0518331		15.7533	0.232372	0.0523005		15.7961	0.203072	0.0526723		15.8252	0.179289	0.0529725		15.8437	0.159731	0.0532182		15.8539	0.14346	0.0534217		15.8573	0.129779	0.0535922		15.832	0.172787	0.0530542		15.8284	0.176333	0.0530096		15.826	0.17854	0.0529819		15.8252	0.179289	0.0529725		15.826	0.17854	0.0529819
-2	Mean AEcFE	119.704	29.1428	28.723		129.64	29.0709	28.7237		139.609	29.0134	28.7242		149.598	28.9669	28.7246		159.6	28.9288	28.725		169.608	28.8972	28.7253		179.616	28.8706	28.7255		152.716	28.9543	28.7247		150.992	28.9612	28.7247		149.948	28.9655	28.7246		149.598	28.9669	28.7246		149.948	28.9655	28.7246
	SD AEcFE	23.6196	0.388966	0.0667667		23.7252	0.333935	0.0673706		23.8043	23.8043	0.0678508		23.864	0.25428	0.0682387		23.9089	0.224982	0.0685562		23.9422	0.200639	0.0688192		23.9665	0.180203	0.0690394		23.8794	0.244535	0.0683443		23.8711	0.24985	0.0682867		23.8658	0.253157	0.0682509		23.864	0.25428	0.0682387		23.8658	0.253157	0.0682509
-1	Mean AEcFE	239.848	58.2775	57.4378		259.847	58.1335	57.4391		279.933	58.0186	57.4401		300.085	57.9256	57.4409		320.287	57.8493	57.4416		340.529	57.7859	57.4421		360.799	57.7328	57.4426		306.38	57.9002	57.4411		302.899	57.914	57.441		300.791	57.9227	57.4409		300.085	57.9256	57.4409		300.791	57.9227	57.4409
	SD AEcFE	47.3376	0.759958	0.118396		47.5656	0.649693	0.11947		47.7422	0.561574	0.120324		47.8812	0.490136	0.121014		47.992	0.431477	0.121579		48.0812	0.382758	0.122047		48.1535	0.341876	0.122438		47.9184	0.470624	0.121202		47.8982	0.481265	0.1211		47.8855	0.487887	0.121036		47.8812	0.490136	0.121014		47.8855	0.487887	0.121036
1	Mean AEcFE	239.848	58.2775	57.4378		259.847	58.1335	57.4391		279.933	58.0186	57.4401		300.085	57.9256	57.4409		320.287	57.8493	57.4416		340.529	57.7859	57.4421		360.799	57.7328	57.4426		306.38	57.9002	57.4411		302.899	57.914	57.441		300.791	57.9227	57.4409		300.085	57.9256	57.4409		300.791	57.9227	57.4409
	SD AEcFE	47.3376	0.759957	0.118395		47.5656	0.649692	0.119469		47.7422	0.561573	0.120324		47.8812	0.490135	0.121014		47.992	0.431476	0.121578		48.0812	0.382757	0.122046		48.1535	0.341875	0.122438		47.9184	0.470624	0.121202		47.8982	0.481265	0.121099		47.8855	0.487887	0.121035		47.8812	0.490135	0.121014		47.8855	0.487887	0.121035
2	Mean AEcFE	119.704	29.1428	28.723		129.64	29.0709	28.7237		139.609	29.0134	28.7242		149.598	28.9669	28.7246		159.6	28.9288	28.725		169.608	28.8972	28.7253		179.616	28.8706	28.7255		152.716	28.9543	28.7247		150.992	28.9612	28.7247		149.948	28.9655	28.7246		149.598	28.9669	28.7246		149.948	28.9655	28.7246
	SD AEcFE	23.6196	0.388965	0.066766		23.7252	0.333934	0.0673699		23.8043	0.289948	0.0678502		23.864	0.254279	0.0682381		23.9089	0.224981	0.0685556		23.9422	0.200638	0.0688186		23.9665	0.180202	0.0690389		23.8794	0.244535	0.0683439		23.8711	0.249849	0.0682863		23.8658	0.253156	0.0682503		23.864	0.254279	0.0682381		23.8658	0.253156	0.0682503
3	Mean AEcFE	79.5606	19.433	19.1532		86.1149	19.3851	19.1537		92.6792	19.3469	19.1541		99.2447	19.3159	19.1544		105.805	19.2905	19.1546		112.354	19.2695	19.1548		118.889	19.2518	19.155		101.291	19.3075	19.1545		100.16	19.3121	19.1544		99.4744	19.3149	19.1544		99.2447	19.3159	19.1544		99.4744	19.3149	19.1544
	SD AEcFE	15.6922	0.268999	0.0518325		15.7533	0.232371	0.0522999		15.7961	0.203071	0.0526717		15.8252	0.179288	0.052972		15.8437	0.159731	0.0532177		15.8539	0.143459	0.0534213		15.8573	0.129778	0.0535917		15.832	0.172786	0.0530539		15.8284	0.176332	0.0530092		15.826	0.178539	0.0529814		15.8252	0.179288	0.052972		15.826	0.178539	0.0529814
distance_between_orig_axis_and_gravity_point (mm)			56.3754				61.3754				66.3754				71.3754				76.3754				81.3754				86.3754				72.9346				72.0725				71.5503				71.3754				71.5503
	Mean of paralel mean AEcFE values	146.371				158.534				170.74				182.976				195.231				207.497				219.768				186.796				184.684				183.404				182.976				183.404
	Mean of paralel SD AEcFE values	28.8831				29.0147				29.1142				29.1901				29.2482				29.2924				29.3258				29.2099				29.1992				29.1924				29.1901				29.1924
	Mean of rectangular mean AEcFE values	35.6178				35.5298				35.4596				35.4028				35.3562				35.3175				35.2851				35.3873				35.3958				35.401				35.4028				35.401
	Mean of rectangular SD AEcFE values	0.472641				0.405333				4.2706				0.307901				0.272063				0.242285				0.217285				0.295982				0.302482				0.306528				0.307901				0.306528
	Mean of circular mean AEcFE values	35.1047				35.1055				35.1061				35.1066				35.1071				35.1074				35.1077				35.1068				35.1067				35.1066				35.1066				35.1066
	Mean of circular SD AEcFE values	0.0789983				0.0797134				0.0802822				0.0807415				0.0811175				0.0814289				0.0816897				0.0808667				0.0807984				0.0807559				0.0807415				0.0807559
			Summa mean values				Summa mean values				Summa mean values				Summa mean values				Summa mean values				Summa mean values				Summa mean values				Summa mean values				Summa mean values				Summa mean values				Summa mean values				Summa mean values
Summa mean AEcFE values			1302.56				1375.02				1447.84				1520.91				1594.17				1667.53				1740.96				1543.74				1531.12				1523.47				1520.91				1523.47
	Central axes positioned on a paralel path																													Central axes positioned on a rectangular path
	Group name:		A				B				C				Orig axis				D				E				F				G				H				I				Orig axis				J
	Error direction:	Paralel	Rectangular	Circular	Full group	Paralel	Rectangular	Circular	Full group	Paralel	Rectangular	Circular	Full group	Paralel	Rectangular	Circular	Full group	Paralel	Rectangular	Circular	Full group	Paralel	Rectangular	Circular	Full group	Paralel	Rectangular	Circular	Full group	Paralel	Rectangular	Circular	Full group	Paralel	Rectangular	Circular	Full group	Paralel	Rectangular	Circular	Full group	Paralel	Rectangular	Circular	Full group	Paralel	Rectangular	Circular	Full group
	Mean rms_after	0.087291	0.341526	0.256398	0.231204	0.0801307	0.342594	0.279129	0.238469	0.0740627	0.343452	0.301861	0.245999	0.0688583	0.34415	0.324594	0.25374	0.0643476	0.344727	0.347326	0.261653	0.0604018	0.345207	0.37006	0.269706	0.0569219	0.34561	0.392793	0.277877	0.0673841	0.344342	0.331682	0.256191	0.0681911	0.344237	0.327763	0.254834	0.0686897	0.344173	0.325389	0.254014	0.0688583	0.34415	0.324594	0.25374	0.0686897	0.344173	0.325389	0.254014
	SD rms_after	0.0594067	0.205343	0.1634	0.184901	0.0537936	0.206381	0.177883	0.193409	0.0491651	0.207218	0.192367	0.20256	0.0452891	0.2079	0.206851	0.212258	0.041999	0.208464	0.221336	0.222429	0.0391732	0.208935	0.235821	0.233011	0.0367206	0.209331	0.250306	0.243955	0.0442067	0.208088	0.211368	0.215382	0.0447984	0.207985	0.208871	0.213649	0.0451649	0.207922	0.207358	0.212606	0.0452891	0.2079	0.206851	0.212258	0.0451649	0.207922	0.207358	0.212606
		Change of AEcFE in % From A to F																												Change of AEcFE in % From Orig to G																Change of AEcFE in % From Orig to L
		Paralel	Rectangular	Circular																										Paralel	Rectangular	Circular														Paralel	Rectangular	Circular
	-3	149.432	99.0673	100.009																									-3	102.062	99.9563	100													-3	102.062	99.9563	100
	-2	150.05	99.0661	100.009																									-2	102.084	99.9562	100													-2	102.084	99.9562	100
	-1	150.428	99.0653	100.008																									-1	102.098	99.9562	100													-1	102.098	99.9562	100
	1	150.428	99.0653	100.008																									1	102.098	99.9562	100													1	102.098	99.9562	100
	2	150.05	99.0661	100.009																									2	102.084	99.9562	100													2	102.084	99.9562	100
	3	149.432	99.0673	100.009																									3	102.062	99.9563	100													3	102.062	99.9563	100
[truncated: 108 more columns]

## Sheet: mesh2_result
	initial_mesh	target_mesh	Group name	moved_axis	distance_between_moved_axis_and_gravity_point	distance_between_orig_axis_and_gravity_point	distance_between_axises	Direction		rms_before	rms_after	original_angle(deg)	transformation_angle(deg)	plane_deg_before	plane_deg_after			-direction : +direction rms_value ratio	AEcFE (Axis error [mm] caused Final error)			AEcFE statistics						"rms_after" statistics				original_angle(deg)	Group name
4200	moving_2_mesh	Target_2_A_-3	A	A_paralel_-15.0	41.3754	56.3754	15	-	-15	3.05304	0.267551	-3	-3.96156	2.71313	0.869631		15mm	1.65722	56.064													-3	A
4201	moving_2_mesh	Target_2_A_-3	A	A_paralel_-10.0	46.3754	56.3754	10	-	-10	3.05304	0.161059	-3	-3.5858	2.71313	0.529799		10mm	1.39616	62.0891			Paralel						Paralel	Full group			-3	A
4202	moving_2_mesh	Target_2_A_-3	A	A_paralel_-5.0	51.3754	56.3754	5	-	-5	3.05304	0.0733383	-3	-3.26911	2.71313	0.243385		5mm	1.18053	68.1772			Mean	SD				Mean	0.093286	0.233025			-3	A
4203	moving_2_mesh	Target_2_A_-3	A	A_paralel_+5.0	61.3754	56.3754	5	+	5	3.05304	0.0621233	-3	-2.76931	2.71313	0.208632				80.4851			74.402	14.5403				SD	0.0633426	0.183926			-3	A
4204	moving_2_mesh	Target_2_A_-3	A	A_paralel_+10.0	66.3754	56.3754	10	+	10	3.05304	0.115359	-3	-2.56987	2.71313	0.389006				86.6862													-3	A
4205	moving_2_mesh	Target_2_A_-3	A	A_paralel_+15.0	71.3754	56.3754	15	+	15	3.05304	0.161446	-3	-2.39604	2.71313	0.546216				92.9104													-3	A
4206	moving_2_mesh	Target_2_A_-3	A	A_rectangular_-15.0	58.3368	56.3754	15	-	-15	3.05304	0.765007	-3	-2.83014	2.71313	0.153622		15mm	1.01228	19.6077													-3	A
4207	moving_2_mesh	Target_2_A_-3	A	A_rectangular_-10.0	57.2555	56.3754	10	-	-10	3.05304	0.518035	-3	-2.92636	2.71313	0.0665967		10mm	1.00846	19.3037			Rectangular						Rectangular				-3	A
4208	moving_2_mesh	Target_2_A_-3	A	A_rectangular_-5.0	56.5967	56.3754	5	-	-5	3.05304	0.261293	-3	-2.98451	2.71313	0.0140084		5mm	1.00432	19.1356			Mean	SD				Mean	0.34159				-3	A
4209	moving_2_mesh	Target_2_A_-3	A	A_rectangular_+5.0	56.5967	56.3754	5	+	5	3.05304	0.26017	-3	-2.97178	2.71313	0.0255252				19.2182			19.4301	0.266673				SD	0.205404				-3	A
4210	moving_2_mesh	Target_2_A_-3	A	A_rectangular_+10.0	57.2555	56.3754	10	+	10	3.05304	0.513686	-3	-2.90251	2.71313	0.0881666				19.4671													-3	A
4211	moving_2_mesh	Target_2_A_-3	A	A_rectangular_+15.0	58.3368	56.3754	15	+	15	3.05304	0.755724	-3	-2.79805	2.71313	0.182646				19.8485													-3	A
4212	moving_2_mesh	Target_2_A_-3	A	A_circular_-12.0	56.3754	56.3754	11.7857	-	-11.7857	3.05304	0.61523	-3	-2.95354	2.71313	0.0420152		12°	1.00504	19.1565													-3	A
4213	moving_2_mesh	Target_2_A_-3	A	A_circular_-9.0	56.3754	56.3754	8.84633	-	-8.84633	3.05304	0.462542	-3	-2.9768	2.71313	0.0209829		9°	1.00381	19.1255													-3	A
4214	moving_2_mesh	Target_2_A_-3	A	A_circular_-6.0	56.3754	56.3754	5.90092	-	-5.90092	3.05304	0.308837	-3	-2.99228	2.71313	0.0069826		6°	1.00255	19.1069			Circular						Circular				-3	A
4215	moving_2_mesh	Target_2_A_-3	A	A_circular_-3.0	56.3754	56.3754	2.95147	-	-2.95147	3.05304	0.154521	-3	-3	2.71313	0		3°	1	19.1008			Mean	SD				Mean	0.256405				-3	A
4216	moving_2_mesh	Target_2_A_-3	A	A_circular_+3.0	56.3754	56.3754	2.95147	+	2.95147	3.05304	0.154324	-3	-2.99234	2.71313	0.00692927				19.1252			19.1527	0.0513754				SD	0.163408				-3	A
4217	moving_2_mesh	Target_2_A_-3	A	A_circular_+6.0	56.3754	56.3754	5.90092	+	5.90092	3.05304	0.308051	-3	-2.97709	2.71313	0.0207161				19.1557													-3	A
4218	moving_2_mesh	Target_2_A_-3	A	A_circular_+9.0	56.3754	56.3754	8.84633	+	8.84633	3.05304	0.460787	-3	-2.95437	2.71313	0.0412719				19.1983													-3	A
4219	moving_2_mesh	Target_2_A_-3	A	A_circular_+12.0	56.3754	56.3754	11.7857	+	11.7857	3.05304	0.612143	-3	-2.92427	2.71313	0.0684902				19.2531													-3	A
4220	moving_2_mesh	Target_2_A_-2	A	A_paralel_-15.0	41.3754	56.3754	15	-	-15	2.03549	0.177927	-2	-2.64139	1.80877	0.580072		15mm	1.65759	84.3042													-2	A
4221	moving_2_mesh	Target_2_A_-2	A	A_paralel_-10.0	46.3754	56.3754	10	-	-10	2.03549	0.107099	-2	-2.3907	1.80877	0.353348		10mm	1.39635	93.3712			Paralel										-2	A
4222	moving_2_mesh	Target_2_A_-2	A	A_paralel_-5.0	51.3754	56.3754	5	-	-5	2.03549	0.0487653	-2	-2.17947	1.80877	0.16231		5mm	1.1806	102.532			Mean	SD									-2	A
4223	moving_2_mesh	Target_2_A_-2	A	A_paralel_+5.0	61.3754	56.3754	5	+	5	2.03549	0.0413054	-2	-1.84618	1.80877	0.139115				121.05			111.896	21.8767									-2	A
4224	moving_2_mesh	Target_2_A_-2	A	A_paralel_+10.0	66.3754	56.3754	10	+	10	2.03549	0.0766997	-2	-1.7132	1.80877	0.259378				130.379													-2	A
4225	moving_2_mesh	Target_2_A_-2	A	A_paralel_+15.0	71.3754	56.3754	15	+	15	2.03549	0.107341	-2	-1.59731	1.80877	0.364189				139.742													-2	A
4226	moving_2_mesh	Target_2_A_-2	A	A_rectangular_-15.0	58.3368	56.3754	15	-	-15	2.03549	0.509075	-2	-1.8831	1.80877	0.105729		15mm	1.00817	29.4652													-2	A
4227	moving_2_mesh	Target_2_A_-2	A	A_rectangular_-10.0	57.2555	56.3754	10	-	-10	2.03549	0.34495	-2	-1.94821	1.80877	0.04684		10mm	1.00564	28.9897			Rectangular										-2	A
4228	moving_2_mesh	Target_2_A_-2	A	A_rectangular_-5.0	56.5967	56.3754	5	-	-5	2.03549	0.174112	-2	-1.98825	1.80877	0.0106308		5mm	1.00288	28.7172			Mean	SD									-2	A
4229	moving_2_mesh	Target_2_A_-2	A	A_rectangular_+5.0	56.5967	56.3754	5	+	5	2.03549	0.173612	-2	-1.98259	1.80877	0.0157499				28.7998			29.1385	0.385599									-2	A
4230	moving_2_mesh	Target_2_A_-2	A	A_rectangular_+10.0	57.2555	56.3754	10	+	10	2.03549	0.343016	-2	-1.93761	1.80877	0.056427				29.1531													-2	A
4231	moving_2_mesh	Target_2_A_-2	A	A_rectangular_+15.0	58.3368	56.3754	15	+	15	2.03549	0.504948	-2	-1.86883	1.80877	0.118628				29.7061													-2	A
4232	moving_2_mesh	Target_2_A_-2	A	A_circular_-12.0	56.3754	56.3754	11.7857	-	-11.7857	2.03549	0.409904	-2	-1.96571	1.80877	0.0310101		12°	1.00336	28.7523													-2	A
4233	moving_2_mesh	Target_2_A_-2	A	A_circular_-9.0	56.3754	56.3754	8.84633	-	-8.84633	2.03549	0.308238	-2	-1.982	1.80877	0.0162762		9°	1.00254	28.6996													-2	A
4234	moving_2_mesh	Target_2_A_-2	A	A_circular_-6.0	56.3754	56.3754	5.90092	-	-5.90092	2.03549	0.205853	-2	-1.99315	1.80877	0.00619602		6°	1.0017	28.6657			Circular										-2	A
4235	moving_2_mesh	Target_2_A_-2	A	A_circular_-3.0	56.3754	56.3754	2.95147	-	-2.95147	2.03549	0.103017	-2	-1.99914	1.80877	0.000773574		3°	1	28.6504			Mean	SD									-2	A
4236	moving_2_mesh	Target_2_A_-2	A	A_circular_+3.0	56.3754	56.3754	2.95147	+	2.95147	2.03549	0.102929	-2	-1.99574	1.80877	0.00385365				28.6748			28.7223	0.0661755									-2	A
4237	moving_2_mesh	Target_2_A_-2	A	A_circular_+6.0	56.3754	56.3754	5.90092	+	5.90092	2.03549	0.205503	-2	-1.9864	1.80877	0.0123005				28.7145													-2	A
4238	moving_2_mesh	Target_2_A_-2	A	A_circular_+9.0	56.3754	56.3754	8.84633	+	8.84633	2.03549	0.307458	-2	-1.97203	1.80877	0.0252943				28.7725													-2	A
4239	moving_2_mesh	Target_2_A_-2	A	A_circular_+12.0	56.3754	56.3754	11.7857	+	11.7857	2.03549	0.408531	-2	-1.9527	1.80877	0.0427772				28.8489													-2	A
4240	moving_2_mesh	Target_2_A_-1	A	A_paralel_-15.0	41.3754	56.3754	15	-	-15	1.01778	0.088831	-1	-1.3208	0.904375	0.290132		15mm	1.65782	168.86													-1	A
4241	moving_2_mesh	Target_2_A_-1	A	A_paralel_-10.0	46.3754	56.3754	10	-	-10	1.01778	0.0534676	-1	-1.1954	0.904375	0.176719		10mm	1.39646	187.029			Paralel										-1	A
4242	moving_2_mesh	Target_2_A_-1	A	A_paralel_-5.0	51.3754	56.3754	5	-	-5	1.01778	0.0243445	-1	-1.08975	0.904375	0.0811708		5mm	1.18065	205.385			Mean	SD									-1	A
4243	moving_2_mesh	Target_2_A_-1	A	A_paralel_+5.0	61.3754	56.3754	5	+	5	1.01778	0.0206196	-1	-0.923081	0.904375	0.0695659				242.488			224.147	43.8335									-1	A
4244	moving_2_mesh	Target_2_A_-1	A	A_paralel_+10.0	66.3754	56.3754	10	+	10	1.01778	0.0382879	-1	-0.856589	0.904375	0.129701				261.179													-1	A
4245	moving_2_mesh	Target_2_A_-1	A	A_paralel_+15.0	71.3754	56.3754	15	+	15	1.01778	0.0535832	-1	-0.798642	0.904375	0.182108				279.939													-1	A
4246	moving_2_mesh	Target_2_A_-1	A	A_rectangular_-15.0	58.3368	56.3754	15	-	-15	1.01778	0.254052	-1	-0.939735	0.904375	0.0545033		15mm	1.00408	59.043													-1	A
4247	moving_2_mesh	Target_2_A_-1	A	A_rectangular_-10.0	57.2555	56.3754	10	-	-10	1.01778	0.172256	-1	-0.972764	0.904375	0.024632		10mm	1.00281	58.0531			Rectangular										-1	A
4248	moving_2_mesh	Target_2_A_-1	A	A_rectangular_-5.0	56.5967	56.3754	5	-	-5	1.01778	0.0870058	-1	-0.993411	0.904375	0.00595896		5mm	1.00144	57.4674			Mean	SD									-1	A
4249	moving_2_mesh	Target_2_A_-1	A	A_rectangular_+5.0	56.5967	56.3754	5	+	5	1.01778	0.0868809	-1	-0.991996	0.904375	0.00723885				57.55			58.269	0.753379									-1	A
4250	moving_2_mesh	Target_2_A_-1	A	A_rectangular_+10.0	57.2555	56.3754	10	+	10	1.01778	0.171773	-1	-0.970114	0.904375	0.0270288				58.2165													-1	A
4251	moving_2_mesh	Target_2_A_-1	A	A_rectangular_+15.0	58.3368	56.3754	15	+	15	1.01778	0.25302	-1	-0.93617	0.904375	0.0577281				59.2839													-1	A
4252	moving_2_mesh	Target_2_A_-1	A	A_circular_-12.0	56.3754	56.3754	11.7857	-	-11.7857	1.01778	0.204808	-1	-0.98121	0.904375	0.0169934		12°	1.00168	57.5449													-1	A
4253	moving_2_mesh	Target_2_A_-1	A	A_circular_-9.0	56.3754	56.3754	8.84633	-	-8.84633	1.01778	0.154043	-1	-0.989744	0.904375	0.00927543		9°	1.00127	57.4276													-1	A
4254	moving_2_mesh	Target_2_A_-1	A	A_circular_-6.0	56.3754	56.3754	5.90092	-	-5.90092	1.01778	0.102897	-1	-0.995726	0.904375	0.0038656		6°	1.00085	57.3476			Circular										-1	A
4255	moving_2_mesh	Target_2_A_-1	A	A_circular_-3.0	56.3754	56.3754	2.95147	-	-2.95147	1.01778	0.0515049	-1	-0.999145	0.904375	0.000772923		3°	1	57.3047			Mean	SD									-1	A
4256	moving_2_mesh	Target_2_A_-1	A	A_circular_+3.0	56.3754	56.3754	2.95147	+	2.95147	1.01778	0.051483	-1	-0.998294	0.904375	0.001543				57.3291			57.4365	0.117345									-1	A
4257	moving_2_mesh	Target_2_A_-1	A	A_circular_+6.0	56.3754	56.3754	5.90092	+	5.90092	1.01778	0.10281	-1	-0.994038	0.904375	0.00539182				57.3964													-1	A
4258	moving_2_mesh	Target_2_A_-1	A	A_circular_+9.0	56.3754	56.3754	8.84633	+	8.84633	1.01778	0.153848	-1	-0.987251	0.904375	0.0115301				57.5005													-1	A
4259	moving_2_mesh	Target_2_A_-1	A	A_circular_+12.0	56.3754	56.3754	11.7857	+	11.7857	1.01778	0.204465	-1	-0.977957	0.904375	0.0199353				57.6415													-1	A
4260	moving_2_mesh	Target_2_A_+1	A	A_paralel_-15.0	41.3754	56.3754	15	-	-15	1.01778	0.088831	1	1.3208	0.904374	0.290132		15mm	1.65782	168.86													1	A
4261	moving_2_mesh	Target_2_A_+1	A	A_paralel_-10.0	46.3754	56.3754	10	-	-10	1.01778	0.0534676	1	1.1954	0.904374	0.176719		10mm	1.39646	187.029			Paralel										1	A
4262	moving_2_mesh	Target_2_A_+1	A	A_paralel_-5.0	51.3754	56.3754	5	-	-5	1.01778	0.0243445	1	1.08975	0.904374	0.0811706		5mm	1.18065	205.385			Mean	SD									1	A
4263	moving_2_mesh	Target_2_A_+1	A	A_paralel_+5.0	61.3754	56.3754	5	+	5	1.01778	0.0206196	1	0.92308	0.904374	0.069566				242.488			224.147	43.8335									1	A
4264	moving_2_mesh	Target_2_A_+1	A	A_paralel_+10.0	66.3754	56.3754	10	+	10	1.01778	0.0382879	1	0.856589	0.904374	0.129701				261.179													1	A
4265	moving_2_mesh	Target_2_A_+1	A	A_paralel_+15.0	71.3754	56.3754	15	+	15	1.01778	0.0535832	1	0.798643	0.904374	0.182107				279.939													1	A
4266	moving_2_mesh	Target_2_A_+1	A	A_rectangular_-15.0	58.3368	56.3754	15	-	-15	1.01778	0.25302	1	0.93617	0.904374	0.057728		15mm	0.995938	59.2839													1	A
4267	moving_2_mesh	Target_2_A_+1	A	A_rectangular_-10.0	57.2555	56.3754	10	-	-10	1.01778	0.171773	1	0.970114	0.904374	0.0270288		10mm	0.997193	58.2165			Rectangular										1	A
4268	moving_2_mesh	Target_2_A_+1	A	A_rectangular_-5.0	56.5967	56.3754	5	-	-5	1.01778	0.0868809	1	0.991996	0.904374	0.0072388		5mm	0.998565	57.55			Mean	SD									1	A
4269	moving_2_mesh	Target_2_A_+1	A	A_rectangular_+5.0	56.5967	56.3754	5	+	5	1.01778	0.0870058	1	0.993411	0.904374	0.005959				57.4675			58.269	0.753378									1	A
4270	moving_2_mesh	Target_2_A_+1	A	A_rectangular_+10.0	57.2555	56.3754	10	+	10	1.01778	0.172256	1	0.972764	0.904374	0.0246321				58.0531													1	A
4271	moving_2_mesh	Target_2_A_+1	A	A_rectangular_+15.0	58.3368	56.3754	15	+	15	1.01778	0.254052	1	0.939735	0.904374	0.0545035				59.0431													1	A
4272	moving_2_mesh	Target_2_A_+1	A	A_circular_-12.0	56.3754	56.3754	11.7857	-	-11.7857	1.01778	0.204465	1	0.977958	0.904374	0.0199352		12°	0.998323	57.6415													1	A
4273	moving_2_mesh	Target_2_A_+1	A	A_circular_-9.0	56.3754	56.3754	8.84633	-	-8.84633	1.01778	0.153848	1	0.987251	0.904374	0.0115301		9°	0.998733	57.5004													1	A
4274	moving_2_mesh	Target_2_A_+1	A	A_circular_-6.0	56.3754	56.3754	5.90092	-	-5.90092	1.01778	0.10281	1	0.994038	0.904374	0.00539178		6°	0.99915	57.3964			Circular										1	A
4275	moving_2_mesh	Target_2_A_+1	A	A_circular_-3.0	56.3754	56.3754	2.95147	-	-2.95147	1.01778	0.051483	1	0.998294	0.904374	0.00154298		3°	1	57.3291			Mean	SD									1	A
4276	moving_2_mesh	Target_2_A_+1	A	A_circular_+3.0	56.3754	56.3754	2.95147	+	2.95147	1.01778	0.0515049	1	0.999145	0.904374	0.00077296				57.3047			57.4365	0.117344									1	A
4277	moving_2_mesh	Target_2_A_+1	A	A_circular_+6.0	56.3754	56.3754	5.90092	+	5.90092	1.01778	0.102897	1	0.995726	0.904374	0.00386564				57.3476													1	A
4278	moving_2_mesh	Target_2_A_+1	A	A_circular_+9.0	56.3754	56.3754	8.84633	+	8.84633	1.01778	0.154043	1	0.989744	0.904374	0.00927557				57.4276													1	A
4279	moving_2_mesh	Target_2_A_+1	A	A_circular_+12.0	56.3754	56.3754	11.7857	+	11.7857	1.01778	0.204808	1	0.98121	0.904374	0.0169936				57.5449													1	A
4280	moving_2_mesh	Target_2_A_+2	A	A_paralel_-15.0	41.3754	56.3754	15	-	-15	2.03549	0.177927	2	2.64139	1.80877	0.580072		15mm	1.65759	84.3042													2	A
4281	moving_2_mesh	Target_2_A_+2	A	A_paralel_-10.0	46.3754	56.3754	10	-	-10	2.03549	0.107099	2	2.3907	1.80877	0.353347		10mm	1.39635	93.3712			Paralel										2	A
4282	moving_2_mesh	Target_2_A_+2	A	A_paralel_-5.0	51.3754	56.3754	5	-	-5	2.03549	0.0487653	2	2.17947	1.80877	0.162309		5mm	1.1806	102.532			Mean	SD									2	A
4283	moving_2_mesh	Target_2_A_+2	A	A_paralel_+5.0	61.3754	56.3754	5	+	5	2.03549	0.0413054	2	1.84618	1.80877	0.139115				121.05			111.896	21.8768									2	A
4284	moving_2_mesh	Target_2_A_+2	A	A_paralel_+10.0	66.3754	56.3754	10	+	10	2.03549	0.0766997	2	1.7132	1.80877	0.259378				130.379													2	A
4285	moving_2_mesh	Target_2_A_+2	A	A_paralel_+15.0	71.3754	56.3754	15	+	15	2.03549	0.107341	2	1.59731	1.80877	0.364189				139.742													2	A
4286	moving_2_mesh	Target_2_A_+2	A	A_rectangular_-15.0	58.3368	56.3754	15	-	-15	2.03549	0.504948	2	1.86883	1.80877	0.118627		15mm	0.991893	29.7061													2	A
4287	moving_2_mesh	Target_2_A_+2	A	A_rectangular_-10.0	57.2555	56.3754	10	-	-10	2.03549	0.343016	2	1.93761	1.80877	0.0564267		10mm	0.994395	29.1531			Rectangular										2	A
4288	moving_2_mesh	Target_2_A_+2	A	A_rectangular_-5.0	56.5967	56.3754	5	-	-5	2.03549	0.173612	2	1.98259	1.80877	0.0157498		5mm	0.997132	28.7998			Mean	SD									2	A
4289	moving_2_mesh	Target_2_A_+2	A	A_rectangular_+5.0	56.5967	56.3754	5	+	5	2.03549	0.174112	2	1.98825	1.80877	0.0106309				28.7172			29.1385	0.385599									2	A
4290	moving_2_mesh	Target_2_A_+2	A	A_rectangular_+10.0	57.2555	56.3754	10	+	10	2.03549	0.34495	2	1.94821	1.80877	0.0468402				28.9897													2	A
4291	moving_2_mesh	Target_2_A_+2	A	A_rectangular_+15.0	58.3368	56.3754	15	+	15	2.03549	0.509075	2	1.8831	1.80877	0.105729				29.4652													2	A
4292	moving_2_mesh	Target_2_A_+2	A	A_circular_-12.0	56.3754	56.3754	11.7857	-	-11.7857	2.03549	0.408531	2	1.9527	1.80877	0.042777		12°	0.996651	28.8489													2	A
4293	moving_2_mesh	Target_2_A_+2	A	A_circular_-9.0	56.3754	56.3754	8.84633	-	-8.84633	2.03549	0.307458	2	1.97203	1.80877	0.0252942		9°	0.997468	28.7725													2	A
4294	moving_2_mesh	Target_2_A_+2	A	A_circular_-6.0	56.3754	56.3754	5.90092	-	-5.90092	2.03549	0.205503	2	1.9864	1.80877	0.0123002		6°	0.998302	28.7145			Circular										2	A
4295	moving_2_mesh	Target_2_A_+2	A	A_circular_-3.0	56.3754	56.3754	2.95147	-	-2.95147	2.03549	0.102929	2	1.99574	1.80877	0.00385362		3°	1	28.6748			Mean	SD									2	A
4296	moving_2_mesh	Target_2_A_+2	A	A_circular_+3.0	56.3754	56.3754	2.95147	+	2.95147	2.03549	0.103017	2	1.99914	1.80877	0.000773638				28.6504			28.7223	0.0661748									2	A
4297	moving_2_mesh	Target_2_A_+2	A	A_circular_+6.0	56.3754	56.3754	5.90092	+	5.90092	2.03549	0.205853	2	1.99315	1.80877	0.00619608				28.6657													2	A
4298	moving_2_mesh	Target_2_A_+2	A	A_circular_+9.0	56.3754	56.3754	8.84633	+	8.84633	2.03549	0.308238	2	1.982	1.80877	0.0162765				28.6996													2	A
4299	moving_2_mesh	Target_2_A_+2	A	A_circular_+12.0	56.3754	56.3754	11.7857	+	11.7857	2.03549	0.409904	2	1.96571	1.80877	0.0310102				28.7523													2	A
4300	moving_2_mesh	Target_2_A_+3	A	A_paralel_-15.0	41.3754	56.3754	15	-	-15	3.05304	0.267551	3	3.96156	2.71313	0.869628		15mm	1.65722	56.064													3	A
4301	moving_2_mesh	Target_2_A_+3	A	A_paralel_-10.0	46.3754	56.3754	10	-	-10	3.05304	0.161059	3	3.5858	2.71313	0.529797		10mm	1.39616	62.0891			Paralel										3	A
4302	moving_2_mesh	Target_2_A_+3	A	A_paralel_-5.0	51.3754	56.3754	5	-	-5	3.05304	0.0733383	3	3.26911	2.71313	0.243385		5mm	1.18053	68.1772			Mean	SD									3	A
4303	moving_2_mesh	Target_2_A_+3	A	A_paralel_+5.0	61.3754	56.3754	5	+	5	3.05304	0.0621233	3	2.76932	2.71313	0.208631				80.4851			74.402	14.5403									3	A
4304	moving_2_mesh	Target_2_A_+3	A	A_paralel_+10.0	66.3754	56.3754	10	+	10	3.05304	0.115359	3	2.56987	2.71313	0.389006				86.6862													3	A
4305	moving_2_mesh	Target_2_A_+3	A	A_paralel_+15.0	71.3754	56.3754	15	+	15	3.05304	0.161446	3	2.39605	2.71313	0.546216				92.9104													3	A
4306	moving_2_mesh	Target_2_A_+3	A	A_rectangular_-15.0	58.3368	56.3754	15	-	-15	3.05304	0.755724	3	2.79805	2.71313	0.182645		15mm	0.987866	19.8485													3	A
4307	moving_2_mesh	Target_2_A_+3	A	A_rectangular_-10.0	57.2555	56.3754	10	-	-10	3.05304	0.513687	3	2.90251	2.71313	0.0881657		10mm	0.991607	19.4671			Rectangular										3	A
4308	moving_2_mesh	Target_2_A_+3	A	A_rectangular_-5.0	56.5967	56.3754	5	-	-5	3.05304	0.26017	3	2.97178	2.71313	0.025525		5mm	0.995703	19.2182			Mean	SD									3	A
4309	moving_2_mesh	Target_2_A_+3	A	A_rectangular_+5.0	56.5967	56.3754	5	+	5	3.05304	0.261293	3	2.98451	2.71313	0.0140085				19.1356			19.4301	0.266672									3	A
4310	moving_2_mesh	Target_2_A_+3	A	A_rectangular_+10.0	57.2555	56.3754	10	+	10	3.05304	0.518035	3	2.92636	2.71313	0.0665975				19.3037													3	A
4311	moving_2_mesh	Target_2_A_+3	A	A_rectangular_+15.0	58.3368	56.3754	15	+	15	3.05304	0.765006	3	2.83014	2.71313	0.153622				19.6077													3	A
4312	moving_2_mesh	Target_2_A_+3	A	A_circular_-12.0	56.3754	56.3754	11.7857	-	-11.7857	3.05304	0.612143	3	2.92427	2.71313	0.06849		12°	0.994983	19.2531													3	A
4313	moving_2_mesh	Target_2_A_+3	A	A_circular_-9.0	56.3754	56.3754	8.84633	-	-8.84633	3.05304	0.460787	3	2.95437	2.71313	0.0412712		9°	0.996206	19.1983													3	A
4314	moving_2_mesh	Target_2_A_+3	A	A_circular_-6.0	56.3754	56.3754	5.90092	-	-5.90092	3.05304	0.308051	3	2.97709	2.71313	0.020716		6°	0.997455	19.1557			Circular										3	A
4315	moving_2_mesh	Target_2_A_+3	A	A_circular_-3.0	56.3754	56.3754	2.95147	-	-2.95147	3.05304	0.154324	3	2.99234	2.71313	0.00692922		3°	1	19.1252			Mean	SD									3	A
4316	moving_2_mesh	Target_2_A_+3	A	A_circular_+3.0	56.3754	56.3754	2.95147	+	2.95147	3.05304	0.154521	3	3	2.71313	0				19.1008			19.1527	0.0513749									3	A
4317	moving_2_mesh	Target_2_A_+3	A	A_circular_+6.0	56.3754	56.3754	5.90092	+	5.90092	3.05304	0.308837	3	2.99228	2.71313	0.00698276				19.1069													3	A
4318	moving_2_mesh	Target_2_A_+3	A	A_circular_+9.0	56.3754	56.3754	8.84633	+	8.84633	3.05304	0.462542	3	2.9768	2.71313	0.0209832				19.1255													3	A
4319	moving_2_mesh	Target_2_A_+3	A	A_circular_+12.0	56.3754	56.3754	11.7857	+	11.7857	3.05304	0.61523	3	2.95354	2.71313	0.0420156				19.1565													3	A
4320	moving_2_mesh	Target_2_B_-3	B	B_paralel_-15.0	46.3754	61.3754	15	-	-15	3.30678	0.24178	-3	-3.87855	2.71313	0.794556		15mm	1.59683	62.0397													-3	B
4321	moving_2_mesh	Target_2_B_-3	B	B_paralel_-10.0	51.3754	61.3754	10	-	-10	3.30678	0.146797	-3	-3.53815	2.71313	0.486699		10mm	1.36271	68.1215			Paralel						Paralel	Full group			-3	B
4322	moving_2_mesh	Target_2_B_-3	B	B_paralel_-5.0	56.3754	61.3754	5	-	-5	3.30678	0.0673394	-3	-3.24852	2.71313	0.224763		5mm	1.16648	74.2508			Mean	SD				Mean	0.0857058	0.240158			-3	B
4323	moving_2_mesh	Target_2_B_-3	B	B_paralel_+5.0	66.3754	61.3754	5	+	5	3.30678	0.0577288	-3	-2.78495	2.71313	0.194487				86.6118			80.4868	14.6094				SD	0.0574324	0.192376			-3	B
4324	moving_2_mesh	Target_2_B_-3	B	B_paralel_+10.0	71.3754	61.3754	10	+	10	3.30678	0.107724	-3	-2.59739	2.71313	0.364118				92.8299													-3	B
4325	moving_2_mesh	Target_2_B_-3	B	B_paralel_+15.0	76.3754	61.3754	15	+	15	3.30678	0.151413	-3	-2.43258	2.71313	0.513171				99.0668													-3	B
4326	moving_2_mesh	Target_2_B_-3	B	B_rectangular_-15.0	63.1818	61.3754	15	-	-15	3.30678	0.768228	-3	-2.8554	2.71313	0.130777		15mm	1.0115	19.5254													-3	B
4327	moving_2_mesh	Target_2_B_-3	B	B_rectangular_-10.0	62.1847	61.3754	10	-	-10	3.30678	0.518977	-3	-2.93797	2.71313	0.0561002		10mm	1.00789	19.2687			Rectangular						Rectangular				-3	B
4328	moving_2_mesh	Target_2_B_-3	B	B_rectangular_-5.0	61.5787	61.3754	5	-	-5	3.30678	0.261393	-3	-2.98728	2.71313	0.0115062		5mm	1.00401	19.1283			Mean	SD				Mean	0.34264				-3	B
4329	moving_2_mesh	Target_2_B_-3	B	B_rectangular_+5.0	61.5787	61.3754	5	+	5	3.30678	0.260349	-3	-2.97542	2.71313	0.0222288				19.205			19.383	0.230654				SD	0.206426				-3	B
4330	moving_2_mesh	Target_2_B_-3	B	B_rectangular_+10.0	62.1847	61.3754	10	+	10	3.30678	0.514917	-3	-2.91555	2.71313	0.0763774				19.4206													-3	B
4331	moving_2_mesh	Target_2_B_-3	B	B_rectangular_+15.0	63.1818	61.3754	15	+	15	3.30678	0.759494	-3	-2.82475	2.71313	0.158498				19.75													-3	B
4332	moving_2_mesh	Target_2_B_-3	B	B_circular_-12.0	61.3754	61.3754	12.831	-	-12.831	3.30678	0.669775	-3	-2.95306	2.71313	0.0424538		12°	1.00509	19.1571													-3	B
4333	moving_2_mesh	Target_2_B_-3	B	B_circular_-9.0	61.3754	61.3754	9.63092	-	-9.63092	3.30678	0.503559	-3	-2.97656	2.71313	0.0212014		9°	1.00385	19.1257													-3	B
4334	moving_2_mesh	Target_2_B_-3	B	B_circular_-6.0	61.3754	61.3754	6.42428	-	-6.42428	3.30678	0.336227	-3	-2.9922	2.71313	0.00705513		6°	1.00258	19.107			Circular						Circular				-3	B
4335	moving_2_mesh	Target_2_B_-3	B	B_circular_-3.0	61.3754	61.3754	3.21324	-	-3.21324	3.30678	0.168226	-3	-3	2.71313	0		3°	1	19.1008			Mean	SD				Mean	0.279136				-3	B
4336	moving_2_mesh	Target_2_B_-3	B	B_circular_+3.0	61.3754	61.3754	3.21324	+	3.21324	3.30678	0.168009	-3	-2.99226	2.71313	0.00700067				19.1255			19.1533	0.0519068				SD	0.177891				-3	B
4337	moving_2_mesh	Target_2_B_-3	B	B_circular_+6.0	61.3754	61.3754	6.42428	+	6.42428	3.30678	0.335362	-3	-2.97686	2.71313	0.0209284				19.1562													-3	B
4338	moving_2_mesh	Target_2_B_-3	B	B_circular_+9.0	61.3754	61.3754	9.63092	+	9.63092	3.30678	0.501628	-3	-2.9539	2.71313	0.041695				19.1993													-3	B
4339	moving_2_mesh	Target_2_B_-3	B	B_circular_+12.0	61.3754	61.3754	12.831	+	12.831	3.30678	0.666381	-3	-2.9235	2.71313	0.0691906				19.2547													-3	B
4340	moving_2_mesh	Target_2_B_-2	B	B_paralel_-15.0	46.3754	61.3754	15	-	-15	2.20466	0.160706	-2	-2.586	1.80877	0.529979		15mm	1.59715	93.3379													-2	B
4341	moving_2_mesh	Target_2_B_-2	B	B_paralel_-10.0	51.3754	61.3754	10	-	-10	2.20466	0.0975663	-2	-2.35891	1.80877	0.324598		10mm	1.36288	102.494			Paralel										-2	B
4342	moving_2_mesh	Target_2_B_-2	B	B_paralel_-5.0	56.3754	61.3754	5	-	-5	2.20466	0.044754	-2	-2.16573	1.80877	0.14989		5mm	1.16655	111.722			Mean	SD									-2	B
4343	moving_2_mesh	Target_2_B_-2	B	B_paralel_+5.0	66.3754	61.3754	5	+	5	2.20466	0.0383646	-2	-1.85661	1.80877	0.129684				130.329			121.108	21.9915									-2	B
4344	moving_2_mesh	Target_2_B_-2	B	B_paralel_+10.0	71.3754	61.3754	10	+	10	2.20466	0.0715882	-2	-1.73155	1.80877	0.242785				139.688													-2	B
4345	moving_2_mesh	Target_2_B_-2	B	B_paralel_+15.0	76.3754	61.3754	15	+	15	2.20466	0.10062	-2	-1.62167	1.80877	0.342158				149.075													-2	B
4346	moving_2_mesh	Target_2_B_-2	B	B_rectangular_-15.0	63.1818	61.3754	15	-	-15	2.20466	0.511288	-2	-1.90011	1.80877	0.0903445		15mm	1.00765	29.3377													-2	B
4347	moving_2_mesh	Target_2_B_-2	B	B_rectangular_-10.0	62.1847	61.3754	10	-	-10	2.20466	0.345612	-2	-1.95611	1.80877	0.039693		10mm	1.00525	28.9342			Rectangular										-2	B
4348	moving_2_mesh	Target_2_B_-2	B	B_rectangular_-5.0	61.5787	61.3754	5	-	-5	2.20466	0.174187	-2	-1.99019	1.80877	0.00887269		5mm	1.00267	28.7047			Mean	SD									-2	B
4349	moving_2_mesh	Target_2_B_-2	B	B_rectangular_+5.0	61.5787	61.3754	5	+	5	2.20466	0.173723	-2	-1.98492	1.80877	0.0136388				28.7814			29.0677	0.331465									-2	B
4350	moving_2_mesh	Target_2_B_-2	B	B_rectangular_+10.0	62.1847	61.3754	10	+	10	2.20466	0.343806	-2	-1.94615	1.80877	0.0487054				29.0861													-2	B
4351	moving_2_mesh	Target_2_B_-2	B	B_rectangular_+15.0	63.1818	61.3754	15	+	15	2.20466	0.507404	-2	-1.88648	1.80877	0.102665				29.5622													-2	B
4352	moving_2_mesh	Target_2_B_-2	B	B_circular_-12.0	61.3754	61.3754	12.831	-	-12.831	2.20466	0.446242	-2	-1.96536	1.80877	0.0313327		12°	1.00339	28.7534													-2	B
4353	moving_2_mesh	Target_2_B_-2	B	B_circular_-9.0	61.3754	61.3754	9.63092	-	-9.63092	2.20466	0.33557	-2	-1.98182	1.80877	0.0164453		9°	1.00257	28.7001													-2	B
4354	moving_2_mesh	Target_2_B_-2	B	B_circular_-6.0	61.3754	61.3754	6.42428	-	-6.42428	2.20466	0.224109	-2	-1.99308	1.80877	0.00626024		6°	1.00172	28.6659			Circular										-2	B
4355	moving_2_mesh	Target_2_B_-2	B	B_circular_-3.0	61.3754	61.3754	3.21324	-	-3.21324	2.20466	0.112154	-2	-1.99914	1.80877	0.000781583		3°	1	28.6504			Mean	SD									-2	B
4356	moving_2_mesh	Target_2_B_-2	B	B_circular_+3.0	61.3754	61.3754	3.21324	+	3.21324	2.20466	0.112057	-2	-1.9957	1.80877	0.00389338				28.6751			28.7231	0.066862									-2	B
4357	moving_2_mesh	Target_2_B_-2	B	B_circular_+6.0	61.3754	61.3754	6.42428	+	6.42428	2.20466	0.223724	-2	-1.98626	1.80877	0.0124271				28.7152													-2	B
4358	moving_2_mesh	Target_2_B_-2	B	B_circular_+9.0	61.3754	61.3754	9.63092	+	9.63092	2.20466	0.334712	-2	-1.97174	1.80877	0.0255543				28.7738													-2	B
4359	moving_2_mesh	Target_2_B_-2	B	B_circular_+12.0	61.3754	61.3754	12.831	+	12.831	2.20466	0.444732	-2	-1.95222	1.80877	0.0432162				28.851													-2	B
4360	moving_2_mesh	Target_2_B_-1	B	B_paralel_-15.0	46.3754	61.3754	15	-	-15	1.10237	0.0802085	-1	-1.29309	0.904375	0.265073		15mm	1.59735	187.013													-1	B
4361	moving_2_mesh	Target_2_B_-1	B	B_paralel_-10.0	51.3754	61.3754	10	-	-10	1.10237	0.0486934	-1	-1.1795	0.904375	0.162339		10mm	1.36298	205.367			Paralel										-1	B
4362	moving_2_mesh	Target_2_B_-1	B	B_paralel_-5.0	56.3754	61.3754	5	-	-5	1.10237	0.0223352	-1	-1.08288	0.904375	0.0749594		5mm	1.16659	223.862			Mean	SD									-1	B
4363	moving_2_mesh	Target_2_B_-1	B	B_paralel_+5.0	66.3754	61.3754	5	+	5	1.10237	0.0191458	-1	-0.928295	0.904375	0.0648498				261.154			242.672	44.0766									-1	B
4364	moving_2_mesh	Target_2_B_-1	B	B_paralel_+10.0	71.3754	61.3754	10	+	10	1.10237	0.0357256	-1	-0.865763	0.904375	0.121404				279.911													-1	B
4365	moving_2_mesh	Target_2_B_-1	B	B_paralel_+15.0	76.3754	61.3754	15	+	15	1.10237	0.0502135	-1	-0.810822	0.904375	0.171092				298.724													-1	B
4366	moving_2_mesh	Target_2_B_-1	B	B_rectangular_-15.0	63.1818	61.3754	15	-	-15	1.10237	0.25519	-1	-0.948324	0.904375	0.0467361		15mm	1.00382	58.7797													-1	B
4367	moving_2_mesh	Target_2_B_-1	B	B_rectangular_-10.0	62.1847	61.3754	10	-	-10	1.10237	0.172604	-1	-0.976797	0.904375	0.0209849		10mm	1.00262	57.9362			Rectangular										-1	B
4368	moving_2_mesh	Target_2_B_-1	B	B_rectangular_-5.0	61.5787	61.3754	5	-	-5	1.10237	0.0870482	-1	-0.994432	0.904375	0.00503527		5mm	1.00134	57.4395			Mean	SD									-1	B
4369	moving_2_mesh	Target_2_B_-1	B	B_rectangular_+5.0	61.5787	61.3754	5	+	5	1.10237	0.0869321	-1	-0.993115	0.904375	0.00622692				57.5161			58.1273	0.644886									-1	B
4370	moving_2_mesh	Target_2_B_-1	B	B_rectangular_+10.0	62.1847	61.3754	10	+	10	1.10237	0.172152	-1	-0.974305	0.904375	0.0232381				58.0881													-1	B
4371	moving_2_mesh	Target_2_B_-1	B	B_rectangular_+15.0	63.1818	61.3754	15	+	15	1.10237	0.254219	-1	-0.944918	0.904375	0.0498162				59.0042													-1	B
4372	moving_2_mesh	Target_2_B_-1	B	B_circular_-12.0	61.3754	61.3754	12.831	-	-12.831	1.10237	0.222963	-1	-0.981015	0.904375	0.0171696		12°	1.0017	57.5475													-1	B
4373	moving_2_mesh	Target_2_B_-1	B	B_circular_-9.0	61.3754	61.3754	9.63092	-	-9.63092	1.10237	0.167702	-1	-0.989638	0.904375	0.0093715		9°	1.00128	57.4289													-1	B
4374	moving_2_mesh	Target_2_B_-1	B	B_circular_-6.0	61.3754	61.3754	6.42428	-	-6.42428	1.10237	0.112023	-1	-0.995682	0.904375	0.00390564		6°	1.00086	57.3481			Circular										-1	B
4375	moving_2_mesh	Target_2_B_-1	B	B_circular_-3.0	61.3754	61.3754	3.21324	-	-3.21324	1.10237	0.0560729	-1	-0.999137	0.904375	0.00078091		3°	1	57.3048			Mean	SD									-1	B
4376	moving_2_mesh	Target_2_B_-1	B	B_circular_+3.0	61.3754	61.3754	3.21324	+	3.21324	1.10237	0.0560487	-1	-0.998276	0.904375	0.00155893				57.3295			57.438	0.118566									-1	B
4377	moving_2_mesh	Target_2_B_-1	B	B_circular_+6.0	61.3754	61.3754	6.42428	+	6.42428	1.10237	0.111926	-1	-0.993977	0.904375	0.00544741				57.3974													-1	B
4378	moving_2_mesh	Target_2_B_-1	B	B_circular_+9.0	61.3754	61.3754	9.63092	+	9.63092	1.10237	0.167487	-1	-0.98712	0.904375	0.0116489				57.5026													-1	B
4379	moving_2_mesh	Target_2_B_-1	B	B_circular_+12.0	61.3754	61.3754	12.831	+	12.831	1.10237	0.222585	-1	-0.977731	0.904375	0.0201405				57.6451													-1	B
4380	moving_2_mesh	Target_2_B_+1	B	B_paralel_-15.0	46.3754	61.3754	15	-	-15	1.10237	0.0802085	1	1.29309	0.904374	0.265073		15mm	1.59735	187.013													1	B
4381	moving_2_mesh	Target_2_B_+1	B	B_paralel_-10.0	51.3754	61.3754	10	-	-10	1.10237	0.0486934	1	1.1795	0.904374	0.162339		10mm	1.36298	205.367			Paralel										1	B
4382	moving_2_mesh	Target_2_B_+1	B	B_paralel_-5.0	56.3754	61.3754	5	-	-5	1.10237	0.0223352	1	1.08288	0.904374	0.0749596		5mm	1.16659	223.862			Mean	SD									1	B
4383	moving_2_mesh	Target_2_B_+1	B	B_paralel_+5.0	66.3754	61.3754	5	+	5	1.10237	0.0191458	1	0.928295	0.904374	0.0648499				261.154			242.672	44.0766									1	B
4384	moving_2_mesh	Target_2_B_+1	B	B_paralel_+10.0	71.3754	61.3754	10	+	10	1.10237	0.0357256	1	0.865763	0.904374	0.121404				279.912													1	B
4385	moving_2_mesh	Target_2_B_+1	B	B_paralel_+15.0	76.3754	61.3754	15	+	15	1.10237	0.0502135	1	0.810822	0.904374	0.171092				298.724													1	B
4386	moving_2_mesh	Target_2_B_+1	B	B_rectangular_-15.0	63.1818	61.3754	15	-	-15	1.10237	0.254219	1	0.944918	0.904374	0.049816		15mm	0.996195	59.0042													1	B
4387	moving_2_mesh	Target_2_B_+1	B	B_rectangular_-10.0	62.1847	61.3754	10	-	-10	1.10237	0.172152	1	0.974306	0.904374	0.023238		10mm	0.997384	58.0881			Rectangular										1	B
4388	moving_2_mesh	Target_2_B_+1	B	B_rectangular_-5.0	61.5787	61.3754	5	-	-5	1.10237	0.0869321	1	0.993115	0.904374	0.00622685		5mm	0.998667	57.5161			Mean	SD									1	B
4389	moving_2_mesh	Target_2_B_+1	B	B_rectangular_+5.0	61.5787	61.3754	5	+	5	1.10237	0.0870482	1	0.994432	0.904374	0.00503534				57.4395			58.1273	0.644885									1	B
4390	moving_2_mesh	Target_2_B_+1	B	B_rectangular_+10.0	62.1847	61.3754	10	+	10	1.10237	0.172604	1	0.976797	0.904374	0.020985				57.9362													1	B
4391	moving_2_mesh	Target_2_B_+1	B	B_rectangular_+15.0	63.1818	61.3754	15	+	15	1.10237	0.25519	1	0.948324	0.904374	0.0467362				58.7797													1	B
4392	moving_2_mesh	Target_2_B_+1	B	B_circular_-12.0	61.3754	61.3754	12.831	-	-12.831	1.10237	0.222585	1	0.97773	0.904374	0.0201405		12°	0.998306	57.6451													1	B
4393	moving_2_mesh	Target_2_B_+1	B	B_circular_-9.0	61.3754	61.3754	9.63092	-	-9.63092	1.10237	0.167487	1	0.98712	0.904374	0.0116489		9°	0.99872	57.5026													1	B
4394	moving_2_mesh	Target_2_B_+1	B	B_circular_-6.0	61.3754	61.3754	6.42428	-	-6.42428	1.10237	0.111926	1	0.993977	0.904374	0.00544741		6°	0.999141	57.3974			Circular										1	B
4395	moving_2_mesh	Target_2_B_+1	B	B_circular_-3.0	61.3754	61.3754	3.21324	-	-3.21324	1.10237	0.0560487	1	0.998276	0.904374	0.00155891		3°	1	57.3295			Mean	SD									1	B
4396	moving_2_mesh	Target_2_B_+1	B	B_circular_+3.0	61.3754	61.3754	3.21324	+	3.21324	1.10237	0.0560729	1	0.999137	0.904374	0.000780922				57.3048			57.438	0.118565									1	B
4397	moving_2_mesh	Target_2_B_+1	B	B_circular_+6.0	61.3754	61.3754	6.42428	+	6.42428	1.10237	0.112023	1	0.995681	0.904374	0.00390567				57.3481													1	B
4398	moving_2_mesh	Target_2_B_+1	B	B_circular_+9.0	61.3754	61.3754	9.63092	+	9.63092	1.10237	0.167701	1	0.989638	0.904374	0.00937162				57.4289													1	B
4399	moving_2_mesh	Target_2_B_+1	B	B_circular_+12.0	61.3754	61.3754	12.831	+	12.831	1.10237	0.222963	1	0.981015	0.904374	0.0171696				57.5475													1	B
4400	moving_2_mesh	Target_2_B_+2	B	B_paralel_-15.0	46.3754	61.3754	15	-	-15	2.20466	0.160706	2	2.586	1.80877	0.52998		15mm	1.59715	93.3379													2	B
4401	moving_2_mesh	Target_2_B_+2	B	B_paralel_-10.0	51.3754	61.3754	10	-	-10	2.20466	0.0975663	2	2.35891	1.80877	0.324598		10mm	1.36288	102.494			Paralel										2	B
4402	moving_2_mesh	Target_2_B_+2	B	B_paralel_-5.0	56.3754	61.3754	5	-	-5	2.20466	0.044754	2	2.16573	1.80877	0.14989		5mm	1.16655	111.722			Mean	SD									2	B
4403	moving_2_mesh	Target_2_B_+2	B	B_paralel_+5.0	66.3754	61.3754	5	+	5	2.20466	0.0383646	2	1.85661	1.80877	0.129684				130.329			121.108	21.9915									2	B
4404	moving_2_mesh	Target_2_B_+2	B	B_paralel_+10.0	71.3754	61.3754	10	+	10	2.20466	0.0715882	2	1.73155	1.80877	0.242784				139.688													2	B
4405	moving_2_mesh	Target_2_B_+2	B	B_paralel_+15.0	76.3754	61.3754	15	+	15	2.20466	0.10062	2	1.62167	1.80877	0.342158				149.075													2	B
4406	moving_2_mesh	Target_2_B_+2	B	B_rectangular_-15.0	63.1818	61.3754	15	-	-15	2.20466	0.507404	2	1.88648	1.80877	0.102665		15mm	0.992405	29.5622													2	B
4407	moving_2_mesh	Target_2_B_+2	B	B_rectangular_-10.0	62.1847	61.3754	10	-	-10	2.20466	0.343806	2	1.94615	1.80877	0.0487053		10mm	0.994776	29.0861			Rectangular										2	B
4408	moving_2_mesh	Target_2_B_+2	B	B_rectangular_-5.0	61.5787	61.3754	5	-	-5	2.20466	0.173723	2	1.98492	1.80877	0.0136387		5mm	0.997336	28.7814			Mean	SD									2	B
4409	moving_2_mesh	Target_2_B_+2	B	B_rectangular_+5.0	61.5787	61.3754	5	+	5	2.20466	0.174187	2	1.99019	1.80877	0.00887276				28.7047			29.0677	0.331465									2	B
4410	moving_2_mesh	Target_2_B_+2	B	B_rectangular_+10.0	62.1847	61.3754	10	+	10	2.20466	0.345612	2	1.95611	1.80877	0.0396932				28.9342													2	B
4411	moving_2_mesh	Target_2_B_+2	B	B_rectangular_+15.0	63.1818	61.3754	15	+	15	2.20466	0.511288	2	1.90011	1.80877	0.0903447				29.3377													2	B
4412	moving_2_mesh	Target_2_B_+2	B	B_circular_-12.0	61.3754	61.3754	12.831	-	-12.831	2.20466	0.444732	2	1.95222	1.80877	0.043216		12°	0.996617	28.851													2	B
4413	moving_2_mesh	Target_2_B_+2	B	B_circular_-9.0	61.3754	61.3754	9.63092	-	-9.63092	2.20466	0.334712	2	1.97174	1.80877	0.0255542		9°	0.997442	28.7738													2	B
4414	moving_2_mesh	Target_2_B_+2	B	B_circular_-6.0	61.3754	61.3754	6.42428	-	-6.42428	2.20466	0.223724	2	1.98626	1.80877	0.012427		6°	0.998284	28.7152			Circular										2	B
4415	moving_2_mesh	Target_2_B_+2	B	B_circular_-3.0	61.3754	61.3754	3.21324	-	-3.21324	2.20466	0.112057	2	1.9957	1.80877	0.00389336		3°	1	28.6751			Mean	SD									2	B
4416	moving_2_mesh	Target_2_B_+2	B	B_circular_+3.0	61.3754	61.3754	3.21324	+	3.21324	2.20466	0.112154	2	1.99914	1.80877	0.000781635				28.6504			28.7231	0.0668614									2	B
4417	moving_2_mesh	Target_2_B_+2	B	B_circular_+6.0	61.3754	61.3754	6.42428	+	6.42428	2.20466	0.224109	2	1.99308	1.80877	0.00626054				28.6659													2	B
4418	moving_2_mesh	Target_2_B_+2	B	B_circular_+9.0	61.3754	61.3754	9.63092	+	9.63092	2.20466	0.33557	2	1.98182	1.80877	0.0164454				28.7002													2	B
4419	moving_2_mesh	Target_2_B_+2	B	B_circular_+12.0	61.3754	61.3754	12.831	+	12.831	2.20466	0.446242	2	1.96536	1.80877	0.0313329				28.7534													2	B
4420	moving_2_mesh	Target_2_B_+3	B	B_paralel_-15.0	46.3754	61.3754	15	-	-15	3.30678	0.24178	3	3.87855	2.71313	0.794556		15mm	1.59683	62.0398													3	B
4421	moving_2_mesh	Target_2_B_+3	B	B_paralel_-10.0	51.3754	61.3754	10	-	-10	3.30678	0.146797	3	3.53815	2.71313	0.486698		10mm	1.36271	68.1215			Paralel										3	B
4422	moving_2_mesh	Target_2_B_+3	B	B_paralel_-5.0	56.3754	61.3754	5	-	-5	3.30678	0.0673393	3	3.24852	2.71313	0.224763		5mm	1.16648	74.2508			Mean	SD									3	B
4423	moving_2_mesh	Target_2_B_+3	B	B_paralel_+5.0	66.3754	61.3754	5	+	5	3.30678	0.0577288	3	2.78495	2.71313	0.194487				86.6118			80.4868	14.6094									3	B
4424	moving_2_mesh	Target_2_B_+3	B	B_paralel_+10.0	71.3754	61.3754	10	+	10	3.30678	0.107724	3	2.59739	2.71313	0.364119				92.8299													3	B
4425	moving_2_mesh	Target_2_B_+3	B	B_paralel_+15.0	76.3754	61.3754	15	+	15	3.30678	0.151413	3	2.43258	2.71313	0.513171				99.0668													3	B
4426	moving_2_mesh	Target_2_B_+3	B	B_rectangular_-15.0	63.1818	61.3754	15	-	-15	3.30678	0.759494	3	2.82475	2.71313	0.158498		15mm	0.988631	19.75													3	B
4427	moving_2_mesh	Target_2_B_+3	B	B_rectangular_-10.0	62.1847	61.3754	10	-	-10	3.30678	0.514917	3	2.91555	2.71313	0.0763772		10mm	0.992176	19.4206			Rectangular										3	B
4428	moving_2_mesh	Target_2_B_+3	B	B_rectangular_-5.0	61.5787	61.3754	5	-	-5	3.30678	0.260349	3	2.97542	2.71313	0.0222286		5mm	0.996007	19.205			Mean	SD									3	B
4429	moving_2_mesh	Target_2_B_+3	B	B_rectangular_+5.0	61.5787	61.3754	5	+	5	3.30678	0.261393	3	2.98728	2.71313	0.0115064				19.1283			19.383	0.230654									3	B
4430	moving_2_mesh	Target_2_B_+3	B	B_rectangular_+10.0	62.1847	61.3754	10	+	10	3.30678	0.518977	3	2.93797	2.71313	0.056101				19.2687													3	B
4431	moving_2_mesh	Target_2_B_+3	B	B_rectangular_+15.0	63.1818	61.3754	15	+	15	3.30678	0.768228	3	2.8554	2.71313	0.130778				19.5254													3	B
4432	moving_2_mesh	Target_2_B_+3	B	B_circular_-12.0	61.3754	61.3754	12.831	-	-12.831	3.30678	0.666381	3	2.9235	2.71313	0.0691904		12°	0.994932	19.2547													3	B
4433	moving_2_mesh	Target_2_B_+3	B	B_circular_-9.0	61.3754	61.3754	9.63092	-	-9.63092	3.30678	0.501628	3	2.9539	2.71313	0.0416944		9°	0.996167	19.1993													3	B
4434	moving_2_mesh	Target_2_B_+3	B	B_circular_-6.0	61.3754	61.3754	6.42428	-	-6.42428	3.30678	0.335362	3	2.97686	2.71313	0.0209289		6°	0.997429	19.1562			Circular										3	B
4435	moving_2_mesh	Target_2_B_+3	B	B_circular_-3.0	61.3754	61.3754	3.21324	-	-3.21324	3.30678	0.168009	3	2.99226	2.71313	0.00700062		3°	1	19.1255			Mean	SD									3	B
4436	moving_2_mesh	Target_2_B_+3	B	B_circular_+3.0	61.3754	61.3754	3.21324	+	3.21324	3.30678	0.168226	3	3	2.71313	0				19.1008			19.1533	0.0519064									3	B
4437	moving_2_mesh	Target_2_B_+3	B	B_circular_+6.0	61.3754	61.3754	6.42428	+	6.42428	3.30678	0.336227	3	2.9922	2.71313	0.00705529				19.107													3	B
4438	moving_2_mesh	Target_2_B_+3	B	B_circular_+9.0	61.3754	61.3754	9.63092	+	9.63092	3.30678	0.503559	3	2.97656	2.71313	0.0212016				19.1257													3	B
4439	moving_2_mesh	Target_2_B_+3	B	B_circular_+12.0	61.3754	61.3754	12.831	+	12.831	3.30678	0.669775	3	2.95306	2.71313	0.0424541				19.1571													3	B
4440	moving_2_mesh	Target_2_C_-3	C	C_paralel_-15.0	51.3754	66.3754	15	-	-15	3.56168	0.220389	-3	-3.80709	2.71313	0.72993		15mm	1.54595	68.0615													-3	C
4441	moving_2_mesh	Target_2_C_-3	C	C_paralel_-10.0	56.3754	66.3754	10	-	-10	3.56168	0.1348	-3	-3.49698	2.71313	0.449467		10mm	1.33416	74.184			Paralel						Paralel	Full group			-3	C
4442	moving_2_mesh	Target_2_C_-3	C	C_paralel_-5.0	61.3754	66.3754	5	-	-5	3.56168	0.0622329	-3	-3.23064	2.71313	0.208588		5mm	1.15434	80.3433			Mean	SD				Mean	0.0792639	0.247572			-3	C
4443	moving_2_mesh	Target_2_C_-3	C	C_paralel_+5.0	71.3754	66.3754	5	+	5	3.56168	0.0539123	-3	-2.79871	2.71313	0.182045				92.7432			86.5875	14.6595				SD	0.0525387	0.201503			-3	C
4444	moving_2_mesh	Target_2_C_-3	C	C_paralel_+10.0	76.3754	66.3754	10	+	10	3.56168	0.101037	-3	-2.62175	2.71313	0.34209				98.9735													-3	C
4445	moving_2_mesh	Target_2_C_-3	C	C_paralel_+15.0	81.3754	66.3754	15	+	15	3.56168	0.142559	-3	-2.46511	2.71313	0.483751				105.219													-3	C
4446	moving_2_mesh	Target_2_C_-3	C	C_rectangular_-15.0	68.0492	66.3754	15	-	-15	3.56168	0.770799	-3	-2.87575	2.71313	0.112375		15mm	1.0108	19.4603													-3	C
4447	moving_2_mesh	Target_2_C_-3	C	C_rectangular_-10.0	67.1245	66.3754	10	-	-10	3.56168	0.519721	-3	-2.94721	2.71313	0.0477403		10mm	1.00737	19.2411			Rectangular						Rectangular				-3	C
4448	moving_2_mesh	Target_2_C_-3	C	C_rectangular_-5.0	66.5635	66.3754	5	-	-5	3.56168	0.261469	-3	-2.98945	2.71313	0.00954108		5mm	1.00374	19.1227			Mean	SD				Mean	0.343487				-3	C
4449	moving_2_mesh	Target_2_C_-3	C	C_rectangular_+5.0	66.5635	66.3754	5	+	5	3.56168	0.260495	-3	-2.97837	2.71313	0.0195626				19.1942			19.3453	0.201775				SD	0.207252				-3	C
4450	moving_2_mesh	Target_2_C_-3	C	C_rectangular_+10.0	67.1245	66.3754	10	+	10	3.56168	0.515916	-3	-2.9261	2.71313	0.0668378				19.383													-3	C
4451	moving_2_mesh	Target_2_C_-3	C	C_rectangular_+15.0	68.0492	66.3754	15	+	15	3.56168	0.762567	-3	-2.84651	2.71313	0.138817				19.6704													-3	C
4452	moving_2_mesh	Target_2_C_-3	C	C_circular_-12.0	66.3754	66.3754	13.8762	-	-13.8762	3.56168	0.724321	-3	-2.95267	2.71313	0.0428035		12°	1.00513	19.1576													-3	C
4453	moving_2_mesh	Target_2_C_-3	C	C_circular_-9.0	66.3754	66.3754	10.4155	-	-10.4155	3.56168	0.544576	-3	-2.97637	2.71313	0.0213751		9°	1.00388	19.1259													-3	C
4454	moving_2_mesh	Target_2_C_-3	C	C_circular_-6.0	66.3754	66.3754	6.94764	-	-6.94764	3.56168	0.363617	-3	-2.99214	2.71313	0.00711296		6°	1.0026	19.107			Circular						Circular				-3	C
4455	moving_2_mesh	Target_2_C_-3	C	C_circular_-3.0	66.3754	66.3754	3.47501	-	-3.47501	3.56168	0.18193	-3	-3	2.71313	0		3°	1	19.1008			Mean	SD				Mean	0.301868				-3	C
4456	moving_2_mesh	Target_2_C_-3	C	C_circular_+3.0	66.3754	66.3754	3.47501	+	3.47501	3.56168	0.181694	-3	-2.9922	2.71313	0.00705757				19.1257			19.1537	0.0523305				SD	0.192374				-3	C
4457	moving_2_mesh	Target_2_C_-3	C	C_circular_+6.0	66.3754	66.3754	6.94764	+	6.94764	3.56168	0.362674	-3	-2.97667	2.71313	0.0210988				19.1567													-3	C
4458	moving_2_mesh	Target_2_C_-3	C	C_circular_+9.0	66.3754	66.3754	10.4155	+	10.4155	3.56168	0.542471	-3	-2.95352	2.71313	0.0420322				19.2001													-3	C
4459	moving_2_mesh	Target_2_C_-3	C	C_circular_+12.0	66.3754	66.3754	13.8762	+	13.8762	3.56168	0.720621	-3	-2.92288	2.71313	0.0697488				19.256													-3	C
4460	moving_2_mesh	Target_2_C_-2	C	C_paralel_-15.0	51.3754	66.3754	15	-	-15	2.3746	0.146407	-2	-2.53833	1.80877	0.486862		15mm	1.54623	102.454													-2	C
4461	moving_2_mesh	Target_2_C_-2	C	C_paralel_-10.0	56.3754	66.3754	10	-	-10	2.3746	0.0895442	-2	-2.33145	1.80877	0.299763		10mm	1.33432	111.677			Paralel										-2	C
4462	moving_2_mesh	Target_2_C_-2	C	C_paralel_-5.0	61.3754	66.3754	5	-	-5	2.3746	0.041338	-2	-2.15381	1.80877	0.139102		5mm	1.1544	120.954			Mean	SD									-2	C
4463	moving_2_mesh	Target_2_C_-2	C	C_paralel_+5.0	71.3754	66.3754	5	+	5	2.3746	0.0358091	-2	-1.86578	1.80877	0.121388				139.629			130.357	22.0787									-2	C
4464	moving_2_mesh	Target_2_C_-2	C	C_paralel_+10.0	76.3754	66.3754	10	+	10	2.3746	0.0671086	-2	-1.74779	1.80877	0.228098				149.012													-2	C
4465	moving_2_mesh	Target_2_C_-2	C	C_paralel_+15.0	81.3754	66.3754	15	+	15	2.3746	0.0946863	-2	-1.64336	1.80877	0.322544				158.418													-2	C
4466	moving_2_mesh	Target_2_C_-2	C	C_rectangular_-15.0	68.0492	66.3754	15	-	-15	2.3746	0.513061	-2	-1.91384	1.80877	0.0779255		15mm	1.00719	29.2363													-2	C
4467	moving_2_mesh	Target_2_C_-2	C	C_rectangular_-10.0	67.1245	66.3754	10	-	-10	2.3746	0.346137	-2	-1.96242	1.80877	0.0339834		10mm	1.00491	28.8903			Rectangular										-2	C
4468	moving_2_mesh	Target_2_C_-2	C	C_rectangular_-5.0	66.5635	66.3754	5	-	-5	2.3746	0.174247	-2	-1.99173	1.80877	0.00748332		5mm	1.00249	28.695			Mean	SD									-2	C
4469	moving_2_mesh	Target_2_C_-2	C	C_rectangular_+5.0	66.5635	66.3754	5	+	5	2.3746	0.173813	-2	-1.9868	1.80877	0.0119378				28.7665			29.0111	0.288096									-2	C
4470	moving_2_mesh	Target_2_C_-2	C	C_rectangular_+10.0	67.1245	66.3754	10	+	10	2.3746	0.344446	-2	-1.95304	1.80877	0.0424718				29.0322													-2	C
4471	moving_2_mesh	Target_2_C_-2	C	C_rectangular_+15.0	68.0492	66.3754	15	+	15	2.3746	0.5094	-2	-1.90084	1.80877	0.0896776				29.4464													-2	C
4472	moving_2_mesh	Target_2_C_-2	C	C_circular_-12.0	66.3754	66.3754	13.8762	-	-13.8762	2.3746	0.482581	-2	-1.96507	1.80877	0.0315898		12°	1.00342	28.7542													-2	C
4473	moving_2_mesh	Target_2_C_-2	C	C_circular_-9.0	66.3754	66.3754	10.4155	-	-10.4155	2.3746	0.362903	-2	-1.98167	1.80877	0.0165801		9°	1.00259	28.7006													-2	C
4474	moving_2_mesh	Target_2_C_-2	C	C_circular_-6.0	66.3754	66.3754	6.94764	-	-6.94764	2.3746	0.242365	-2	-1.99302	1.80877	0.00631144		6°	1.00173	28.666			Circular										-2	C
4475	moving_2_mesh	Target_2_C_-2	C	C_circular_-3.0	66.3754	66.3754	3.47501	-	-3.47501	2.3746	0.12129	-2	-1.99913	1.80877	0.00078796		3°	1	28.6504			Mean	SD									-2	C
4476	moving_2_mesh	Target_2_C_-2	C	C_circular_+3.0	66.3754	66.3754	3.47501	+	3.47501	2.3746	0.121185	-2	-1.99566	1.80877	0.00392505				28.6753			28.7237	0.0674093									-2	C
4477	moving_2_mesh	Target_2_C_-2	C	C_circular_+6.0	66.3754	66.3754	6.94764	+	6.94764	2.3746	0.241946	-2	-1.98615	1.80877	0.012528				28.7157													-2	C
4478	moving_2_mesh	Target_2_C_-2	C	C_circular_+9.0	66.3754	66.3754	10.4155	+	10.4155	2.3746	0.361967	-2	-1.97152	1.80877	0.0257616				28.7748													-2	C
4479	moving_2_mesh	Target_2_C_-2	C	C_circular_+12.0	66.3754	66.3754	13.8762	+	13.8762	2.3746	0.480935	-2	-1.95183	1.80877	0.043566				28.8526													-2	C
4480	moving_2_mesh	Target_2_C_-1	C	C_paralel_-15.0	51.3754	66.3754	15	-	-15	1.18735	0.0730474	-1	-1.26924	0.904375	0.243503		15mm	1.54641	205.346													-1	C
4481	moving_2_mesh	Target_2_C_-1	C	C_paralel_-10.0	56.3754	66.3754	10	-	-10	1.18735	0.044675	-1	-1.16576	0.904375	0.149917		10mm	1.33441	223.839			Paralel										-1	C
4482	moving_2_mesh	Target_2_C_-1	C	C_paralel_-5.0	61.3754	66.3754	5	-	-5	1.18735	0.0206236	-1	-1.07692	0.904375	0.0695643		5mm	1.15444	242.44			Mean	SD									-1	C
4483	moving_2_mesh	Target_2_C_-1	C	C_paralel_+5.0	71.3754	66.3754	5	+	5	1.18735	0.0178647	-1	-0.932882	0.904375	0.0607014				279.882			261.291	44.2658									-1	C
4484	moving_2_mesh	Target_2_C_-1	C	C_paralel_+10.0	76.3754	66.3754	10	+	10	1.18735	0.0334792	-1	-0.873883	0.904375	0.11406				298.693													-1	C
4485	moving_2_mesh	Target_2_C_-1	C	C_paralel_+15.0	81.3754	66.3754	15	+	15	1.18735	0.0472368	-1	-0.821666	0.904375	0.161285				317.549													-1	C
4486	moving_2_mesh	Target_2_C_-1	C	C_rectangular_-15.0	68.0492	66.3754	15	-	-15	1.18735	0.256106	-1	-0.955271	0.904375	0.040453		15mm	1.00359	58.5696													-1	C
4487	moving_2_mesh	Target_2_C_-1	C	C_rectangular_-10.0	67.1245	66.3754	10	-	-10	1.18735	0.172881	-1	-0.980027	0.904375	0.0180632		10mm	1.00245	57.8433			Rectangular										-1	C
4488	moving_2_mesh	Target_2_C_-1	C	C_rectangular_-5.0	66.5635	66.3754	5	-	-5	1.18735	0.0870817	-1	-0.995244	0.904375	0.00430123		5mm	1.00125	57.4173			Mean	SD									-1	C
4489	moving_2_mesh	Target_2_C_-1	C	C_rectangular_+5.0	66.5635	66.3754	5	+	5	1.18735	0.0869734	-1	-0.994013	0.904375	0.00541495				57.4889			58.014	0.557985									-1	C
4490	moving_2_mesh	Target_2_C_-1	C	C_rectangular_+10.0	67.1245	66.3754	10	+	10	1.18735	0.172458	-1	-0.977681	0.904375	0.0201855				57.9852													-1	C
4491	moving_2_mesh	Target_2_C_-1	C	C_rectangular_+15.0	68.0492	66.3754	15	+	15	1.18735	0.25519	-1	-0.952022	0.904375	0.0433911				58.7797													-1	C
4492	moving_2_mesh	Target_2_C_-1	C	C_circular_-12.0	66.3754	66.3754	13.8762	-	-13.8762	1.18735	0.241118	-1	-0.98086	0.904375	0.0173101		12°	1.00171	57.5496													-1	C
4493	moving_2_mesh	Target_2_C_-1	C	C_circular_-9.0	66.3754	66.3754	10.4155	-	-10.4155	1.18735	0.18136	-1	-0.989553	0.904375	0.00944807		9°	1.00129	57.43													-1	C
4494	moving_2_mesh	Target_2_C_-1	C	C_circular_-6.0	66.3754	66.3754	6.94764	-	-6.94764	1.18735	0.121148	-1	-0.995646	0.904375	0.00393751		6°	1.00087	57.3486			Circular										-1	C
4495	moving_2_mesh	Target_2_C_-1	C	C_circular_-3.0	66.3754	66.3754	3.47501	-	-3.47501	1.18735	0.0606408	-1	-0.99913	0.904375	0.000787263		3°	1	57.3048			Mean	SD									-1	C
4496	moving_2_mesh	Target_2_C_-1	C	C_circular_+3.0	66.3754	66.3754	3.47501	+	3.47501	1.18735	0.0606145	-1	-0.998262	0.904375	0.00157162				57.3297			57.4391	0.119539									-1	C
4497	moving_2_mesh	Target_2_C_-1	C	C_circular_+6.0	66.3754	66.3754	6.94764	+	6.94764	1.18735	0.121043	-1	-0.993928	0.904375	0.00549169				57.3982													-1	C
4498	moving_2_mesh	Target_2_C_-1	C	C_circular_+9.0	66.3754	66.3754	10.4155	+	10.4155	1.18735	0.181126	-1	-0.987015	0.904375	0.0117436				57.5042													-1	C
4499	moving_2_mesh	Target_2_C_-1	C	C_circular_+12.0	66.3754	66.3754	13.8762	+	13.8762	1.18735	0.240706	-1	-0.97755	0.904375	0.0203042				57.648													-1	C
4500	moving_2_mesh	Target_2_C_+1	C	C_paralel_-15.0	51.3754	66.3754	15	-	-15	1.18735	0.0730474	1	1.26924	0.904374	0.243504		15mm	1.54641	205.346													1	C
4501	moving_2_mesh	Target_2_C_+1	C	C_paralel_-10.0	56.3754	66.3754	10	-	-10	1.18735	0.044675	1	1.16576	0.904374	0.149917		10mm	1.33441	223.839			Paralel										1	C
4502	moving_2_mesh	Target_2_C_+1	C	C_paralel_-5.0	61.3754	66.3754	5	-	-5	1.18735	0.0206236	1	1.07692	0.904374	0.0695642		5mm	1.15444	242.44			Mean	SD									1	C
4503	moving_2_mesh	Target_2_C_+1	C	C_paralel_+5.0	71.3754	66.3754	5	+	5	1.18735	0.0178647	1	0.932882	0.904374	0.0607014				279.882			261.292	44.2658									1	C
4504	moving_2_mesh	Target_2_C_+1	C	C_paralel_+10.0	76.3754	66.3754	10	+	10	1.18735	0.0334792	1	0.873882	0.904374	0.114061				298.693													1	C
4505	moving_2_mesh	Target_2_C_+1	C	C_paralel_+15.0	81.3754	66.3754	15	+	15	1.18735	0.0472368	1	0.821666	0.904374	0.161285				317.549													1	C
4506	moving_2_mesh	Target_2_C_+1	C	C_rectangular_-15.0	68.0492	66.3754	15	-	-15	1.18735	0.25519	1	0.952022	0.904374	0.043391		15mm	0.996426	58.7797													1	C
4507	moving_2_mesh	Target_2_C_+1	C	C_rectangular_-10.0	67.1245	66.3754	10	-	-10	1.18735	0.172458	1	0.977681	0.904374	0.0201853		10mm	0.997553	57.9851			Rectangular										1	C
4508	moving_2_mesh	Target_2_C_+1	C	C_rectangular_-5.0	66.5635	66.3754	5	-	-5	1.18735	0.0869734	1	0.994013	0.904374	0.00541494		5mm	0.998756	57.4889			Mean	SD									1	C
4509	moving_2_mesh	Target_2_C_+1	C	C_rectangular_+5.0	66.5635	66.3754	5	+	5	1.18735	0.0870817	1	0.995244	0.904374	0.0043013				57.4174			58.014	0.557984									1	C
4510	moving_2_mesh	Target_2_C_+1	C	C_rectangular_+10.0	67.1245	66.3754	10	+	10	1.18735	0.172881	1	0.980027	0.904374	0.0180633				57.8433													1	C
4511	moving_2_mesh	Target_2_C_+1	C	C_rectangular_+15.0	68.0492	66.3754	15	+	15	1.18735	0.256105	1	0.955271	0.904374	0.040453				58.5696													1	C
4512	moving_2_mesh	Target_2_C_+1	C	C_circular_-12.0	66.3754	66.3754	13.8762	-	-13.8762	1.18735	0.240706	1	0.97755	0.904374	0.0203042		12°	0.998293	57.648													1	C
4513	moving_2_mesh	Target_2_C_+1	C	C_circular_-9.0	66.3754	66.3754	10.4155	-	-10.4155	1.18735	0.181126	1	0.987015	0.904374	0.0117435		9°	0.998709	57.5042													1	C
4514	moving_2_mesh	Target_2_C_+1	C	C_circular_-6.0	66.3754	66.3754	6.94764	-	-6.94764	1.18735	0.121043	1	0.993928	0.904374	0.0054917		6°	0.999134	57.3982			Circular										1	C
4515	moving_2_mesh	Target_2_C_+1	C	C_circular_-3.0	66.3754	66.3754	3.47501	-	-3.47501	1.18735	0.0606145	1	0.998262	0.904374	0.0015716		3°	1	57.3297			Mean	SD									1	C
4516	moving_2_mesh	Target_2_C_+1	C	C_circular_+3.0	66.3754	66.3754	3.47501	+	3.47501	1.18735	0.0606408	1	0.999129	0.904374	0.000787333				57.3048			57.4391	0.119538									1	C
4517	moving_2_mesh	Target_2_C_+1	C	C_circular_+6.0	66.3754	66.3754	6.94764	+	6.94764	1.18735	0.121148	1	0.995646	0.904374	0.00393754				57.3486													1	C
4518	moving_2_mesh	Target_2_C_+1	C	C_circular_+9.0	66.3754	66.3754	10.4155	+	10.4155	1.18735	0.18136	1	0.989553	0.904374	0.00944825				57.43													1	C
4519	moving_2_mesh	Target_2_C_+1	C	C_circular_+12.0	66.3754	66.3754	13.8762	+	13.8762	1.18735	0.241118	1	0.98086	0.904374	0.0173101				57.5496													1	C
4520	moving_2_mesh	Target_2_C_+2	C	C_paralel_-15.0	51.3754	66.3754	15	-	-15	2.3746	0.146407	2	2.53833	1.80877	0.486863		15mm	1.54623	102.454													2	C
4521	moving_2_mesh	Target_2_C_+2	C	C_paralel_-10.0	56.3754	66.3754	10	-	-10	2.3746	0.0895442	2	2.33145	1.80877	0.299763		10mm	1.33432	111.677			Paralel										2	C
4522	moving_2_mesh	Target_2_C_+2	C	C_paralel_-5.0	61.3754	66.3754	5	-	-5	2.3746	0.041338	2	2.15381	1.80877	0.139102		5mm	1.1544	120.954			Mean	SD									2	C
4523	moving_2_mesh	Target_2_C_+2	C	C_paralel_+5.0	71.3754	66.3754	5	+	5	2.3746	0.0358091	2	1.86578	1.80877	0.121388				139.629			130.357	22.0787									2	C
4524	moving_2_mesh	Target_2_C_+2	C	C_paralel_+10.0	76.3754	66.3754	10	+	10	2.3746	0.0671086	2	1.74779	1.80877	0.228098				149.012													2	C
4525	moving_2_mesh	Target_2_C_+2	C	C_paralel_+15.0	81.3754	66.3754	15	+	15	2.3746	0.0946863	2	1.64336	1.80877	0.322544				158.418													2	C
4526	moving_2_mesh	Target_2_C_+2	C	C_rectangular_-15.0	68.0492	66.3754	15	-	-15	2.3746	0.5094	2	1.90084	1.80877	0.0896774		15mm	0.992866	29.4464													2	C
4527	moving_2_mesh	Target_2_C_+2	C	C_rectangular_-10.0	67.1245	66.3754	10	-	-10	2.3746	0.344446	2	1.95304	1.80877	0.0424717		10mm	0.995113	29.0322			Rectangular										2	C
4528	moving_2_mesh	Target_2_C_+2	C	C_rectangular_-5.0	66.5635	66.3754	5	-	-5	2.3746	0.173813	2	1.9868	1.80877	0.0119378		5mm	0.997514	28.7665			Mean	SD									2	C
4529	moving_2_mesh	Target_2_C_+2	C	C_rectangular_+5.0	66.5635	66.3754	5	+	5	2.3746	0.174247	2	1.99173	1.80877	0.00748342				28.695			29.0111	0.288096									2	C
4530	moving_2_mesh	Target_2_C_+2	C	C_rectangular_+10.0	67.1245	66.3754	10	+	10	2.3746	0.346137	2	1.96242	1.80877	0.0339836				28.8903													2	C
4531	moving_2_mesh	Target_2_C_+2	C	C_rectangular_+15.0	68.0492	66.3754	15	+	15	2.3746	0.513061	2	1.91384	1.80877	0.0779257				29.2363													2	C
4532	moving_2_mesh	Target_2_C_+2	C	C_circular_-12.0	66.3754	66.3754	13.8762	-	-13.8762	2.3746	0.480935	2	1.95183	1.80877	0.0435659		12°	0.996589	28.8526													2	C
4533	moving_2_mesh	Target_2_C_+2	C	C_circular_-9.0	66.3754	66.3754	10.4155	-	-10.4155	2.3746	0.361967	2	1.97152	1.80877	0.0257615		9°	0.997421	28.7748													2	C
4534	moving_2_mesh	Target_2_C_+2	C	C_circular_-6.0	66.3754	66.3754	6.94764	-	-6.94764	2.3746	0.241946	2	1.98615	1.80877	0.0125279		6°	0.99827	28.7157			Circular										2	C
4535	moving_2_mesh	Target_2_C_+2	C	C_circular_-3.0	66.3754	66.3754	3.47501	-	-3.47501	2.3746	0.121185	2	1.99566	1.80877	0.00392504		3°	1	28.6753			Mean	SD									2	C
4536	moving_2_mesh	Target_2_C_+2	C	C_circular_+3.0	66.3754	66.3754	3.47501	+	3.47501	2.3746	0.12129	2	1.99913	1.80877	0.000788012				28.6504			28.7237	0.0674088									2	C
4537	moving_2_mesh	Target_2_C_+2	C	C_circular_+6.0	66.3754	66.3754	6.94764	+	6.94764	2.3746	0.242365	2	1.99302	1.80877	0.00631155				28.666													2	C
4538	moving_2_mesh	Target_2_C_+2	C	C_circular_+9.0	66.3754	66.3754	10.4155	+	10.4155	2.3746	0.362903	2	1.98167	1.80877	0.0165803				28.7006													2	C
4539	moving_2_mesh	Target_2_C_+2	C	C_circular_+12.0	66.3754	66.3754	13.8762	+	13.8762	2.3746	0.482581	2	1.96507	1.80877	0.0315901				28.7542													2	C
4540	moving_2_mesh	Target_2_C_+3	C	C_paralel_-15.0	51.3754	66.3754	15	-	-15	3.56168	0.220389	3	3.80709	2.71313	0.729932		15mm	1.54595	68.0615													3	C
4541	moving_2_mesh	Target_2_C_+3	C	C_paralel_-10.0	56.3754	66.3754	10	-	-10	3.56168	0.1348	3	3.49698	2.71313	0.449467		10mm	1.33416	74.184			Paralel										3	C
4542	moving_2_mesh	Target_2_C_+3	C	C_paralel_-5.0	61.3754	66.3754	5	-	-5	3.56168	0.0622329	3	3.23064	2.71313	0.208587		5mm	1.15434	80.3434			Mean	SD									3	C
4543	moving_2_mesh	Target_2_C_+3	C	C_paralel_+5.0	71.3754	66.3754	5	+	5	3.56168	0.0539123	3	2.79871	2.71313	0.182045				92.7432			86.5875	14.6595									3	C
4544	moving_2_mesh	Target_2_C_+3	C	C_paralel_+10.0	76.3754	66.3754	10	+	10	3.56168	0.101037	3	2.62175	2.71313	0.342091				98.9735													3	C
4545	moving_2_mesh	Target_2_C_+3	C	C_paralel_+15.0	81.3754	66.3754	15	+	15	3.56168	0.142559	3	2.46511	2.71313	0.483752				105.219													3	C
4546	moving_2_mesh	Target_2_C_+3	C	C_rectangular_-15.0	68.0492	66.3754	15	-	-15	3.56168	0.762567	3	2.84651	2.71313	0.138817		15mm	0.98932	19.6704													3	C
4547	moving_2_mesh	Target_2_C_+3	C	C_rectangular_-10.0	67.1245	66.3754	10	-	-10	3.56168	0.515916	3	2.9261	2.71313	0.0668371		10mm	0.99268	19.383			Rectangular										3	C
4548	moving_2_mesh	Target_2_C_+3	C	C_rectangular_-5.0	66.5635	66.3754	5	-	-5	3.56168	0.260495	3	2.97837	2.71313	0.0195625		5mm	0.996274	19.1942			Mean	SD									3	C
4549	moving_2_mesh	Target_2_C_+3	C	C_rectangular_+5.0	66.5635	66.3754	5	+	5	3.56168	0.261469	3	2.98945	2.71313	0.00954121				19.1227			19.3453	0.201774									3	C
4550	moving_2_mesh	Target_2_C_+3	C	C_rectangular_+10.0	67.1245	66.3754	10	+	10	3.56168	0.51972	3	2.94721	2.71313	0.0477405				19.2411													3	C
4551	moving_2_mesh	Target_2_C_+3	C	C_rectangular_+15.0	68.0492	66.3754	15	+	15	3.56168	0.770799	3	2.87575	2.71313	0.112375				19.4603													3	C
4552	moving_2_mesh	Target_2_C_+3	C	C_circular_-12.0	66.3754	66.3754	13.8762	-	-13.8762	3.56168	0.720621	3	2.92288	2.71313	0.0697486		12°	0.994891	19.256													3	C
4553	moving_2_mesh	Target_2_C_+3	C	C_circular_-9.0	66.3754	66.3754	10.4155	-	-10.4155	3.56168	0.542471	3	2.95353	2.71313	0.0420314		9°	0.996136	19.2001													3	C
4554	moving_2_mesh	Target_2_C_+3	C	C_circular_-6.0	66.3754	66.3754	6.94764	-	-6.94764	3.56168	0.362674	3	2.97667	2.71313	0.0210987		6°	0.997408	19.1567			Circular										3	C
4555	moving_2_mesh	Target_2_C_+3	C	C_circular_-3.0	66.3754	66.3754	3.47501	-	-3.47501	3.56168	0.181694	3	2.9922	2.71313	0.00705756		3°	1	19.1257			Mean	SD									3	C
4556	moving_2_mesh	Target_2_C_+3	C	C_circular_+3.0	66.3754	66.3754	3.47501	+	3.47501	3.56168	0.18193	3	3	2.71313	0				19.1008			19.1537	0.05233									3	C
4557	moving_2_mesh	Target_2_C_+3	C	C_circular_+6.0	66.3754	66.3754	6.94764	+	6.94764	3.56168	0.363617	3	2.99213	2.71313	0.00711314				19.107													3	C
4558	moving_2_mesh	Target_2_C_+3	C	C_circular_+9.0	66.3754	66.3754	10.4155	+	10.4155	3.56168	0.544576	3	2.97636	2.71313	0.0213759				19.1259													3	C
4559	moving_2_mesh	Target_2_C_+3	C	C_circular_+12.0	66.3754	66.3754	13.8762	+	13.8762	3.56168	0.724321	3	2.95267	2.71313	0.0428038				19.1576													3	C
4560	moving_2_mesh	Target_2_D_-3	D	D_paralel_-15.0	61.3754	76.3754	15	-	-15	4.07409	0.187077	-3	-3.69173	2.71313	0.625603		15mm	1.46541	80.1808													-3	D
4561	moving_2_mesh	Target_2_D_-3	D	D_paralel_-10.0	66.3754	76.3754	10	-	-10	4.07409	0.115802	-3	-3.42996	2.71313	0.388853		10mm	1.28821	86.3543			Paralel						Paralel	Full group			-3	D
4562	moving_2_mesh	Target_2_D_-3	D	D_paralel_-5.0	71.3754	76.3754	5	-	-5	4.07409	0.0540242	-3	-3.20125	2.71313	0.182011		5mm	1.13449	92.5512			Mean	SD				Mean	0.0689197	0.263033			-3	D
[truncated: 3,837 more rows]

## Sheet: mesh2_sum
	Central axes positioned on a paralel path																													Central axes positioned on a rectangular path
[truncated: 36 more rows]
[truncated: 108 more columns]
